# Supplementary material for: The molecular classification of cancer‐associated fibroblasts on a pan‐cancer single‐cell transcriptional atlas
Source: Clin Transl Med. 2023 Dec 26;13(12):e1516. doi: 10.1002/ctm2.1516 (PMC10751516; doi:10.1002/ctm2.1516)
Supplement: Supplementary file 2 — Supporting Information [file CTM2-13-e1516-s001.xlsx]

## Sheet: Table S5
Table S5. Cell density statistics of various CAF subtypes in STAD tissue microarrays
ID	Stage	Tissue.Category	Phenotype	Total.Cells	Tissue.Category.Area..square.microns.	Cell.Density..per.square.mm.	Nucleus.Area..square.microns.	Nucleus.Area..percent.	Nucleus.Compactness	Nucleus.Minor.Axis	Nucleus.Major.Axis	Nucleus.Axis.Ratio	Nucleus.DAPI.Min..Normalized.Counts..Total.Weighting.	Nucleus.DAPI.Mean..Normalized.Counts..Total.Weighting.	Nucleus.DAPI.Max..Normalized.Counts..Total.Weighting.	Nucleus.DAPI.Std.Dev..Normalized.Counts..Total.Weighting.	Nucleus.DAPI.Total..Normalized.Counts..Total.Weighting.	Nucleus.COL10A1..Opal.520..Min..Normalized.Counts..Total.Weighting.	Nucleus.COL10A1..Opal.520..Mean..Normalized.Counts..Total.Weighting.	Nucleus.COL10A1..Opal.520..Max..Normalized.Counts..Total.Weighting.	Nucleus.COL10A1..Opal.520..Std.Dev..Normalized.Counts..Total.Weighting.	Nucleus.COL10A1..Opal.520..Total..Normalized.Counts..Total.Weighting.	Nucleus.CCL2..Opal.570..Min..Normalized.Counts..Total.Weighting.	Nucleus.CCL2..Opal.570..Mean..Normalized.Counts..Total.Weighting.	Nucleus.CCL2..Opal.570..Max..Normalized.Counts..Total.Weighting.	Nucleus.CCL2..Opal.570..Std.Dev..Normalized.Counts..Total.Weighting.	Nucleus.CCL2..Opal.570..Total..Normalized.Counts..Total.Weighting.	Nucleus.OGN..Opal.620..Min..Normalized.Counts..Total.Weighting.	Nucleus.OGN..Opal.620..Mean..Normalized.Counts..Total.Weighting.	Nucleus.OGN..Opal.620..Max..Normalized.Counts..Total.Weighting.	Nucleus.OGN..Opal.620..Std.Dev..Normalized.Counts..Total.Weighting.	Nucleus.OGN..Opal.620..Total..Normalized.Counts..Total.Weighting.	Nucleus.aSMA..Opal.690..Min..Normalized.Counts..Total.Weighting.	Nucleus.aSMA..Opal.690..Mean..Normalized.Counts..Total.Weighting.	Nucleus.aSMA..Opal.690..Max..Normalized.Counts..Total.Weighting.	Nucleus.aSMA..Opal.690..Std.Dev..Normalized.Counts..Total.Weighting.	Nucleus.aSMA..Opal.690..Total..Normalized.Counts..Total.Weighting.	Cytoplasm.Area..square.microns.	Cytoplasm.Area..percent.	Cytoplasm.Compactness	Cytoplasm.Minor.Axis	Cytoplasm.Major.Axis	Cytoplasm.Axis.Ratio	Cytoplasm.DAPI.Min..Normalized.Counts..Total.Weighting.	Cytoplasm.DAPI.Mean..Normalized.Counts..Total.Weighting.	Cytoplasm.DAPI.Max..Normalized.Counts..Total.Weighting.	Cytoplasm.DAPI.Std.Dev..Normalized.Counts..Total.Weighting.	Cytoplasm.DAPI.Total..Normalized.Counts..Total.Weighting.	Cytoplasm.COL10A1..Opal.520..Min..Normalized.Counts..Total.Weighting.
1	IV	Stromal	proCAF	277	78910.1	3510	7504.9	0.0951	NA	NA	NA	NA	0.176	0.947	8.002	0.575	28878.5	0.041	0.153	0.444	0.034	4672.94	0.7	2.802	15.106	0.77	85410.4	0	1.533	12.343	1.151	46731.4	0.129	0.776	4.434	0.346	23649.6	3533.5	0.0448	NA	NA	NA	NA	0.119	0.493	5.487	0.141	7082.22	0.044
1	IV	Stromal	myCAF	26	78910.1	329	1351.2	0.0171	NA	NA	NA	NA	0.2	0.51	2.993	0.072	2799.2	0.055	0.18	0.385	0.032	985.551	0.887	2.713	8.901	0.633	14894.4	0	0.675	3.866	0.26	3707.76	0.289	1.311	5.135	0.335	7196.21	363.1	0.0046	NA	NA	NA	NA	0.171	0.421	1.353	0.073	620.267	0.04
1	IV	Stromal	matCAF	3	78910.1	38	47.8	0.0006	NA	NA	NA	NA	0.327	0.647	1.012	0.149	125.578	0.087	0.299	0.695	0.111	58.073	1.356	4.014	7.769	1.124	778.788	0	0.195	1.98	0.414	37.853	0.278	0.842	1.96	0.41	163.414	18	0.0002	NA	NA	NA	NA	0.287	0.555	0.817	0.124	40.534	0.06
1	IV	Stromal	iCAF	56	78910.1	710	2253.7	0.0286	NA	NA	NA	NA	0.261	1.247	5.972	0.634	11419.3	0	0.161	0.813	0.058	1473.16	0.92	6.688	28.072	2.761	61226.1	0	2.431	16.69	1.306	22254	0.27	1.177	4.446	0.351	10777.4	871.2	0.011	NA	NA	NA	NA	0.16	0.586	2.452	0.13	2073.67	0
2	IIIb	Stromal	proCAF	287	117137	2450	8621.1	0.0736	NA	NA	NA	NA	0.041	0.384	2.157	0.11	13448.2	0.034	0.138	0.444	0.033	4847.98	0.446	2.261	8.151	0.694	79174.4	0	0.45	6.844	0.553	15762.8	0.119	0.705	5.386	0.327	24692.8	2861.5	0.0244	NA	NA	NA	NA	0.113	0.341	0.961	0.074	3959.25	0.031
2	IIIb	Stromal	myCAF	181	117137	1545	7653.1	0.0653	NA	NA	NA	NA	0.144	0.515	4.565	0.207	16025.1	0.047	0.165	0.478	0.03	5124.67	0.72	2.638	8.85	0.669	82008	0	0.534	6.162	0.425	16595.6	0.205	1.352	6.989	0.586	42040.8	2585.3	0.0221	NA	NA	NA	NA	0.13	0.39	1.501	0.077	4100.85	0.045
2	IIIb	Stromal	iCAF	29	117137	248	1308.9	0.0112	NA	NA	NA	NA	0.201	0.565	2.248	0.169	3003.86	0	0.165	0.541	0.031	878.021	1.081	3.613	16.578	0.97	19210.3	0	1.178	10.895	0.873	6264.54	0.215	0.627	3.734	0.192	3332.52	401.3	0.0034	NA	NA	NA	NA	0.181	0.428	1.04	0.052	698.235	0.042
2	IIIb	Stromal	matCAF	31	117137	265	1455.6	0.0124	NA	NA	NA	NA	0.132	0.584	3.325	0.277	3456.01	0.037	0.206	0.627	0.078	1217.6	0.788	2.603	6.559	0.768	15392.5	0	0.129	2.229	0.236	760.058	0.169	0.766	4.054	0.333	4526.76	564	0.0048	NA	NA	NA	NA	0.12	0.44	1.274	0.128	1007.24	0.035
3	IIIa	Stromal	proCAF	619	161859	3824	29972.3	0.1852	NA	NA	NA	NA	0.115	0.324	1.233	0.053	39390.9	0.034	0.123	0.463	0.026	15013.4	0.523	1.846	7.77	0.409	224749	0	0.306	11.419	0.306	37302.1	0.158	0.664	5.17	0.344	80850.5	9117.8	0.0563	NA	NA	NA	NA	0.09	0.29	0.719	0.045	10733.2	0.012
3	IIIa	Stromal	myCAF	131	161859	809.3	10090.7	0.0623	NA	NA	NA	NA	0.141	0.379	1.944	0.079	15536.5	0.046	0.15	0.499	0.027	6141.9	0.694	2.358	7.998	0.402	96640.3	0	0.479	5.615	0.271	19649.3	0.214	1.147	6.382	0.427	47019.9	3164	0.0195	NA	NA	NA	NA	0.051	0.318	0.902	0.045	4083.57	0.037
3	IIIa	Stromal	iCAF	13	161859	80.3	681.1	0.0042	NA	NA	NA	NA	0.186	0.636	4.493	0.421	1759.1	0	0.12	0.508	0.062	330.664	0.962	3.389	17.004	1.648	9378.29	0	0.888	8.478	0.802	2456.83	0.274	0.675	2.752	0.285	1868.82	215.6	0.0013	NA	NA	NA	NA	0.154	0.416	1.71	0.177	363.984	0.005
3	IIIa	Stromal	matCAF	27	161859	167	3060.6	0.0189	NA	NA	NA	NA	0.162	0.37	1.538	0.106	4599.83	0.058	0.132	0.588	0.056	1644.88	0.933	1.86	7.147	0.566	23128.5	0	0.183	3.116	0.145	2276.29	0.216	0.439	4.159	0.219	5463.96	896.3	0.0055	NA	NA	NA	NA	0.134	0.327	0.873	0.054	1192.3	0.057
4	IV	Stromal	iCAF	128	89557.9	1429	3089.4	0.0345	NA	NA	NA	NA	0.265	0.979	5.845	0.418	12284.4	0.008	0.252	0.69	0.086	3163.07	1.568	4.877	21.506	1.742	61205.7	0	1.262	15.257	1.081	15836.7	0.14	0.926	5.193	0.239	11616.9	1403.7	0.0157	NA	NA	NA	NA	0.218	0.63	2.659	0.129	3589.9	0
4	IV	Stromal	matCAF	162	89557.9	1809	5034.9	0.0562	NA	NA	NA	NA	0.283	0.832	4.201	0.248	17024.8	0.106	0.278	0.786	0.058	5683.36	1.647	3.692	9.906	0.664	75513.9	0	0.325	5.267	0.282	6640.73	0.405	0.874	3.169	0.188	17881.4	1941	0.0217	NA	NA	NA	NA	0.234	0.638	1.676	0.123	5028.72	0.072
4	IV	Stromal	myCAF	3	89557.9	33	22.9	0.0003	NA	NA	NA	NA	0.374	0.648	0.936	0.067	60.251	0.168	0.302	0.561	0.098	28.057	2.839	4.252	5.724	0.497	395.417	0	0.64	2.328	0.427	59.487	0.713	1.233	2.677	0.219	114.658	10.3	0.0001	NA	NA	NA	NA	0.483	0.538	0.679	0.102	22.583	0.163
4	IV	Stromal	proCAF	135	89557.9	1507	2028.7	0.0227	NA	NA	NA	NA	0.141	0.753	5.753	0.331	6201.65	0.03	0.193	0.658	0.068	1589.65	0.459	2.978	8.295	0.746	24539.7	0	1.017	8.26	0.722	8382.92	0.168	0.751	3.126	0.278	6188.56	889.4	0.0099	NA	NA	NA	NA	0.137	0.543	5.614	0.185	1963.09	0.031
5	Ib	Stromal	proCAF	301	101226	2974	6932.4	0.0685	NA	NA	NA	NA	0.112	0.403	4.319	0.244	11361.3	0.036	0.122	0.306	0.027	3422.89	0.486	2.016	7.744	0.61	56782.4	0	0.797	10.114	0.517	22456.1	0.095	0.603	5.877	0.385	16976.1	2492.5	0.0246	NA	NA	NA	NA	0.115	0.296	1.202	0.074	2998.67	0.032
5	Ib	Stromal	myCAF	109	101226	1077	2655.9	0.0262	NA	NA	NA	NA	0.133	0.442	1.884	0.132	4766.64	0.05	0.152	0.329	0.027	1642.21	0.684	2.365	7.155	0.469	25511.7	0	0.868	6.075	0.353	9366.52	0.154	1.362	6.564	0.569	14689.2	980	0.0097	NA	NA	NA	NA	0.12	0.331	0.901	0.056	1316.24	0.049
5	Ib	Stromal	matCAF	1	101226	9.9	19.7	0.0002	NA	NA	NA	NA	0.207	0.364	0.479	#N/A	29.1	0.073	0.15	0.23	#N/A	11.995	0.992	2.316	3.956	#N/A	185.296	0.213	0.947	2.862	#N/A	75.744	0.57	1.924	3.425	#N/A	153.918	3.2	0	NA	NA	NA	NA	0.239	0.262	0.285	#N/A	3.402	0.06
5	Ib	Stromal	iCAF	42	101226	415	1176.7	0.0116	NA	NA	NA	NA	0.181	0.648	4.933	0.35	3095.18	0	0.146	0.287	0.025	696.345	1.314	6.285	25.737	2.481	30043.2	0	2.105	19.144	0.73	10063.6	0.085	0.753	4.064	0.356	3598.32	450	0.0044	NA	NA	NA	NA	0.188	0.439	1.127	0.114	801.616	0
6	IV	Stromal	matCAF	47	161623	291	1747.3	0.0108	NA	NA	NA	NA	0.224	0.402	0.83	0.037	2855.36	0.078	0.151	0.961	0.026	1073.47	1.406	2.672	7.167	0.334	18967.9	0	0.516	6.727	0.341	3662.89	0.328	0.81	2.132	0.093	5746.59	776.4	0.0048	NA	NA	NA	NA	0.165	0.378	0.588	0.037	1190.75	0.066
6	IV	Stromal	iCAF	176	161623	1089	9500.1	0.0588	NA	NA	NA	NA	0.194	0.866	5.43	0.572	33414.4	0	0.135	0.626	0.039	5217.08	0.897	4.169	23.332	1.534	160889	0	1.88	17.554	0.937	72559.7	0.197	0.71	3.617	0.197	27389.6	3482.3	0.0215	NA	NA	NA	NA	0.144	0.42	1.902	0.09	5937.73	0
6	IV	Stromal	myCAF	30	161623	186	935.4	0.0058	NA	NA	NA	NA	0.232	0.443	3.18	0.216	1684.26	0.077	0.152	0.312	0.017	578.37	1.374	2.812	6.476	0.508	10686.7	0	0.751	5.676	0.478	2854.14	0.388	0.931	3.211	0.23	3537.71	462.8	0.0029	NA	NA	NA	NA	0.191	0.376	0.807	0.05	705.959	0.072
6	IV	Stromal	proCAF	685	161623	4238	22521.5	0.1393	NA	NA	NA	NA	0.041	0.432	4.778	0.2	39499.6	0.039	0.147	0.431	0.025	13431.6	0.55	2.798	13.543	0.572	256009	0	1.087	14.667	0.974	99461.1	0.052	0.732	3.458	0.171	66962.3	9864.2	0.061	NA	NA	NA	NA	0.031	0.365	4.106	0.052	14637.5	0.029
7	IIIa	Stromal	myCAF	31	147437	210	1083.9	0.0074	NA	NA	NA	NA	0.135	0.827	5.399	0.411	3641.75	0.057	0.194	0.483	0.052	854.055	0.703	3.272	11.179	0.887	14407.4	0	1.27	7.333	0.901	5590.24	0.289	1.195	5.28	0.395	5262.96	371	0.0025	NA	NA	NA	NA	0.12	0.48	1.265	0.103	723.912	0.043
7	IIIa	Stromal	proCAF	510	147437	3459	13235	0.0898	NA	NA	NA	NA	0.088	0.404	6.069	0.287	21720.6	0	0.131	0.647	0.072	7045.8	0.347	2.134	14.673	1.147	114729	0	1.06	22.681	1.105	56989.9	0.12	0.596	5.041	0.315	32046.7	5320.9	0.0361	NA	NA	NA	NA	0.089	0.321	5.656	0.237	6937.37	0.002
7	IIIa	Stromal	iCAF	188	147437	1275	9157.2	0.0621	NA	NA	NA	NA	0.124	1.202	6.22	0.565	44719.2	0	0.165	0.627	0.053	6155.55	0.629	4.525	20.647	1.248	168312	0	2.183	15.604	0.867	81195.5	0.072	0.862	4.828	0.304	32068	3157.1	0.0214	NA	NA	NA	NA	0.098	0.623	4.451	0.212	7983.76	0
7	IIIa	Stromal	matCAF	14	147437	95	751.8	0.0051	NA	NA	NA	NA	0.12	0.403	1.242	0.131	1230.61	0.041	0.171	0.667	0.061	521.751	0.543	2.279	7.956	0.823	6959.79	0	0.537	6.25	0.561	1639.29	0.195	0.649	3.072	0.288	1983.13	259.7	0.0018	NA	NA	NA	NA	0.104	0.316	0.932	0.118	333.69	0.038
8	IV	Stromal	matCAF	8	207260	39	1058.8	0.0051	NA	NA	NA	NA	0.151	0.425	2.99	0.53	1829.19	0.043	0.147	0.531	0.044	631.384	0.755	1.993	5.973	0.651	8570.85	0	0.643	5.45	0.68	2763.61	0.206	0.78	3.454	0.246	3356.45	242.2	0.0012	NA	NA	NA	NA	0.138	0.343	1.174	0.249	337.12	0.045
8	IV	Stromal	iCAF	76	207260	367	5194.4	0.0251	NA	NA	NA	NA	0.188	1.667	5.75	0.636	35167.8	0	0.11	0.401	0.023	2327.7	0.546	3.882	21.239	1.322	81917.9	0	2.043	14.062	0.73	43099.6	0.113	0.756	6.744	0.287	15946.1	1509.8	0.0073	NA	NA	NA	NA	0.154	0.632	3.173	0.199	3874.32	0
8	IV	Stromal	myCAF	26	207260	125	1265.1	0.0061	NA	NA	NA	NA	0.137	0.569	3.503	0.387	2922.01	0.035	0.137	0.415	0.038	704.259	0.737	2.549	8.121	0.886	13100.6	0	1.074	6.362	0.606	5516.8	0.208	1.266	7.145	0.423	6507.68	397.1	0.0019	NA	NA	NA	NA	0.102	0.341	1.191	0.133	549.317	0.029
8	IV	Stromal	proCAF	747	207260	3604	18798.4	0.0907	NA	NA	NA	NA	0.041	0.439	6.936	0.352	33496	0	0.076	0.491	0.029	5816.42	0.234	1.66	11.047	0.79	126777	0	0.7	20.886	0.629	53492.3	0.032	0.404	4.957	0.245	30844.5	7617.7	0.0368	NA	NA	NA	NA	0.048	0.247	6.053	0.175	7628.09	0.002
9	IIIa	Stromal	proCAF	109	213611	510.3	2246.3	0.0105	NA	NA	NA	NA	0.187	0.631	6.962	0.405	5762.03	0.058	0.155	0.421	0.035	1410.85	1.098	3.126	11.858	1.07	28526	0	0.995	10.065	0.96	9076.08	0.223	0.905	5.661	0.405	8256.25	1020.4	0.0048	NA	NA	NA	NA	0.168	0.472	5.532	0.157	1957.01	0.05
9	IIIa	Stromal	myCAF	20	213611	93.6	347.1	0.0016	NA	NA	NA	NA	0.046	0.617	3.433	0.311	869.812	0.048	0.17	0.343	0.027	240.356	1.016	3.708	11.256	0.876	5228.85	0	1.384	7.418	0.535	1951.27	0.23	1.557	5.937	0.577	2195.11	117.9	0.0006	NA	NA	NA	NA	0.175	0.377	0.594	0.068	180.453	0.058
9	IIIa	Stromal	iCAF	721	213611	3375	74698.9	0.3497	NA	NA	NA	NA	0.202	1.573	7.727	0.474	477237	0	0.132	0.723	0.032	40013.4	1.046	4.792	23.468	1.016	1.45407e+06	0	1.943	15.277	0.708	589497	0.134	0.555	5.077	0.126	168378	26594.8	0.1245	NA	NA	NA	NA	0.18	0.911	5.707	0.227	98442.6	0
9	IIIa	Stromal	matCAF	25	213611	117	920.2	0.0043	NA	NA	NA	NA	0.199	0.721	1.923	0.147	2694.45	0.056	0.357	0.768	0.075	1334.45	0.835	4.496	10.8	0.84	16807.8	0	0.068	4.576	0.108	253.384	0.149	0.54	4.83	0.164	2019.14	348.8	0.0016	NA	NA	NA	NA	0.136	0.413	0.888	0.079	585.26	0.04
10	IV	Stromal	iCAF	441	127572	3457	23448.1	0.1838	NA	NA	NA	NA	0.172	1.47	6.299	0.632	140029	0	0.106	0.6	0.034	10060.2	0.868	5.26	32.261	1.762	500992	0	2.052	18.961	0.821	195494	0.017	0.666	5.684	0.309	63462.4	8347.8	0.0654	NA	NA	NA	NA	0.174	0.675	5.398	0.2	22903	0
10	IV	Stromal	matCAF	1	127572	7.8	29.3	0.0002	NA	NA	NA	NA	0.345	0.611	0.87	#N/A	72.656	0.116	0.207	0.349	#N/A	24.677	2.443	4.074	7.178	#N/A	484.779	0	0.455	3.172	#N/A	54.087	0.412	0.946	2.485	#N/A	112.54	13	0.0001	NA	NA	NA	NA	0.284	0.469	0.728	#N/A	24.855	0.093
10	IV	Stromal	myCAF	6	127572	47	105.1	0.0008	NA	NA	NA	NA	0.19	0.905	4.771	0.563	386.428	0.059	0.121	0.275	0.035	51.511	1.614	3.895	11.857	2.419	1663.19	0	1.787	7.264	0.393	763.152	0.349	1.224	4.597	0.588	522.56	33.5	0.0003	NA	NA	NA	NA	0.202	0.398	0.889	0.086	54.074	0.048
10	IV	Stromal	proCAF	172	127572	1348	2880.7	0.0226	NA	NA	NA	NA	0.119	0.636	6.074	0.39	7445.49	0.028	0.124	0.373	0.04	1452.44	0.554	2.945	11.239	1.128	34460.8	0	0.88	9.949	0.725	10296.5	0.127	0.569	3.219	0.31	6655.02	1311.6	0.0103	NA	NA	NA	NA	0.115	0.389	4.771	0.113	2073.18	0.025
11	Ib	Stromal	myCAF	21	97850.8	215	519.9	0.0053	NA	NA	NA	NA	0.269	0.729	4.439	0.346	1538.67	0.046	0.2	0.38	0.03	423.148	0.612	2.861	6.588	0.482	6042.97	0	0.553	3.782	0.324	1168.37	0.166	1.129	4.375	0.368	2384.09	264.4	0.0027	NA	NA	NA	NA	0.228	0.464	0.964	0.06	498.143	0.042
11	Ib	Stromal	proCAF	207	97850.8	2115	4484	0.0458	NA	NA	NA	NA	0.094	0.695	4.618	0.421	12659.6	0.027	0.166	0.43	0.062	3029.84	0.336	2.516	8.335	0.861	45824.5	0	0.631	11.349	0.527	11501.5	0.12	0.677	3.01	0.313	12329.6	2100.3	0.0215	NA	NA	NA	NA	0.09	0.449	2.064	0.15	3834.7	0.027
11	Ib	Stromal	matCAF	54	97850.8	552	3026.9	0.0309	NA	NA	NA	NA	0.201	0.534	2.658	0.109	6564.28	0.069	0.217	0.539	0.028	2668.28	1.053	3.051	8.008	0.441	37521.1	0	0.343	5.954	0.18	4211.55	0.243	0.842	2.872	0.235	10350.8	1242.4	0.0127	NA	NA	NA	NA	0.191	0.452	1.113	0.054	2283.69	0.054
11	Ib	Stromal	iCAF	78	97850.8	797	6399.6	0.0654	NA	NA	NA	NA	0.21	1.125	5.449	0.463	29252.4	0.023	0.137	0.45	0.037	3574.54	0.985	3.746	15.275	1.039	97388.7	0	1.861	12.132	1.152	48380.3	0.214	0.565	3.307	0.176	14700.4	2000.4	0.0204	NA	NA	NA	NA	0.151	0.701	2.218	0.202	5692.81	0.03
12	IIIa	Stromal	proCAF	555	136204	4075	16459.3	0.1208	NA	NA	NA	NA	0.155	0.362	2.756	0.06	24205.6	0.052	0.156	0.54	0.031	10432.9	0.565	1.895	7.375	0.461	126729	0	0.592	8.496	0.416	39611.7	0.19	0.637	5.455	0.259	42563.9	7532.5	0.0553	NA	NA	NA	NA	0.129	0.326	1.031	0.033	9988.97	0.04
12	IIIa	Stromal	myCAF	93	136204	683	3375.5	0.0248	NA	NA	NA	NA	0.148	0.41	3.587	0.153	5619.39	0.061	0.175	0.57	0.041	2396.7	0.667	2.284	7.573	0.509	31317.6	0	0.866	6.968	0.403	11880.8	0.253	1.099	5.463	0.399	15073.4	1328.8	0.0098	NA	NA	NA	NA	0.129	0.339	0.856	0.054	1828.16	0.052
12	IIIa	Stromal	matCAF	277	136204	2034	15923.2	0.1169	NA	NA	NA	NA	0.113	0.439	3.139	0.122	28389.4	0.065	0.209	0.983	0.064	13524.2	0.734	2.335	10.048	0.562	151039	0	0.424	5.905	0.275	27425.1	0.255	0.644	4.074	0.225	41669.4	6496.9	0.0477	NA	NA	NA	NA	0.15	0.357	1.293	0.051	9413.69	0.057
12	IIIa	Stromal	iCAF	31	136204	228	645.9	0.0047	NA	NA	NA	NA	0.208	0.674	4.407	0.307	1768.4	0	0.21	0.738	0.13	551.129	1.017	4.237	18.651	1.62	11118.7	0	1.54	9.615	1.172	4041.15	0.258	0.84	4.34	0.363	2205.4	225.2	0.0017	NA	NA	NA	NA	0.149	0.404	0.98	0.156	369.978	0
13	IV	Stromal	matCAF	18	248880	72.3	551.7	0.0022	NA	NA	NA	NA	0.221	0.807	4.609	0.473	1807.58	0.068	0.146	0.557	0.025	327.359	1.468	3.272	8.587	0.475	7331.57	0	1.739	5.884	0.556	3896.29	0.3	0.643	1.955	0.268	1439.93	211	0.0008	NA	NA	NA	NA	0.219	0.483	1.507	0.11	413.722	0.058
13	IV	Stromal	iCAF	744	248880	2989	44245.6	0.1778	NA	NA	NA	NA	0.012	1.202	5.123	0.538	215997	0	0.117	0.348	0.022	20946.7	0.232	4.594	26.305	1.257	825755	0	2.712	17.946	0.973	487482	0.009	0.604	4.903	0.227	108613	15811.7	0.0635	NA	NA	NA	NA	0.08	0.549	4.38	0.142	35262.8	0
13	IV	Stromal	myCAF	1	248880	4	31.3	0.0001	NA	NA	NA	NA	0.388	0.729	1.2	#N/A	92.539	0.06	0.131	0.242	#N/A	16.592	1.714	4.01	8.761	#N/A	509.307	0.458	2.978	7.054	#N/A	378.226	0.483	1.557	3.425	#N/A	197.757	15.8	0.0001	NA	NA	NA	NA	0.308	0.425	0.738	#N/A	27.191	0.077
13	IV	Stromal	proCAF	704	248880	2829	22099.8	0.0888	NA	NA	NA	NA	0.151	0.596	5.144	0.35	53489.2	0.013	0.134	0.401	0.028	12070.2	1.098	3.214	18.738	0.68	288558	0	2	45.586	1.328	179568	0.083	0.561	5.334	0.21	50356.9	9889.3	0.0397	NA	NA	NA	NA	0.128	0.416	4.965	0.105	16709.7	0.026
14	IV	Stromal	proCAF	28	45690.4	613	341.7	0.0075	NA	NA	NA	NA	0.112	0.28	0.626	0.103	388.044	0.027	0.088	0.353	0.06	122.813	0.461	1.961	9.467	1.335	2722.47	0	0.437	4.277	0.515	607.147	0.114	0.317	2.364	0.252	439.478	163.9	0.0036	NA	NA	NA	NA	0.116	0.231	0.673	0.099	153.737	0.026
14	IV	Stromal	myCAF	23	45690.4	503	376.4	0.0082	NA	NA	NA	NA	0.231	0.83	2.495	0.242	1269.23	0.044	0.2	0.445	0.038	306.057	0.667	3.802	9.101	0.823	5813.65	0	0.706	4.975	0.511	1079.04	0.185	1.476	7.6	0.695	2257.2	150.7	0.0033	NA	NA	NA	NA	0.206	0.644	1.584	0.145	394.111	0.039
14	IV	Stromal	iCAF	89	45690.4	1950	2153	0.0471	NA	NA	NA	NA	0.241	0.813	2.936	0.354	7106.47	0.007	0.194	0.624	0.065	1694.55	1.139	5.944	14.816	1.502	51984.1	0	1.626	8.439	0.875	14220.2	0.124	0.678	4.264	0.257	5926.17	873.4	0.0191	NA	NA	NA	NA	0.195	0.684	2.376	0.232	2425.86	0.049
14	IV	Stromal	matCAF	8	45690.4	180	357.9	0.0078	NA	NA	NA	NA	0.173	0.951	2.117	0.36	1382.67	0.028	0.359	0.951	0.173	521.739	0.446	4.6	10.478	1.953	6688.48	0	0.23	5.327	0.144	335.097	0.123	0.756	4.391	0.3	1099.41	165.4	0.0036	NA	NA	NA	NA	0.119	0.716	1.329	0.265	481	0.028
15	Ib	Stromal	proCAF	118	116618	1012	2404.3	0.0206	NA	NA	NA	NA	0.113	0.521	4.866	0.378	5092.52	0.024	0.118	0.331	0.05	1154.34	0.407	2.014	10.661	1.21	19668.3	0	0.775	20.295	1.017	7567.01	0.103	0.386	3.552	0.282	3767.66	900.5	0.0077	NA	NA	NA	NA	0.097	0.345	4.288	0.166	1263.59	0.024
15	Ib	Stromal	myCAF	25	116618	214	492.6	0.0042	NA	NA	NA	NA	0.234	0.535	2.545	0.154	1070.96	0.061	0.189	0.494	0.031	377.515	0.86	2.746	7.701	0.576	5493.89	0	0.552	5.082	0.366	1104.11	0.218	1.143	4.359	0.387	2288.1	196.9	0.0017	NA	NA	NA	NA	0.192	0.398	0.662	0.04	318.193	0.055
15	Ib	Stromal	matCAF	10	116618	85.8	63	0.0005	NA	NA	NA	NA	0.115	0.259	0.639	0.15	66.373	0.028	0.079	0.324	0.081	20.115	0.424	1.085	4.649	1.058	277.888	0	0.082	1.724	0.109	20.973	0.114	0.195	0.692	0.145	49.995	59.6	0.0005	NA	NA	NA	NA	0.116	0.214	0.61	0.14	51.765	0.023
15	Ib	Stromal	iCAF	357	116618	3061	12501.7	0.1072	NA	NA	NA	NA	0.1	0.499	5.371	0.341	25365.6	0	0.135	0.431	0.027	6852.57	0.623	5.633	21.667	1.733	286068	0	1.954	13.028	0.762	99245	0.055	0.446	3.26	0.163	22652.2	5656.7	0.0485	NA	NA	NA	NA	0.122	0.401	2.435	0.158	9214.41	0
16	II	Stromal	proCAF	1122	288386	3890.6	69915.6	0.2424	NA	NA	NA	NA	0.124	1.364	7.264	0.61	387382	0.025	0.161	0.739	0.029	45764.7	0.334	2.927	10.58	0.619	831208	0	2.672	21.411	1.238	758938	0.046	0.649	6.658	0.247	184372	23459.9	0.0813	NA	NA	NA	NA	0.114	0.756	6.161	0.238	72092.9	0.037
16	II	Stromal	myCAF	108	288386	374.5	7094.8	0.0246	NA	NA	NA	NA	0.251	1.377	6.536	0.473	39693.3	0.055	0.173	0.635	0.028	4974.03	0.818	2.855	8.648	0.518	82272.7	0	2.328	14.583	0.757	67088.8	0.13	0.97	6.315	0.469	27964	2472.3	0.0086	NA	NA	NA	NA	0.055	0.727	2.065	0.182	7300.72	0.043
16	II	Stromal	iCAF	144	288386	499.3	15020.5	0.0521	NA	NA	NA	NA	0.249	1.501	6.665	0.468	91558.7	0.042	0.168	0.674	0.032	10231.7	0.806	3.39	12.165	0.58	206823	0	2.424	12.757	0.629	147904	0.125	0.677	5.122	0.168	41284.1	4597	0.0159	NA	NA	NA	NA	0.19	0.824	3.025	0.174	15380.1	0.04
16	II	Stromal	matCAF	25	288386	86.7	1000.2	0.0035	NA	NA	NA	NA	0.172	0.959	4.83	0.591	3897.39	0.06	0.172	0.663	0.057	698.889	0.792	2.591	8.769	0.748	10528.9	0	1.787	12.938	0.919	7259.39	0.203	0.725	2.986	0.35	2945.23	343.4	0.0012	NA	NA	NA	NA	0.153	0.523	1.767	0.181	729.136	0.058
17	Ia	Stromal	proCAF	272	122293	2224	6010.9	0.0492	NA	NA	NA	NA	0.12	0.42	2.862	0.113	10253.3	0.036	0.168	0.398	0.036	4099.46	0.59	2.234	7.597	0.501	54554.6	0	0.359	8.641	0.357	8758.44	0.145	0.728	5.282	0.298	17768.8	2578.1	0.0211	NA	NA	NA	NA	0.127	0.367	1.337	0.062	3839.88	0.031
17	Ia	Stromal	myCAF	256	122293	2093	9579.2	0.0783	NA	NA	NA	NA	0.174	0.548	3.922	0.199	21314.6	0.053	0.184	0.546	0.03	7178.77	0.712	2.583	8.556	0.545	100520	0	0.55	11.984	0.353	21406.8	0.167	1.236	6.527	0.442	48111	3372.8	0.0276	NA	NA	NA	NA	0.144	0.394	1.659	0.067	5402.29	0.034
17	Ia	Stromal	iCAF	33	122293	270	1077	0.0088	NA	NA	NA	NA	0.221	0.954	3.649	0.299	4175.77	0	0.218	0.528	0.058	954.518	0.937	4.874	32.47	2.762	21323.6	0	1.331	19.538	1.581	5824.13	0.154	0.83	3.602	0.204	3632.03	417.7	0.0034	NA	NA	NA	NA	0.198	0.637	2.152	0.208	1081.04	0
17	Ia	Stromal	matCAF	21	122293	172	1074	0.0088	NA	NA	NA	NA	0.188	0.672	2.194	0.225	2930.55	0.064	0.232	0.518	0.064	1011.82	0.852	3.067	6.344	0.834	13382.4	0	0.25	5.384	0.264	1092.9	0.227	0.739	3.597	0.375	3224.8	359.2	0.0029	NA	NA	NA	NA	0.202	0.525	1.383	0.119	765.458	0.066
18	IV	Stromal	iCAF	1001	236483	4232.9	61604.7	0.2605	NA	NA	NA	NA	0.091	1.316	5.387	0.62	329236	0	0.148	0.981	0.035	37130.4	0.747	5.423	30.441	1.351	1.35708e+06	0	3.456	28.935	1.715	864881	0.036	0.667	4.452	0.258	167044	23033.5	0.0974	NA	NA	NA	NA	0.151	0.643	5.094	0.196	60185.5	0
18	IV	Stromal	matCAF	4	236483	17	137.6	0.0006	NA	NA	NA	NA	0.294	0.544	1.138	0.139	303.922	0.1	0.251	0.648	0.081	140.333	1.688	4.711	7.865	0.35	2633.7	0	0.603	3.013	0.424	336.86	0.25	0.762	1.688	0.099	426.075	63	0.0003	NA	NA	NA	NA	0.243	0.46	0.721	0.013	117.829	0.111
18	IV	Stromal	myCAF	2	236483	8.5	9.8	0	NA	NA	NA	NA	0.338	0.472	0.609	0.151	18.861	0.076	0.179	0.278	0.066	7.168	3.951	5.361	7.636	0.749	214.458	0.557	2.591	5.553	1.988	103.621	0.838	1.783	3.661	0.078	71.339	1	0	NA	NA	NA	NA	0.363	0.526	0.589	#N/A	2.104	0.19
18	IV	Stromal	proCAF	283	236483	1197	8272.5	0.035	NA	NA	NA	NA	0.166	1.105	5.088	0.575	37147.6	0.011	0.136	0.429	0.035	4573.97	1.025	3.906	14.985	0.932	131252	0	3.832	25.358	1.807	128758	0.144	0.48	3.684	0.21	16125.9	4003.9	0.0169	NA	NA	NA	NA	0.143	0.53	5.079	0.207	8627.81	0.013
19	IV	Stromal	proCAF	220	115418	1906	6046.9	0.0524	NA	NA	NA	NA	0.209	0.483	1.743	0.05	11868.8	0.058	0.242	0.432	0.037	5942.55	1.195	3.362	7.412	0.462	82586.6	0	0.278	4.083	0.162	6827.07	0.214	0.815	3.462	0.226	20020.7	2593.6	0.0225	NA	NA	NA	NA	0.209	0.46	1.137	0.039	4842.92	0.059
19	IV	Stromal	myCAF	90	115418	780	2957.5	0.0256	NA	NA	NA	NA	0.232	0.542	2.497	0.125	6506.66	0.095	0.233	0.44	0.03	2796.35	1.345	3.571	7.716	0.421	42896.5	0	0.339	6.216	0.272	4077.94	0.223	1.096	4.793	0.276	13165.1	1158	0.01	NA	NA	NA	NA	0.221	0.491	1.331	0.074	2309.87	0.064
19	IV	Stromal	iCAF	295	115418	2556	11049	0.0957	NA	NA	NA	NA	0.207	0.696	5.008	0.312	31255.2	0	0.234	1.402	0.051	10516.9	1.458	4.298	31.745	1.492	192902	0	0.658	19.788	0.902	29521.2	0	0.828	3.546	0.23	37144.5	4282.8	0.0371	NA	NA	NA	NA	0.051	0.533	2.072	0.111	9277.83	0
19	IV	Stromal	matCAF	30	115418	260	767.8	0.0067	NA	NA	NA	NA	0.283	0.573	1.396	0.053	1786.76	0.113	0.259	0.561	0.034	806.719	1.568	3.577	7.891	0.516	11155.7	0	0.173	2.939	0.098	538.964	0.238	0.715	2.124	0.233	2231.35	332.6	0.0029	NA	NA	NA	NA	0.267	0.531	0.833	0.032	717.847	0.103
20	II	Stromal	proCAF	87	78781.3	1100	1760.1	0.0223	NA	NA	NA	NA	0.092	0.519	2.853	0.242	3713.37	0.028	0.169	0.572	0.072	1206.66	0.253	1.94	6.034	0.782	13868.9	0	0.323	5.572	0.408	2308.68	0.078	0.548	3.944	0.276	3918.91	669.6	0.0085	NA	NA	NA	NA	0.096	0.444	2.175	0.191	1206.44	0.028
20	II	Stromal	myCAF	41	78781.3	520	1781.5	0.0226	NA	NA	NA	NA	0.229	0.885	3.538	0.4	6404.6	0.073	0.263	1.06	0.098	1901.29	0.517	3.244	13.38	1.104	23473.5	0	0.642	7.393	0.389	4649.38	0.236	1.468	10.011	0.667	10627.4	539.6	0.0068	NA	NA	NA	NA	0.188	0.61	1.681	0.151	1338.02	0.049
20	II	Stromal	matCAF	18	78781.3	228	647.7	0.0082	NA	NA	NA	NA	0.269	0.797	2.556	0.293	2097.6	0.058	0.284	0.829	0.105	748.087	1.185	2.953	7.991	0.885	7768.59	0	0.367	6.033	0.408	964.958	0.268	0.811	3.115	0.328	2132.93	231.9	0.0029	NA	NA	NA	NA	0.228	0.675	1.333	0.191	636.251	0.074
20	II	Stromal	iCAF	77	78781.3	977	6217.7	0.0789	NA	NA	NA	NA	0.197	1.519	4.924	0.504	38377.6	0	0.158	1.03	0.084	3994.13	0.682	5.049	17.943	1.61	127539	0	1.839	12.23	0.918	46450.4	0.13	0.63	7.278	0.239	15911.2	2206.9	0.028	NA	NA	NA	NA	0.164	1.027	5.467	0.295	9206.8	0
21	Ib	Stromal	matCAF	1	230441	4.3	7.1	0	NA	NA	NA	NA	0.764	0.978	1.155	#N/A	28.369	0.198	0.434	0.654	#N/A	12.586	3.575	6.03	9.044	#N/A	174.869	0	0.157	1.24	#N/A	4.544	0.445	0.623	1.19	#N/A	18.064	4.7	0	NA	NA	NA	NA	0.28	0.513	0.857	#N/A	9.746	0.084
21	Ib	Stromal	iCAF	447	230441	1940	47538.4	0.2063	NA	NA	NA	NA	0.037	1.553	7.274	0.468	299956	0	0.131	0.562	0.025	25268	0.322	4.034	20.98	0.965	779041	0	2.583	26.449	0.919	498896	0.011	0.568	5.172	0.124	109752	15810.4	0.0686	NA	NA	NA	NA	0.167	0.892	5.459	0.212	57261.7	0
21	Ib	Stromal	proCAF	552	230441	2395	28810.1	0.125	NA	NA	NA	NA	0.179	1.966	7.109	0.84	230043	0.038	0.152	0.573	0.023	17828.1	0.608	2.928	10.22	0.581	342717	0	2.5	27.528	1.299	292620	0.152	0.616	4.846	0.243	72146.5	11071.4	0.048	NA	NA	NA	NA	0.147	0.864	6.261	0.325	38838.6	0.037
21	Ib	Stromal	myCAF	75	230441	325	3155.1	0.0137	NA	NA	NA	NA	0.22	1.566	5.65	0.661	20066.2	0.055	0.157	0.371	0.026	2009.79	1.009	3.052	9.062	0.612	39112.5	0	2.124	17.065	0.669	27228.4	0.214	0.976	6.098	0.697	12515.3	1263.3	0.0055	NA	NA	NA	NA	0.173	0.642	2.297	0.162	3293.55	0.047
22	IV	Stromal	proCAF	306	127342	2403	9777.6	0.0768	NA	NA	NA	NA	0.091	0.313	1.959	0.099	12448.7	0	0.143	1.021	0.054	5689.06	0.276	1.729	10.649	0.672	68677.5	0	0.579	4.969	0.406	22991.1	0.12	0.655	4.785	0.311	25998.1	3512.8	0.0276	NA	NA	NA	NA	0.082	0.296	0.901	0.086	4223.17	0.02
22	IV	Stromal	myCAF	91	127342	715	7496.6	0.0589	NA	NA	NA	NA	0.14	0.404	1.937	0.102	12289.7	0.033	0.18	0.733	0.042	5496.23	0.411	2.094	11.166	0.61	63781.5	0	0.711	7.126	0.336	21647.4	0.224	1.083	8.395	0.401	32990.4	2351.2	0.0185	NA	NA	NA	NA	0.125	0.342	1.08	0.067	3269.41	0.04
22	IV	Stromal	iCAF	71	127342	558	2249	0.0177	NA	NA	NA	NA	0.14	0.688	4.802	0.36	6289.33	0	0.114	0.397	0.042	1041.06	0.516	4.738	25.927	1.941	43285.5	0	1.834	10.119	0.692	16751.9	0.19	0.583	4.693	0.326	5328.95	753.5	0.0059	NA	NA	NA	NA	0.126	0.544	2.518	0.207	1664.89	0
22	IV	Stromal	matCAF	77	127342	605	5301.7	0.0416	NA	NA	NA	NA	0.125	0.519	5.3	0.277	11168	0.009	0.312	1.996	0.203	6710.45	0.575	2.389	11.362	0.883	51461.4	0	0.783	6.47	0.453	16865.8	0.166	0.841	6.053	0.446	18115.3	1979.9	0.0155	NA	NA	NA	NA	0.114	0.398	0.907	0.086	3202.8	0.037
23	IIIb	Stromal	proCAF	581	188960	3075	24608.7	0.1302	NA	NA	NA	NA	0.127	0.765	6.515	0.45	76472.3	0.018	0.1	0.539	0.024	9999.2	0.42	2.416	13.612	1.038	241500	0	1.221	12.67	0.927	122025	0.143	0.544	4.456	0.239	54335	8306.5	0.044	NA	NA	NA	NA	0.124	0.485	6.09	0.253	16382.1	0.003
23	IIIb	Stromal	myCAF	84	188960	445	3603.9	0.0191	NA	NA	NA	NA	0.156	0.608	4.751	0.464	8901.88	0.026	0.113	0.558	0.035	1658.58	0.776	3.078	13.434	0.968	45066.1	0	1.44	8.784	0.707	21080.1	0.25	1.058	5.312	0.404	15492.8	1222.5	0.0065	NA	NA	NA	NA	0.04	0.331	1.439	0.063	1641.92	0.022
23	IIIb	Stromal	matCAF	31	188960	164	1473.3	0.0078	NA	NA	NA	NA	0.176	0.565	3.277	0.211	3378.54	0.039	0.181	0.664	0.078	1081.85	0.934	2.559	9.976	1.163	15315.9	0	0.383	6.752	0.681	2291.85	0.241	0.621	2.952	0.326	3715.15	554.9	0.0029	NA	NA	NA	NA	0.14	0.343	0.924	0.071	772.254	0.037
23	IIIb	Stromal	iCAF	343	188960	1815	30854	0.1633	NA	NA	NA	NA	0.147	1.758	8.26	0.693	220378	0	0.098	0.577	0.039	12323.8	0.584	4.917	18.512	1.273	616237	0	2.996	16.912	1.174	375548	0.18	0.768	4.821	0.286	96247.5	9072.1	0.048	NA	NA	NA	NA	0.117	0.824	5.595	0.284	30360.9	0
24	Ib	Stromal	proCAF	259	130118	1991	6797.2	0.0522	NA	NA	NA	NA	0.105	0.575	6.127	0.3	15873.4	0.032	0.145	0.454	0.042	4015.31	0.346	2.533	11.934	1.011	69954.9	0	1.295	13.54	1.072	35770.2	0.127	0.633	4.098	0.393	17465.6	2753.4	0.0212	NA	NA	NA	NA	0.103	0.444	2.466	0.175	4961.88	0.03
24	Ib	Stromal	myCAF	99	130118	761	2610.9	0.0201	NA	NA	NA	NA	0.184	0.473	1.729	0.107	5016.05	0.054	0.189	0.497	0.036	2007.5	0.702	2.828	7.686	0.64	29996.4	0	0.954	6.249	0.452	10118.6	0.271	1.731	6.516	0.562	18354.7	910.6	0.007	NA	NA	NA	NA	0.152	0.405	0.982	0.074	1497.06	0.049
24	Ib	Stromal	iCAF	61	130118	469	2557.2	0.0197	NA	NA	NA	NA	0.024	0.993	3.318	0.394	10316.1	0.018	0.15	0.453	0.029	1560.73	0.278	3.702	12.985	0.94	38460.3	0	2.168	10.457	0.656	22522	0.019	0.65	3.504	0.341	6752.65	903.9	0.0069	NA	NA	NA	NA	0.159	0.645	2.311	0.216	2367.8	0.04
24	Ib	Stromal	matCAF	25	130118	192	704.5	0.0054	NA	NA	NA	NA	0.148	0.46	1.71	0.131	1316.87	0.052	0.162	0.58	0.071	463.294	0.586	2.357	8.818	1.067	6746.16	0	0.838	9.493	1.102	2398.1	0.206	0.573	3.835	0.345	1639.44	223.8	0.0017	NA	NA	NA	NA	0.131	0.392	0.827	0.105	356.197	0.046
25	IIIa	Stromal	proCAF	148	94259.2	1570	2523.2	0.0268	NA	NA	NA	NA	0.199	0.822	6.036	0.347	8428.97	0.05	0.179	0.547	0.047	1836.48	1.015	3.074	10.712	0.705	31513.2	0	0.87	9.337	0.742	8918.51	0.237	0.717	4.885	0.332	7354.08	1212.4	0.0129	NA	NA	NA	NA	0.173	0.609	5.997	0.174	2999.64	0.052
25	IIIa	Stromal	myCAF	38	94259.2	403	1014.7	0.0108	NA	NA	NA	NA	0.272	0.799	2.709	0.207	3292.46	0.068	0.22	0.617	0.047	908.734	1.01	3.036	6.603	0.601	12515.2	0	0.384	3.948	0.43	1583.64	0.344	1.047	5.658	0.507	4316.2	438.4	0.0047	NA	NA	NA	NA	0.239	0.578	1.439	0.128	1028.7	0.062
25	IIIa	Stromal	iCAF	85	94259.2	902	3411.7	0.0362	NA	NA	NA	NA	0.256	1.515	6.615	0.556	20998.1	0.056	0.165	0.642	0.075	2286.3	1.272	4.044	18.013	0.841	56040.2	0	1.824	9.747	0.961	25282.9	0.194	0.659	4.503	0.164	9132.25	1456.8	0.0155	NA	NA	NA	NA	0.109	0.869	2.867	0.241	5143.32	0.048
25	IIIa	Stromal	matCAF	20	94259.2	212	770.8	0.0082	NA	NA	NA	NA	0.288	0.764	2.514	0.173	2391.19	0.077	0.331	0.877	0.079	1037.75	1.155	3.83	8.501	0.687	11991.4	0	0.095	4.178	0.094	296.239	0.249	0.715	2.331	0.22	2239.26	232.1	0.0025	NA	NA	NA	NA	0.224	0.545	1.108	0.09	513.764	0.055
26	IIIa	Stromal	proCAF	310	87320.4	3550	9004.4	0.1031	NA	NA	NA	NA	0.111	0.312	1.765	0.096	11401.4	0.027	0.104	0.45	0.05	3811.51	0.358	1.718	7.524	0.716	62830.7	0	0.509	5.338	0.39	18600.1	0.149	0.641	5.051	0.379	23462	2866.9	0.0328	NA	NA	NA	NA	0.112	0.285	0.772	0.077	3320.54	0.027
26	IIIa	Stromal	myCAF	65	87320.4	744	2983.8	0.0342	NA	NA	NA	NA	0.154	0.442	4.146	0.213	5362.71	0.047	0.157	0.585	0.042	1907.19	0.575	2.551	7.599	0.742	30924.9	0	0.976	5.554	0.383	11829.9	0.224	1.455	8.693	0.465	17640.7	823.9	0.0094	NA	NA	NA	NA	0.146	0.352	0.842	0.08	1176.71	0.037
26	IIIa	Stromal	iCAF	28	87320.4	321	1087.3	0.0125	NA	NA	NA	NA	0.176	1.137	5.37	0.537	5022.83	0.012	0.208	0.789	0.119	918.178	0.578	5.093	16.652	1.197	22495.9	0	1.752	10.691	1.035	7738.21	0.223	0.936	3.904	0.202	4135.3	335.8	0.0038	NA	NA	NA	NA	0.143	0.513	1.877	0.201	700.32	0.031
26	IIIa	Stromal	matCAF	40	87320.4	458	1694.6	0.0194	NA	NA	NA	NA	0.163	0.618	2.484	0.172	4257.67	0.039	0.331	1.006	0.124	2277.22	0.442	3.751	9.557	1.12	25822.2	0	0.275	5.638	0.222	1891.63	0.188	0.791	3.696	0.279	5446.63	635.1	0.0073	NA	NA	NA	NA	0.126	0.407	1.332	0.165	1049.56	0.033
27	II	Stromal	matCAF	3	348180	8.6	96.3	0.0003	NA	NA	NA	NA	0.25	0.869	4.248	0.709	339.733	0.062	0.167	0.324	0.048	65.365	0.931	2.583	4.834	0.667	1009.76	0.273	2.073	7.972	0.648	810.698	0.164	0.396	1.165	0.228	154.645	42.1	0.0001	NA	NA	NA	NA	0.228	0.361	0.565	0.027	61.778	0.052
27	II	Stromal	iCAF	261	348180	749.6	15705.1	0.0451	NA	NA	NA	NA	0.138	1.239	5.181	0.468	79076.6	0.009	0.14	0.587	0.032	8924.14	0.612	4.311	18.14	1.093	275035	0	3.596	21.703	1.568	229403	0	0.794	6.317	0.399	50652.2	5925.8	0.017	NA	NA	NA	NA	0.122	0.474	2.632	0.116	11413.3	0.009
27	II	Stromal	myCAF	37	348180	106	1700.3	0.0049	NA	NA	NA	NA	0.209	1.12	5.036	0.396	7735.56	0.019	0.177	0.44	0.041	1224.17	0.864	3.956	13.266	0.981	27320.8	0	3.137	14.241	1.163	21664.7	0.158	1.65	7.479	0.675	11397.3	632.2	0.0018	NA	NA	NA	NA	0.17	0.461	1.554	0.104	1184.56	0.037
27	II	Stromal	proCAF	1968	348180	5652.2	87185	0.2504	NA	NA	NA	NA	0.112	0.609	5.158	0.479	215568	0	0.124	0.61	0.025	43924.6	0.266	3.03	15.895	0.964	1.0732e+06	0	5.186	31.184	2.491	1.83677e+06	0	0.44	7.592	0.306	155993	37201.2	0.1068	NA	NA	NA	NA	0.035	0.33	5.117	0.089	49796.7	0
28	Ib	Stromal	proCAF	580	182888	3171	20562.7	0.1124	NA	NA	NA	NA	0.117	0.466	5.907	0.203	38910.4	0.035	0.187	0.49	0.038	15591.2	0.49	2.523	14.779	0.7	210733	0	0.431	19.862	0.631	35987.2	0.088	0.682	3.868	0.334	56998.7	7219.4	0.0395	NA	NA	NA	NA	0.105	0.395	4.672	0.112	11593.3	0.027
28	Ib	Stromal	myCAF	85	182888	465	3501.5	0.0191	NA	NA	NA	NA	0.199	0.796	3.781	0.281	11320.9	0.07	0.215	0.555	0.03	3058.08	1.036	3.157	9.35	0.543	44905.9	0	0.688	6.758	0.395	9779.39	0.279	1.208	6.421	0.51	17184.6	1224.4	0.0067	NA	NA	NA	NA	0.167	0.506	2.746	0.084	2515.87	0.05
28	Ib	Stromal	iCAF	114	182888	623.3	9763.3	0.0534	NA	NA	NA	NA	0.174	1.285	7.916	0.557	50964.1	0	0.173	0.528	0.04	6841.77	0.891	3.87	22.978	1.277	153484	0	1.764	18.109	0.662	69948.1	0.164	0.543	5.189	0.281	21536	3227.8	0.0176	NA	NA	NA	NA	0.145	0.813	4.857	0.306	10661.1	0
28	Ib	Stromal	matCAF	48	182888	262	2855.3	0.0156	NA	NA	NA	NA	0.171	0.519	1.768	0.121	6014.1	0.057	0.219	0.653	0.047	2534.95	0.806	2.733	6.865	0.516	31697.5	0	0.205	3.163	0.132	2379.86	0.165	0.806	3.541	0.31	9344.67	864.1	0.0047	NA	NA	NA	NA	0.12	0.42	0.719	0.084	1472.9	0.039
29	IV	Stromal	iCAF	365	210292	1736	24537.8	0.1167	NA	NA	NA	NA	0.205	1.407	7.187	0.548	140229	0	0.111	0.455	0.022	11054.2	1.047	4.396	23.851	1.263	438170	0	2.571	18.542	0.982	256250	0.178	0.641	5.116	0.219	63871.1	8125	0.0386	NA	NA	NA	NA	0.155	0.654	3.457	0.194	21592	0
29	IV	Stromal	matCAF	4	210292	19	31	0.0001	NA	NA	NA	NA	0.201	0.345	0.423	0.017	43.476	0.058	0.099	0.184	0.01	12.525	1.661	3.685	7.25	1.133	464.28	0.425	1.911	6.238	0.857	240.819	0.248	0.557	0.946	0.118	70.214	9.8	0	NA	NA	NA	NA	0.247	0.312	0.417	0.045	12.491	0.049
29	IV	Stromal	myCAF	4	210292	19	72.1	0.0003	NA	NA	NA	NA	0.243	0.983	2.411	0.515	288.14	0.048	0.115	0.21	0.014	33.639	1.982	3.732	6.759	0.692	1093.48	0.622	2.267	6.006	0.494	664.215	0.422	1.311	4.229	0.338	384.032	36.4	0.0002	NA	NA	NA	NA	0.315	0.565	1.074	0.205	83.572	0.041
29	IV	Stromal	proCAF	672	210292	3196	23242.7	0.1105	NA	NA	NA	NA	0.118	0.906	6.889	0.539	85587.6	0.014	0.128	0.456	0.032	12131.5	0.444	3.279	11.119	0.762	309616	0	2.387	20.789	1.452	225365	0.113	0.64	5.59	0.301	60462.6	10220.7	0.0486	NA	NA	NA	NA	0.122	0.557	6.375	0.24	23122.9	0.005
30	IIIa	Stromal	proCAF	771	280152	2752	18260.1	0.0652	NA	NA	NA	NA	0.045	0.568	5.207	0.399	42100.7	0.014	0.139	0.51	0.071	10330.7	0	3.02	15.605	1.68	223979	0	2.891	42.944	2.98	214463	0.078	0.82	5.777	0.484	60848.6	8950.2	0.0319	NA	NA	NA	NA	0.071	0.331	4.454	0.151	12051.4	0.016
30	IIIa	Stromal	myCAF	87	280152	311	9174.5	0.0327	NA	NA	NA	NA	0.115	0.569	4.947	0.465	21203.4	0.027	0.217	0.596	0.06	8074.08	0.309	4.135	14.393	1.406	154117	0	2.544	28.386	1.871	94804.5	0.168	1.79	10.615	0.786	66720.4	2226.6	0.0079	NA	NA	NA	NA	0.11	0.409	2.03	0.111	3702.7	0.028
30	IIIa	Stromal	matCAF	42	280152	150	1335.5	0.0048	NA	NA	NA	NA	0.114	0.458	1.652	0.089	2484.54	0.028	0.174	0.425	0.047	942.488	0.431	3.703	9.488	1.146	20086.3	0	1.931	10.434	0.764	10473.2	0.176	1.047	3.038	0.363	5679.47	605.1	0.0022	NA	NA	NA	NA	0.113	0.404	0.668	0.083	992.705	0.029
30	IIIa	Stromal	iCAF	624	280152	2227	30443.2	0.1087	NA	NA	NA	NA	0.152	0.991	5.205	0.551	122503	0	0.18	0.592	0.037	22202.4	0.314	4.799	23.933	1.338	593426	0	2.758	29.315	1.313	341066	0.183	1.208	7.322	0.354	149438	12111.7	0.0432	NA	NA	NA	NA	0.123	0.5	4.721	0.117	24614.5	0
31	IV	Stromal	iCAF	642	349207	1838	35776.2	0.1024	NA	NA	NA	NA	0.136	1.417	6.567	0.546	205979	0	0.125	0.479	0.033	18229.6	0.764	5.937	53.562	3.895	862765	0	4.812	37.745	2.129	699363	0	1	5.284	0.377	145401	12618.4	0.0361	NA	NA	NA	NA	0.137	0.579	5.415	0.156	29696.7	0
31	IV	Stromal	matCAF	3	349207	8.6	119.9	0.0003	NA	NA	NA	NA	0.434	1.802	5.575	0.879	877.67	0.043	0.19	0.462	0.04	92.514	0.879	4.484	10.77	0.314	2183.75	0.196	2.979	9.749	0.092	1450.87	0.189	0.715	1.909	0.246	348.161	34.5	0.0001	NA	NA	NA	NA	0.199	0.472	0.876	0.055	66.027	0.038
31	IV	Stromal	myCAF	6	349207	17	167.4	0.0005	NA	NA	NA	NA	0.253	1.164	2.454	0.465	791.747	0.072	0.164	0.297	0.029	111.371	2.563	4.608	9.512	0.437	3133.69	0.908	3.93	10.165	1.07	2672.42	0.656	1.776	5.529	0.43	1207.44	38.9	0.0001	NA	NA	NA	NA	0.232	0.563	1.182	0.132	89.009	0.049
31	IV	Stromal	proCAF	1604	349207	4593.3	59982.2	0.1718	NA	NA	NA	NA	0.071	0.887	5.621	0.564	216115	0	0.12	0.471	0.033	29159.9	0.699	4.452	16.108	1.015	1.08477e+06	0	5.581	77.776	2.453	1.35987e+06	0	0.91	5.519	0.388	221697	23702.3	0.0679	NA	NA	NA	NA	0.105	0.415	5.226	0.15	39925.6	0.007
32	IV	Stromal	iCAF	180	94644.9	1902	6616.3	0.0699	NA	NA	NA	NA	0.202	1.1	7.736	0.441	29568.4	0	0.134	0.689	0.06	3607.17	0.991	4.935	21.173	1.297	132638	0	1.835	13.152	0.841	49310.4	0.219	0.572	4.105	0.187	15366.4	2537.3	0.0268	NA	NA	NA	NA	0.155	0.737	2.306	0.244	7598.44	0.003
32	IV	Stromal	matCAF	17	94644.9	180	622.3	0.0066	NA	NA	NA	NA	0.197	0.954	1.848	0.307	2412.37	0.079	0.282	0.746	0.072	712.304	1.381	3.723	7.152	0.611	9411.51	0	0.167	3.254	0.2	421.165	0.224	0.826	2.482	0.201	2087.39	249.9	0.0026	NA	NA	NA	NA	0.207	0.736	1.81	0.256	746.734	0.059
32	IV	Stromal	proCAF	97	94644.9	1020	1311.1	0.0139	NA	NA	NA	NA	0.121	0.426	5.485	0.276	2269.67	0.024	0.129	0.396	0.069	684.596	0.389	2.726	8.985	1.566	14520.7	0	0.653	6.486	0.719	3476.59	0.127	0.453	2.753	0.279	2412.33	667.9	0.0071	NA	NA	NA	NA	0.107	0.38	5.737	0.387	1029.9	0.024
32	IV	Stromal	myCAF	7	94644.9	74	106.6	0.0011	NA	NA	NA	NA	0.21	0.832	2.247	0.404	360.227	0.059	0.24	0.584	0.069	103.891	1.108	3.078	5.593	0.667	1332.75	0	0.399	2.145	0.189	172.809	0.469	1.194	3.077	0.154	517.15	52.9	0.0006	NA	NA	NA	NA	0.161	0.668	1.565	0.247	143.574	0.046
33	IIIb	Stromal	iCAF	874	210805	4146	43952.9	0.2085	NA	NA	NA	NA	0.155	1.233	5.36	0.587	220236	0	0.123	0.468	0.031	21970.3	0.689	5.81	44.57	2.419	1.03733e+06	0	2.351	28.374	1.015	419791	0	0.885	4.408	0.273	157967	16123.6	0.0765	NA	NA	NA	NA	0.121	0.569	5.072	0.161	37241.2	0
33	IIIb	Stromal	matCAF	7	210805	33	70.9	0.0003	NA	NA	NA	NA	0.191	0.412	0.597	0.035	118.775	0.059	0.144	0.297	0.024	41.426	1.706	4.414	14.495	0.99	1271.24	0.033	1.887	7.116	0.534	543.398	0.289	1.006	2.287	0.418	289.709	19	0.0001	NA	NA	NA	NA	0.225	0.36	0.617	0.056	27.686	0.044
33	IIIb	Stromal	myCAF	2	210805	9.5	68.4	0.0003	NA	NA	NA	NA	0.247	0.477	0.97	0.062	132.688	0.094	0.182	0.287	0.034	50.648	2.03	4.212	7.74	0.389	1171.01	0	1.565	4.739	0.463	435.079	0.627	1.493	3.767	0.374	415.009	12.6	0.0001	NA	NA	NA	NA	0.235	0.397	0.516	0.068	20.262	0.097
33	IIIb	Stromal	proCAF	202	210805	958.2	4232.4	0.0201	NA	NA	NA	NA	0.137	0.953	5.326	0.547	16393.3	0.016	0.114	0.364	0.035	1966.45	0.625	2.972	16.127	1.175	51089.2	0	1.677	10.793	0.954	28825.7	0.15	0.585	3.248	0.231	10049.7	1860.5	0.0088	NA	NA	NA	NA	0.127	0.459	5.002	0.194	3472.79	0.027
34	IIIa	Stromal	myCAF	9	78138.1	120	103.1	0.0013	NA	NA	NA	NA	0.449	0.784	1.535	0.212	328.472	0.156	0.307	0.893	0.11	128.644	1.217	2.431	11.608	0.844	1018.7	0	0.578	3.641	0.258	242.143	0.574	1.122	2.853	0.302	470.225	66.2	0.0008	NA	NA	NA	NA	0.349	0.647	1.585	0.18	173.942	0.1
34	IIIa	Stromal	proCAF	188	78138.1	2406	6802.1	0.0871	NA	NA	NA	NA	0.116	0.372	2.037	0.113	10283.5	0.032	0.17	0.515	0.059	4711.18	0.234	1.382	8.951	0.702	38180.1	0	0.33	7.117	0.491	9121.38	0.103	0.311	1.893	0.148	8598.21	2185.5	0.028	NA	NA	NA	NA	0.109	0.337	1.734	0.105	2993.34	0.032
34	IIIa	Stromal	iCAF	28	78138.1	358	1349.3	0.0173	NA	NA	NA	NA	0.168	0.621	5.739	0.23	3406.21	0	0.21	0.796	0.051	1152.95	0.389	3.45	10.165	1.077	18911.1	0	1.309	7.17	0.635	7175.61	0.131	0.651	2.077	0.169	3570.47	383.5	0.0049	NA	NA	NA	NA	0.145	0.45	1.116	0.08	700.645	0.036
34	IIIa	Stromal	matCAF	180	78138.1	2304	16205	0.2074	NA	NA	NA	NA	0.139	0.551	4.834	0.347	36262.2	0	0.237	1.532	0.149	15585.8	0.219	1.758	10.366	0.78	115699	0	0.357	5.891	0.245	23493.1	0.104	0.412	5.796	0.186	27122.6	4860.6	0.0622	NA	NA	NA	NA	0.123	0.449	2.455	0.21	8873.12	0.035
35	IIIa	Stromal	myCAF	54	306804	176	3106.9	0.0101	NA	NA	NA	NA	0.153	0.625	3.463	0.279	7891.69	0.045	0.148	0.503	0.022	1864.61	0.811	2.521	8.402	0.821	31822.2	0	0.848	9.326	0.844	10700.7	0.18	1.215	6.956	0.391	15330.3	1019.6	0.0033	NA	NA	NA	NA	0.143	0.414	1.205	0.097	1714.17	0.039
35	IIIa	Stromal	proCAF	918	306804	2992	26892.2	0.0877	NA	NA	NA	NA	0.069	0.671	5.219	0.366	73292	0	0.135	0.56	0.028	14713.3	0.42	3.725	15.239	1.115	406897	0	4.012	34.169	2.374	438278	0.029	0.567	4.601	0.303	61990.7	12305.7	0.0401	NA	NA	NA	NA	0.108	0.432	4.856	0.123	21586.5	0.026
35	IIIa	Stromal	iCAF	849	306804	2767	49659.8	0.1619	NA	NA	NA	NA	0.206	1.25	5.839	0.512	252106	0	0.135	0.673	0.032	27310.6	0.749	5.291	20.896	1.369	1.06732e+06	0	4.408	38.631	1.78	889231	0.071	0.64	7.572	0.307	129058	18317.9	0.0597	NA	NA	NA	NA	0.131	0.603	4.704	0.166	44863.6	0
35	IIIa	Stromal	matCAF	7	306804	23	146	0.0005	NA	NA	NA	NA	0.234	0.443	0.998	0.047	262.543	0.07	0.157	0.426	0.017	92.861	2.001	4.125	7.16	0.635	2446.04	0	1.919	7.443	0.484	1137.88	0.292	0.71	1.379	0.358	421.221	57.6	0.0002	NA	NA	NA	NA	0.212	0.379	0.491	0.051	88.787	0.05
36	IV	Stromal	proCAF	71	67779.6	1050	1084.1	0.016	NA	NA	NA	NA	0.129	0.485	5.596	0.357	2135.68	0.028	0.098	0.332	0.05	432.192	0.423	2.108	7.924	1.123	9283.51	0	0.688	7.655	0.687	3028.55	0.128	0.462	3.244	0.314	2036.36	528.3	0.0078	NA	NA	NA	NA	0.12	0.33	5.317	0.149	707.627	0.023
36	IV	Stromal	myCAF	24	67779.6	354	451	0.0067	NA	NA	NA	NA	0.217	0.515	2.11	0.142	942.84	0.049	0.151	0.321	0.029	276.369	0.996	4.043	14.312	0.911	7406.86	0	1.739	7.379	0.727	3185.12	0.296	1.688	6.78	0.575	3092.66	168.4	0.0025	NA	NA	NA	NA	0.185	0.392	0.864	0.068	268.289	0.046
36	IV	Stromal	matCAF	8	67779.6	120	219.6	0.0032	NA	NA	NA	NA	0.181	0.532	0.991	0.156	474.185	0.034	0.264	0.7	0.108	235.624	0.723	3.351	7.288	1.321	2989.2	0	0.097	2.199	0.341	86.965	0.157	0.512	1.589	0.188	456.606	80.5	0.0012	NA	NA	NA	NA	0.126	0.339	0.677	0.104	110.719	0.035
36	IV	Stromal	iCAF	78	67779.6	1150	2827.2	0.0417	NA	NA	NA	NA	0.189	1.411	5.794	0.645	16204.5	0	0.105	0.468	0.05	1203.51	0.993	5.127	17.468	1.967	58881.8	0	1.829	11.234	0.888	21007.2	0.063	0.562	3.325	0.289	6452.87	1108	0.0163	NA	NA	NA	NA	0.172	0.609	5.676	0.243	2740.24	0
37	IIIb	Stromal	proCAF	141	68615.3	2055	2884.6	0.042	NA	NA	NA	NA	0.156	0.499	2.382	0.165	5845.45	0.049	0.14	0.394	0.027	1638.2	0.731	2.4	8.55	0.831	28128.3	0	0.843	9.465	0.756	9873.3	0.205	0.656	4.446	0.353	7684.64	1187.8	0.0173	NA	NA	NA	NA	0.182	0.437	1.404	0.091	2110.12	0.038
37	IIIb	Stromal	myCAF	24	68615.3	350	832.8	0.0121	NA	NA	NA	NA	0.259	0.575	1.744	0.127	1943.99	0.067	0.183	0.465	0.021	620.325	1.378	3.407	9.986	0.838	11524.2	0	1.251	6.853	0.657	4233.75	0.371	1.8	6.669	0.641	6090.26	260.7	0.0038	NA	NA	NA	NA	0.262	0.48	1.026	0.057	508.802	0.062
37	IIIb	Stromal	iCAF	44	68615.3	641	1456.6	0.0212	NA	NA	NA	NA	0.315	1.595	5.299	0.628	9437.84	0.036	0.17	0.529	0.058	1006.19	0.947	4.378	14.772	0.886	25903.3	0	2.209	9.196	0.744	13073	0.201	0.923	4.833	0.318	5458.95	488.9	0.0071	NA	NA	NA	NA	0.248	0.668	1.683	0.116	1327.46	0.031
37	IIIb	Stromal	matCAF	16	68615.3	233	762.9	0.0111	NA	NA	NA	NA	0.204	0.617	2.462	0.22	1910.84	0.053	0.19	0.575	0.072	589.904	0.818	2.549	6.483	0.744	7898.8	0	0.269	6.814	0.766	832.257	0.282	0.619	2.024	0.151	1917.24	212.2	0.0031	NA	NA	NA	NA	0.221	0.533	1.167	0.093	459.613	0.047
38	IIIa	Stromal	myCAF	17	99215.3	171	402	0.0041	NA	NA	NA	NA	0.151	0.599	2.389	0.204	978.406	0.035	0.181	0.387	0.057	294.823	0.391	3.18	12.858	1.153	5192.69	0	1.113	6.536	0.776	1817	0.23	2.129	9.256	0.583	3476.25	169.9	0.0017	NA	NA	NA	NA	0.128	0.418	1.048	0.166	288.494	0.031
38	IIIa	Stromal	proCAF	199	99215.3	2006	2915.9	0.0294	NA	NA	NA	NA	0.11	0.832	5.46	0.408	9859.03	0.026	0.153	0.497	0.067	1806.48	0.319	1.985	8.537	1.073	23513.9	0	0.155	4.121	0.429	1840.27	0.107	0.495	3.143	0.305	5867.81	1491.8	0.015	NA	NA	NA	NA	0.11	0.471	4.448	0.247	2853.29	0.024
38	IIIa	Stromal	matCAF	65	99215.3	655	2532.8	0.0255	NA	NA	NA	NA	0.209	1.335	6.886	0.464	13740.5	0.069	0.232	0.622	0.08	2386.14	1.111	2.78	7.123	0.878	28608.3	0	0.093	3.118	0.175	957.232	0.264	0.718	3.289	0.32	7384.26	953.9	0.0096	NA	NA	NA	NA	0.175	0.807	3.394	0.245	3126.76	0.035
38	IIIa	Stromal	iCAF	57	99215.3	575	1822.4	0.0184	NA	NA	NA	NA	0.217	1.112	4.211	0.44	8230.31	0.006	0.152	0.602	0.06	1127.55	0.453	4.933	17.306	1.697	36516.5	0	2.121	11.755	1.117	15700.2	0.173	0.86	3.177	0.282	6369.11	696.2	0.007	NA	NA	NA	NA	0.152	0.691	2.487	0.219	1954.14	0.018
39	IV	Stromal	proCAF	386	114196	3380	9894.3	0.0866	NA	NA	NA	NA	0.163	0.453	3.29	0.131	18217.5	0.032	0.156	0.67	0.031	6264.62	1.06	3.575	11.888	0.591	143701	0	1.318	7.105	0.574	52961.4	0.189	0.623	5.086	0.315	25053.3	4542.1	0.0398	NA	NA	NA	NA	0.176	0.396	1.173	0.06	7298.07	0.054
39	IV	Stromal	myCAF	48	114196	420	1269.5	0.0111	NA	NA	NA	NA	0.189	0.489	1.782	0.139	2519.84	0.06	0.163	0.436	0.046	842.626	1.034	3.494	9.204	0.938	18016.3	0	1.233	7.02	0.597	6358	0.361	1.35	5.969	0.402	6963.11	447	0.0039	NA	NA	NA	NA	0.164	0.412	1.026	0.078	748.884	0.046
39	IV	Stromal	iCAF	165	114196	1445	7527.3	0.0659	NA	NA	NA	NA	0.192	0.898	6.507	0.502	27467.7	0	0.145	0.738	0.071	4431.11	1.111	6.438	50.52	5.372	196857	0	2.47	35.365	3.001	75539.2	0	0.695	5.542	0.436	21266.3	2943.2	0.0258	NA	NA	NA	NA	0.181	0.513	4.61	0.147	6130.39	0
39	IV	Stromal	matCAF	2	114196	18	26.1	0.0002	NA	NA	NA	NA	0.314	0.357	0.393	0.004	37.804	0.094	0.141	0.29	0.004	14.909	1.869	3.267	7.556	0.005	346.314	0.007	1.281	4.157	0.044	135.785	0.25	0.373	0.565	0.014	39.506	16	0.0001	NA	NA	NA	NA	0.235	0.333	0.377	0.002	21.653	0.093
40	II	Stromal	iCAF	112	145926	767.5	3564.8	0.0244	NA	NA	NA	NA	0.147	0.739	5.347	0.414	10706.6	0	0.096	0.521	0.035	1387.66	0.588	3.92	16.88	1.316	56761.5	0	1.841	9.868	0.677	26666.4	0.069	0.422	1.67	0.071	6105.98	1347	0.0092	NA	NA	NA	NA	0.122	0.462	2.011	0.158	2530.54	0
40	II	Stromal	matCAF	20	145926	137	1243.6	0.0085	NA	NA	NA	NA	0.118	0.414	3.033	0.147	2090.55	0.006	0.132	0.656	0.052	667.71	0.448	1.99	7.973	0.894	10052.1	0	0.347	5.174	0.563	1751.82	0.109	0.573	2.518	0.274	2894.03	532.2	0.0036	NA	NA	NA	NA	0.102	0.31	0.975	0.085	669.418	0.025
40	II	Stromal	myCAF	16	145926	110	540.8	0.0037	NA	NA	NA	NA	0.168	0.388	1.077	0.057	852.467	0.037	0.133	0.306	0.022	292.294	0.512	2.166	5.733	0.428	4758.33	0	0.725	3.623	0.309	1593.33	0.254	1.29	5.423	0.323	2833.17	161.5	0.0011	NA	NA	NA	NA	0.124	0.318	0.87	0.068	208.917	0.035
40	II	Stromal	proCAF	515	145926	3529	20174.5	0.1383	NA	NA	NA	NA	0.101	0.31	4.904	0.179	25432.7	0	0.083	0.333	0.02	6826.73	0.358	1.391	12.603	0.605	113964	0	0.358	8.133	0.442	29348.1	0.074	0.411	4.492	0.217	33681	6762.3	0.0463	NA	NA	NA	NA	0.099	0.261	4.986	0.117	7165.07	0
41	IIIa	Stromal	matCAF	5	205236	24	383	0.0019	NA	NA	NA	NA	0.189	0.6	1.689	0.26	934.334	0.035	0.133	0.341	0.052	206.835	0.961	2.201	12.521	0.584	3425.23	0	0.315	7.221	0.178	490.527	0.322	0.73	3.149	0.226	1135.32	110.3	0.0005	NA	NA	NA	NA	0.17	0.48	1.169	0.272	215.179	0.05
41	IIIa	Stromal	iCAF	7	205236	34	652.8	0.0032	NA	NA	NA	NA	0.196	1.552	5.541	0.962	4115.78	0	0.116	0.36	0.015	308.518	0.924	4.515	14.321	1.037	11973.1	0	1.971	10.068	0.841	5228.42	0.22	0.899	4.06	0.365	2384.82	156.1	0.0008	NA	NA	NA	NA	0.135	0.531	2.037	0.194	336.507	0.025
41	IIIa	Stromal	myCAF	14	205236	68.2	522.1	0.0025	NA	NA	NA	NA	0.181	0.447	3.402	0.217	948.13	0.051	0.129	0.442	0.028	273.423	0.606	2.48	9.633	0.573	5259.41	0	0.899	5.354	0.504	1907.58	0.307	1.584	6.451	0.445	3360.11	203.8	0.001	NA	NA	NA	NA	0.163	0.352	0.858	0.042	291.565	0.038
41	IIIa	Stromal	proCAF	1271	205236	6192.9	33875.8	0.1651	NA	NA	NA	NA	0.056	0.338	6.925	0.169	46520.3	0	0.065	0.485	0.021	8925.38	0.191	1.221	16.215	0.509	168044	0	0.28	12.069	0.241	38594.5	0.081	0.397	6.527	0.197	54631.9	13848.7	0.0675	NA	NA	NA	NA	0.084	0.248	6.627	0.132	13937.7	0
42	IV	Stromal	iCAF	157	86765.3	1809	4702.1	0.0542	NA	NA	NA	NA	0.23	0.709	3.907	0.305	13550.3	0	0.215	1.184	0.081	4113.34	1.415	4.947	24.384	1.831	94493.1	0	1.26	20.288	1.066	24075.8	0.247	0.943	3.449	0.317	18003.5	2102.8	0.0242	NA	NA	NA	NA	0.227	0.503	1.351	0.096	4293.11	0
42	IV	Stromal	matCAF	38	86765.3	438	2097.1	0.0242	NA	NA	NA	NA	0.249	0.894	3.435	0.196	7616.64	0.082	0.331	1.129	0.111	2817.18	1.377	4.273	11.263	1.019	36403	0	0.283	5.703	0.319	2411.53	0.256	0.799	3.365	0.232	6810.03	832.3	0.0096	NA	NA	NA	NA	0.204	0.579	1.511	0.076	1957.94	0.07
42	IV	Stromal	proCAF	203	86765.3	2340	4236.8	0.0488	NA	NA	NA	NA	0.238	0.517	2.36	0.112	8899.75	0.08	0.201	0.618	0.032	3465.77	0.933	3.218	15.487	0.877	55385.8	0	0.491	11.258	0.697	8453.37	0.281	0.923	3.397	0.248	15879.2	1917.4	0.0221	NA	NA	NA	NA	0.181	0.461	1.195	0.052	3593.26	0.062
42	IV	Stromal	myCAF	30	86765.3	346	926.8	0.0107	NA	NA	NA	NA	0.268	0.644	3.112	0.159	2426.25	0.09	0.223	0.793	0.03	839.627	1.525	3.337	8.502	0.378	12565.7	0	0.366	3.342	0.186	1377.69	0.345	1.066	3.851	0.293	4015.34	342.7	0.0039	NA	NA	NA	NA	0.251	0.498	1.011	0.056	693.655	0.089
43	IIIb	Stromal	myCAF	50	176084	284	5858.1	0.0333	NA	NA	NA	NA	0.113	0.476	5.098	0.417	11326	0.027	0.165	0.594	0.039	3917.82	0.496	2.506	13.859	0.823	59632.4	0	1.269	14.485	1.001	30207.1	0.204	1.389	8.094	0.517	33065.6	1509.5	0.0086	NA	NA	NA	NA	0.106	0.321	1.15	0.109	1970.2	0.028
43	IIIb	Stromal	proCAF	780	176084	4430	13648.3	0.0775	NA	NA	NA	NA	0.019	0.414	5.396	0.284	22963.4	0	0.086	0.534	0.038	4760.31	0.145	1.471	15.191	0.697	81538.9	0	0.796	23.145	0.71	44145.8	0.023	0.427	5.252	0.206	23679.4	6958.9	0.0395	NA	NA	NA	NA	0.087	0.251	5.154	0.125	7101.09	0.008
43	IIIb	Stromal	iCAF	42	176084	239	4321.2	0.0245	NA	NA	NA	NA	0.037	1.27	6.009	0.649	22292.8	0	0.151	0.551	0.036	2659.2	0.514	3.706	15.474	0.873	65055.7	0	2.421	17.526	0.743	42499.5	0.061	0.9	4.777	0.293	15797.4	1143.9	0.0065	NA	NA	NA	NA	0.109	0.569	4.633	0.237	2644.18	0
43	IIIb	Stromal	matCAF	38	176084	216	3320.6	0.0189	NA	NA	NA	NA	0.112	0.501	5.777	0.416	6758.97	0.007	0.166	0.615	0.063	2238.11	0.551	2.738	14.265	0.867	36930.6	0	1.661	12.566	1.137	22403.5	0.2	0.693	3.981	0.321	9345.46	858.1	0.0049	NA	NA	NA	NA	0.094	0.356	1.203	0.152	1240.26	0.013
44	IIIb	Stromal	proCAF	284	94937.1	2991	7514.5	0.0792	NA	NA	NA	NA	0.129	0.347	4.89	0.157	10600.7	0	0.13	0.616	0.034	3972.68	0.361	1.749	9.734	0.731	53376.2	0	0.778	7.791	0.497	23749.6	0.187	0.703	3.889	0.313	21455.2	2657.1	0.028	NA	NA	NA	NA	0.109	0.301	1.199	0.068	3252.35	0.03
44	IIIb	Stromal	myCAF	75	94937.1	790	2725.8	0.0287	NA	NA	NA	NA	0.153	0.354	1.746	0.07	3916.2	0.05	0.144	0.498	0.024	1598.04	0.568	1.909	8.854	0.632	21139.6	0	0.838	11.933	0.562	9284.26	0.323	1.159	5.767	0.496	12828.8	946.3	0.01	NA	NA	NA	NA	0.13	0.304	0.914	0.049	1167.55	0.035
44	IIIb	Stromal	matCAF	11	94937.1	116	725.7	0.0076	NA	NA	NA	NA	0.215	1.275	3.844	0.472	3759.72	0.034	0.421	1.036	0.183	1240.22	0.616	3.923	10.201	0.733	11563.9	0	0.467	6.54	0.57	1375.6	0.287	0.906	2.779	0.168	2672.12	212.4	0.0022	NA	NA	NA	NA	0.135	0.748	1.76	0.239	645.152	0.038
44	IIIb	Stromal	iCAF	38	94937.1	400	2487	0.0262	NA	NA	NA	NA	0.147	0.74	5.135	0.466	7479.89	0.001	0.126	0.75	0.028	1268.52	0.426	3.771	15.902	0.807	38099.5	0	1.883	12.222	0.554	19020.7	0.201	0.661	2.557	0.099	6682.1	743.9	0.0078	NA	NA	NA	NA	0.143	0.458	1.465	0.16	1384.1	0.022
45	Ia	Stromal	proCAF	67	54031.8	1240	1266	0.0234	NA	NA	NA	NA	0.117	0.35	1.242	0.125	1797.97	0.029	0.157	0.534	0.057	808.785	0.357	1.916	8.513	1.056	9852.26	0	0.74	4.975	0.792	3808.33	0.125	0.61	3.244	0.304	3137.55	428.3	0.0079	NA	NA	NA	NA	0.112	0.305	1.03	0.11	530.709	0.033
45	Ia	Stromal	myCAF	58	54031.8	1070	1679.1	0.0311	NA	NA	NA	NA	0.163	0.468	2.522	0.166	3194.65	0.073	0.203	0.559	0.049	1383.17	0.467	2.046	7.488	0.634	13957.6	0	0.75	5.822	0.459	5113.32	0.234	1.484	4.913	0.661	10124.9	624.3	0.0116	NA	NA	NA	NA	0.132	0.363	0.926	0.087	919.726	0.056
45	Ia	Stromal	iCAF	20	54031.8	370	300.3	0.0056	NA	NA	NA	NA	0.205	0.608	1.79	0.206	742.257	0.074	0.199	0.485	0.044	242.531	0.566	3.449	8.855	0.938	4207.67	0	1.647	6.338	0.627	2009.9	0.194	0.614	1.41	0.098	749.28	124.8	0.0023	NA	NA	NA	NA	0.192	0.499	1.067	0.163	252.801	0.052
45	Ia	Stromal	matCAF	11	54031.8	204	721.8	0.0134	NA	NA	NA	NA	0.195	1.074	3.047	0.378	3150.28	0.116	0.42	0.849	0.094	1230.96	1.284	3.78	7.518	0.692	11083	0	0.551	5.578	0.621	1615.68	0.211	0.681	1.948	0.225	1996.63	225.2	0.0042	NA	NA	NA	NA	0.261	0.761	2.109	0.227	696.142	0.104
46	IIIb	Stromal	matCAF	4	87943.7	45	117.4	0.0013	NA	NA	NA	NA	0.206	0.473	0.716	0.098	225.535	0.045	0.216	0.517	0.064	103.078	0.667	2.946	6.36	1.01	1405.05	0	0.085	2.945	0.121	40.396	0.153	0.376	1.137	0.103	179.236	31.8	0.0004	NA	NA	NA	NA	0.149	0.304	0.564	0.092	39.152	0.036
46	IIIb	Stromal	iCAF	169	87943.7	1922	7176.3	0.0816	NA	NA	NA	NA	0.218	1.352	6.601	0.66	39408.1	0	0.175	1.002	0.075	5087.32	1.045	5.886	51.825	1.896	171598	0	2.002	31.382	1.057	58365	0	0.571	4.266	0.231	16646	2648.3	0.0301	NA	NA	NA	NA	0.209	0.953	6.178	0.456	10255.7	0
46	IIIb	Stromal	myCAF	0	87943.7	0	0	0	NA	NA	NA	NA	#N/A	#N/A	#N/A	#N/A	0	#N/A	#N/A	#N/A	#N/A	0	#N/A	#N/A	#N/A	#N/A	0	#N/A	#N/A	#N/A	#N/A	0	#N/A	#N/A	#N/A	#N/A	0	0	0	NA	NA	NA	NA	#N/A	#N/A	#N/A	#N/A	0	#N/A
46	IIIb	Stromal	proCAF	58	87943.7	660	1096.9	0.0125	NA	NA	NA	NA	0.133	0.863	6.098	0.681	3847.09	0.024	0.149	0.455	0.066	662.753	0.412	2.995	14.694	1.585	13344.1	0	0.781	8.841	0.828	3480.2	0.126	0.419	2.55	0.248	1866	393.4	0.0045	NA	NA	NA	NA	0.145	0.801	6.286	0.59	1280.1	0.025
47	IV	Stromal	proCAF	276	133243	2071	8912	0.0669	NA	NA	NA	NA	0.129	0.441	2.058	0.11	15962.5	0.043	0.136	0.471	0.042	4906.14	0.544	2.22	7.684	0.598	80358.1	0	0.455	5.906	0.319	16462.1	0.127	0.539	3.536	0.296	19517.5	2951.8	0.0222	NA	NA	NA	NA	0.131	0.377	1.075	0.081	4517.54	0.036
47	IV	Stromal	myCAF	219	133243	1644	9585.3	0.0719	NA	NA	NA	NA	0.201	0.595	2.599	0.164	23158.3	0.055	0.191	0.517	0.038	7437.95	0.857	2.833	8.812	0.582	110307	0	0.518	5.052	0.31	20169.6	0.253	1.087	5.48	0.339	42340.9	3107.4	0.0233	NA	NA	NA	NA	0.014	0.482	1.299	0.084	6087.37	0.018
47	IV	Stromal	iCAF	45	133243	338	1856.1	0.0139	NA	NA	NA	NA	0.168	0.654	2.208	0.223	4928.45	0	0.165	0.688	0.055	1241.57	1.184	4.205	25.513	1.792	31709	0	1.106	15.847	0.697	8341.55	0.228	0.784	5.643	0.34	5912.82	610	0.0046	NA	NA	NA	NA	0.153	0.489	1.015	0.108	1211.92	0
47	IV	Stromal	matCAF	17	133243	128	585.4	0.0044	NA	NA	NA	NA	0.18	0.586	1.84	0.192	1393.64	0.07	0.206	1.376	0.075	489.285	0.829	2.448	9.773	0.601	5821.78	0	0.215	3.504	0.405	511.949	0.209	0.587	3.428	0.283	1395.94	225.5	0.0017	NA	NA	NA	NA	0.152	0.423	0.822	0.107	387.608	0.054
48	II	Stromal	proCAF	329	109577	3002	9177.2	0.0838	NA	NA	NA	NA	0.128	0.423	6.91	0.274	15775.7	0	0.089	0.295	0.02	3308.34	0.417	2.028	16.173	1.016	75597.3	0	0.928	10.527	0.602	34582.4	0.101	0.658	4.693	0.283	24537.6	3577.1	0.0326	NA	NA	NA	NA	0.116	0.31	5.406	0.088	4499.61	0.021
48	II	Stromal	myCAF	59	109577	538	1971.6	0.018	NA	NA	NA	NA	0.142	0.506	6.815	0.516	4050.49	0.034	0.104	0.293	0.021	830.353	0.66	2.297	8.801	0.681	18398.2	0	1.074	6.315	0.426	8602.46	0.188	1.188	6.037	0.433	9514.86	741.5	0.0068	NA	NA	NA	NA	0.124	0.28	1.176	0.05	842.933	0.035
48	II	Stromal	matCAF	3	109577	27	679.9	0.0062	NA	NA	NA	NA	0.183	0.408	0.576	0.062	1128.12	0.044	0.148	0.294	0.004	408.96	0.774	2.913	5.843	0.729	8045.9	0	1.887	4.57	0.829	5211.83	0.302	1.376	4.851	0.442	3800.46	155.6	0.0014	NA	NA	NA	NA	0.148	0.364	0.486	0.054	229.782	0.039
48	II	Stromal	iCAF	133	109577	1214	6822.3	0.0623	NA	NA	NA	NA	0.153	1.325	8.245	0.692	36718.4	0	0.101	0.316	0.022	2806.93	0.736	4.431	20.861	1.337	122787	0	2.039	16.22	0.749	56500.1	0.108	0.797	5.991	0.382	22075	2285.7	0.0209	NA	NA	NA	NA	0.137	0.489	2.774	0.161	4540.31	0
49	Ib	Stromal	myCAF	8	123817	65	171.3	0.0014	NA	NA	NA	NA	0.316	0.838	2.036	0.207	583.146	0.119	0.204	0.345	0.019	141.847	1.323	2.792	5.62	0.385	1942.94	0	0.261	2.998	0.211	181.346	0.365	0.998	3.747	0.555	694.845	75.8	0.0006	NA	NA	NA	NA	0.296	0.573	1.407	0.174	176.333	0.122
49	Ib	Stromal	proCAF	223	123817	1801	6045.4	0.0488	NA	NA	NA	NA	0.118	0.516	3.681	0.229	12662.4	0.029	0.132	0.37	0.031	3235.79	0.347	2.756	8.799	0.902	67686.5	0	1.229	14.689	0.893	30180	0.079	0.521	2.787	0.204	12805.9	2388.8	0.0193	NA	NA	NA	NA	0.093	0.423	1.472	0.131	4108.32	0.028
49	Ib	Stromal	iCAF	54	123817	436	2511.4	0.0203	NA	NA	NA	NA	0.204	0.768	2.712	0.261	7830.4	0.03	0.133	0.35	0.028	1360.18	0.651	3.323	17.263	1.549	33904.4	0	1.572	15.121	1.16	16039.1	0.145	0.583	2.131	0.132	5944.17	971.6	0.0078	NA	NA	NA	NA	0.112	0.557	1.613	0.144	2196.95	0.03
49	Ib	Stromal	matCAF	29	123817	234	2053.3	0.0166	NA	NA	NA	NA	0.192	0.747	3.883	0.493	6233.03	0.055	0.205	0.497	0.04	1706.16	0.731	2.507	7.799	0.552	20906.8	0	0.114	5.105	0.391	951.649	0.133	0.36	2.239	0.168	3002.1	542.1	0.0044	NA	NA	NA	NA	0.162	0.501	1.794	0.173	1103.32	0.047
50	IIIb	Stromal	iCAF	210	292061	719	15882.3	0.0544	NA	NA	NA	NA	0.106	1.117	6.368	0.628	72090.1	0	0.151	0.523	0.038	9769.75	0.607	4.344	19.081	1.092	280267	0	2.957	29.716	1.183	190806	0.154	0.914	6.501	0.326	58978.3	5359.8	0.0184	NA	NA	NA	NA	0.095	0.454	4.811	0.126	9881.97	0
50	IIIb	Stromal	matCAF	59	292061	202	5590.2	0.0191	NA	NA	NA	NA	0.118	0.452	1.894	0.074	10257.5	0.031	0.186	0.725	0.026	4226.07	0.541	3.466	9.599	0.435	78719.5	0	1.509	14.394	0.721	34276.6	0.2	0.948	2.98	0.123	21520.6	2085	0.0071	NA	NA	NA	NA	0.103	0.399	0.771	0.052	3381.28	0.03
50	IIIb	Stromal	myCAF	15	292061	51.4	1245.1	0.0043	NA	NA	NA	NA	0.196	1.103	6.358	0.528	5579.55	0.038	0.2	0.521	0.046	1014.09	0.706	3.955	10.809	0.823	20006.9	0	2.785	16.43	1.451	14087.8	0.265	1.439	6.401	0.602	7278.63	420.5	0.0014	NA	NA	NA	NA	0.175	0.507	1.852	0.135	866.747	0.03
50	IIIb	Stromal	proCAF	1321	292061	4523	67490.8	0.2311	NA	NA	NA	NA	0.059	0.416	6.327	0.392	113973	0	0.13	0.54	0.056	35754.7	0.012	3.111	15.91	0.922	852985	0	4.751	36.459	3.159	1.30242e+06	0	0.709	6.071	0.269	194472	25744.6	0.0881	NA	NA	NA	NA	0.071	0.293	5.651	0.128	30688.1	0
51	IIIb	Stromal	iCAF	43	59335.3	725	1626.2	0.0274	NA	NA	NA	NA	0.111	0.777	5.708	0.556	5133.54	0	0.125	0.535	0.033	827.605	0.424	4.652	12.951	0.972	30732.8	0	2.32	11.42	0.592	15328.2	0.138	1.272	4.387	0.432	8404.27	608.3	0.0103	NA	NA	NA	NA	0.082	0.4	2.12	0.223	988.625	0.019
51	IIIb	Stromal	matCAF	5	59335.3	84	220.8	0.0037	NA	NA	NA	NA	0.113	0.365	0.809	0.049	327.479	0.032	0.168	0.446	0.033	151.098	0.443	2.65	7.884	1.158	2376.75	0	0.454	4.624	0.919	407.049	0.148	0.505	1.622	0.244	452.82	71.9	0.0012	NA	NA	NA	NA	0.078	0.176	0.4	0.073	51.495	0.025
51	IIIb	Stromal	proCAF	87	59335.3	1470	1713.3	0.0289	NA	NA	NA	NA	0.076	0.252	1.115	0.122	1754.26	0.012	0.083	0.367	0.037	580.276	0.102	2.449	9.885	1.466	17045.9	0	1.227	9.902	0.957	8541.08	0.101	0.735	4.683	0.551	5118.23	761.4	0.0128	NA	NA	NA	NA	0.068	0.2	1.094	0.09	617.106	0.023
51	IIIb	Stromal	myCAF	29	59335.3	489	2455.5	0.0414	NA	NA	NA	NA	0.123	0.414	5.34	0.293	4132.36	0.021	0.144	0.415	0.022	1433.91	0.496	4.692	15.316	0.953	46801.1	0	2.873	14.246	0.772	28657.8	0.225	2.243	7.937	0.486	22370.1	770	0.013	NA	NA	NA	NA	0.084	0.296	1.139	0.057	925.426	0.026
52	Ia	Stromal	myCAF	25	223016	112	3894.9	0.0175	NA	NA	NA	NA	0.12	0.437	4.138	0.415	6908.51	0.036	0.178	0.7	0.059	2815.89	0.518	2.864	8.429	0.579	45306.3	0	1.849	10.41	0.735	29262.4	0.123	0.795	5.794	0.576	12586.2	1211.6	0.0054	NA	NA	NA	NA	0.09	0.312	1.404	0.098	1535.47	0.036
52	Ia	Stromal	proCAF	823	223016	3690	65531.8	0.2938	NA	NA	NA	NA	0.063	0.267	4.913	0.192	71104.8	0	0.106	0.685	0.049	28273.2	0	2.056	12.106	0.789	547224	0	2.52	27.637	1.859	670776	0	0.311	4.648	0.161	82822.5	21148.8	0.0948	NA	NA	NA	NA	0.059	0.176	4.549	0.083	15126.6	0
52	Ia	Stromal	iCAF	78	223016	350	9109	0.0408	NA	NA	NA	NA	0.065	0.568	5.092	0.49	21005.2	0.019	0.173	0.681	0.049	6405.49	0.418	3.051	11.877	0.707	112905	0	1.906	14.45	0.787	70514.9	0.091	0.563	5.317	0.259	20834.2	2903.6	0.013	NA	NA	NA	NA	0.085	0.319	1.312	0.098	3764.32	0.02
52	Ia	Stromal	matCAF	44	223016	197	6168	0.0277	NA	NA	NA	NA	0.092	0.504	3.81	0.263	12622.1	0.031	0.207	1.128	0.087	5189.45	0.393	2.677	8.439	0.611	67081.7	0	1.321	12.498	0.421	33097.3	0.094	0.403	4.399	0.138	10107	1976.5	0.0089	NA	NA	NA	NA	0.078	0.314	1.547	0.143	2518.34	0.03
53	IV	Stromal	proCAF	137	91892.3	1491	3128.1	0.034	NA	NA	NA	NA	0.156	0.459	1.495	0.118	5826.9	0.049	0.154	0.571	0.037	1958.34	0.517	1.73	5.778	0.354	21979.4	0	0.361	4.008	0.179	4581.92	0.15	0.725	3.615	0.282	9209.79	1267.3	0.0138	NA	NA	NA	NA	0.15	0.424	1.177	0.095	2183.77	0.041
53	IV	Stromal	myCAF	151	91892.3	1643	3480.6	0.0379	NA	NA	NA	NA	0.21	0.706	3.134	0.238	9983.32	0.052	0.186	0.449	0.032	2625.12	0.698	2.466	5.45	0.512	34872.4	0	0.642	3.772	0.264	9077.62	0.284	1.516	5.605	0.457	21440.5	1236.3	0.0135	NA	NA	NA	NA	0.189	0.515	1.361	0.123	2586.27	0.043
53	IV	Stromal	iCAF	0	91892.3	0	0	0	NA	NA	NA	NA	#N/A	#N/A	#N/A	#N/A	0	#N/A	#N/A	#N/A	#N/A	0	#N/A	#N/A	#N/A	#N/A	0	#N/A	#N/A	#N/A	#N/A	0	#N/A	#N/A	#N/A	#N/A	0	0	0	NA	NA	NA	NA	#N/A	#N/A	#N/A	#N/A	0	#N/A
53	IV	Stromal	matCAF	47	91892.3	511	1620.8	0.0176	NA	NA	NA	NA	0.225	0.518	1.5	0.098	3413.08	0.067	0.195	0.643	0.057	1285.63	0.672	2.122	7.117	0.504	13972.6	0	0.367	2.963	0.17	2417.9	0.277	0.838	3.192	0.3	5518.07	558.1	0.0061	NA	NA	NA	NA	0.188	0.432	0.746	0.067	979.772	0.066
54	Ia	Stromal	iCAF	8	145932	55	283.8	0.0019	NA	NA	NA	NA	0.235	0.628	1.668	0.22	723.654	0.065	0.157	0.3	0.024	180.577	0.988	2.033	11.571	2.425	2343.6	0	0.09	5.656	1.161	103.423	0.079	0.231	1.735	0.21	266.239	121.4	0.0008	NA	NA	NA	NA	0.164	0.48	0.942	0.092	236.629	0.046
54	Ia	Stromal	matCAF	25	145932	171	1258.2	0.0086	NA	NA	NA	NA	0.204	1.084	6.685	0.426	5542.59	0.054	0.18	0.572	0.037	919.293	0.618	2.099	7.726	0.457	10726.4	0	0.04	3.379	0.095	205.339	0.107	0.246	1.024	0.052	1255.66	451.5	0.0031	NA	NA	NA	NA	0.154	0.584	1.541	0.175	1071.91	0.051
54	Ia	Stromal	myCAF	0	145932	0	0	0	NA	NA	NA	NA	#N/A	#N/A	#N/A	#N/A	0	#N/A	#N/A	#N/A	#N/A	0	#N/A	#N/A	#N/A	#N/A	0	#N/A	#N/A	#N/A	#N/A	0	#N/A	#N/A	#N/A	#N/A	0	0	0	NA	NA	NA	NA	#N/A	#N/A	#N/A	#N/A	0	#N/A
54	Ia	Stromal	proCAF	688	145932	4715	18945.1	0.1298	NA	NA	NA	NA	0.088	0.422	7.15	0.287	32509.4	0.028	0.11	0.565	0.043	8460.86	0.366	1.311	11.895	0.509	100880	0	0.054	7.178	0.142	4133	0.058	0.186	2.421	0.078	14293.6	7539.2	0.0517	NA	NA	NA	NA	0.085	0.297	1.849	0.158	9081.68	0.029
55	II	Stromal	proCAF	104	44678.4	2328	2634	0.059	NA	NA	NA	NA	0.092	0.363	1.099	0.121	3880.29	0.031	0.149	0.536	0.065	1595.35	0.297	1.656	6.534	0.878	17714.9	0	0.372	8.059	0.575	3981.81	0.075	0.416	3.79	0.198	4445.94	959.1	0.0215	NA	NA	NA	NA	0.09	0.301	0.77	0.125	1173.24	0.03
55	II	Stromal	myCAF	9	44678.4	200	667.1	0.0149	NA	NA	NA	NA	0.174	0.582	3.255	0.241	1578.28	0.046	0.289	0.806	0.11	783.43	0.477	3.223	8.932	0.962	8733.92	0	1.006	7.196	0.701	2725.95	0.308	1.928	6.164	0.756	5224.9	193.7	0.0043	NA	NA	NA	NA	0.154	0.457	1.04	0.165	359.755	0.051
55	II	Stromal	matCAF	44	44678.4	985	1179.9	0.0264	NA	NA	NA	NA	0.161	0.754	6.655	0.301	3613.03	0.047	0.323	1.04	0.113	1547.18	0.377	2.845	7.883	0.955	13636.7	0	0.255	3.829	0.32	1220.66	0.152	0.661	5.12	0.281	3165.79	404.5	0.0091	NA	NA	NA	NA	0.13	0.488	1.96	0.234	801.834	0.033
55	II	Stromal	iCAF	15	44678.4	336	304.5	0.0068	NA	NA	NA	NA	0.245	1.6	6.458	0.908	1979.68	0	0.22	0.668	0.09	272.231	0.363	4.905	16.52	1.491	6067.08	0	2.158	9.4	0.8	2669.98	0.164	0.97	4.203	0.369	1199.33	152.1	0.0034	NA	NA	NA	NA	0.191	0.801	5.385	0.639	495.317	0.038
56	IIIb	Stromal	iCAF	46	45527.7	1010	896.8	0.0197	NA	NA	NA	NA	0.218	0.717	1.981	0.245	2611.89	0.057	0.332	1.419	0.197	1209.41	1.71	4.771	11.134	0.891	17380.8	0	0.721	6.894	0.739	2626.35	0.274	0.92	4.723	0.332	3349.86	409.9	0.009	NA	NA	NA	NA	0.193	0.618	1.587	0.193	1029.2	0.059
56	IIIb	Stromal	matCAF	49	45527.7	1080	2044.2	0.0449	NA	NA	NA	NA	0.204	1.142	4.877	0.466	9484.72	0.06	0.506	1.202	0.164	4201.35	0.747	4.694	8.585	0.99	38974.8	0	0.102	3.424	0.132	843.201	0.137	0.685	3.237	0.195	5689.19	774.7	0.017	NA	NA	NA	NA	0.17	0.769	4.46	0.235	2421.13	0.049
56	IIIb	Stromal	proCAF	70	45527.7	1540	1144.9	0.0251	NA	NA	NA	NA	0.126	0.424	1.514	0.123	1973.05	0.035	0.19	0.631	0.079	885.594	0.495	2.61	8.388	0.903	12138.2	0	0.324	4.411	0.271	1506.18	0.141	0.566	4.657	0.353	2631.46	410.1	0.009	NA	NA	NA	NA	0.13	0.38	1.248	0.117	632.79	0.034
56	IIIb	Stromal	myCAF	26	45527.7	571	625.3	0.0137	NA	NA	NA	NA	0.187	0.672	2.902	0.274	1707.59	0.082	0.223	0.895	0.064	567.626	1.116	3.483	7.085	0.665	8846.24	0	0.781	4.111	0.362	1984.26	0.213	1.464	6.244	0.441	3717.79	217.4	0.0048	NA	NA	NA	NA	0.167	0.511	1.305	0.147	451.443	0.059
57	IV	Stromal	iCAF	560	252765	2215	42219.1	0.167	NA	NA	NA	NA	0.033	1.901	7.738	0.637	325980	0	0.127	0.499	0.025	21805.9	0.365	4.529	17.442	1.178	776678	0	2.59	19.356	1.194	444205	0.039	0.691	6.639	0.282	118437	15098.5	0.0597	NA	NA	NA	NA	0.202	0.895	6.387	0.226	54919	0
57	IV	Stromal	matCAF	1	252765	4	13	0.0001	NA	NA	NA	NA	0.383	0.454	0.515	#N/A	24.069	0.078	0.13	0.209	#N/A	6.874	2.008	3.685	5.663	#N/A	195.298	0.258	1.601	4.885	#N/A	84.864	0.354	0.485	1.065	#N/A	25.719	1.2	0	NA	NA	NA	NA	0.389	0.401	0.409	#N/A	2.003	0.084
57	IV	Stromal	myCAF	13	252765	51.4	333.3	0.0013	NA	NA	NA	NA	0.248	1.513	4.961	0.584	2048.54	0.057	0.137	0.292	0.035	185.228	1.941	4.675	10.3	1.1	6329.99	0.161	2.57	10.674	1.401	3479.58	0.376	1.592	7.159	0.533	2156.14	106.3	0.0004	NA	NA	NA	NA	0.29	0.847	2.244	0.246	366.108	0.05
57	IV	Stromal	proCAF	510	252765	2018	31247.7	0.1236	NA	NA	NA	NA	0.22	2.052	7.96	0.905	260472	0	0.127	0.616	0.027	16164	0.916	3.813	16.419	0.893	483970	0	2.78	26.569	2.177	352834	0	0.611	6.024	0.343	77579.9	12264.1	0.0485	NA	NA	NA	NA	0.2	1.155	7.876	0.565	57535.6	0.01
58	IV	Stromal	myCAF	25	317781	78.7	925.8	0.0029	NA	NA	NA	NA	0.175	1.39	6.111	0.74	5229.19	0.038	0.155	0.346	0.033	584.422	0.652	4.442	13.883	1.202	16704.6	0	2.833	15.017	1.3	10654.9	0.197	1.659	7.224	0.527	6240.77	281.4	0.0009	NA	NA	NA	NA	0.156	0.442	1.926	0.095	505.046	0.032
58	IV	Stromal	proCAF	1349	317781	4245.1	92874.5	0.2923	NA	NA	NA	NA	0.012	0.363	6.007	0.375	136878	0	0.099	0.534	0.027	37328.7	0.212	2.873	12.891	0.679	1.08399e+06	0	4.569	31.769	2.161	1.7239e+06	0	0.516	7.52	0.16	194636	30021	0.0945	NA	NA	NA	NA	0.023	0.261	4.927	0.067	31790	0.003
58	IV	Stromal	iCAF	145	317781	456.3	7332.1	0.0231	NA	NA	NA	NA	0.142	1.334	6.067	0.6	39743.8	0	0.131	0.609	0.038	3907.7	0.714	4.838	31.624	1.706	144111	0	2.684	24.149	0.971	79942.8	0.159	0.901	7.344	0.355	26848.6	2589.9	0.0082	NA	NA	NA	NA	0.109	0.419	3.603	0.114	4406.43	0
58	IV	Stromal	matCAF	19	317781	59.8	912.8	0.0029	NA	NA	NA	NA	0.107	0.525	1.645	0.105	1947.87	0.07	0.236	0.775	0.051	875.796	0.982	3.422	8.421	0.673	12687.5	0	0.344	4.977	0.198	1276.83	0.171	0.905	2.21	0.154	3357.05	352.5	0.0011	NA	NA	NA	NA	0.143	0.412	0.707	0.047	589.372	0.045
59	IV	Stromal	iCAF	65	50192.3	1300	2049.1	0.0408	NA	NA	NA	NA	0.167	0.623	5.547	0.327	5181.92	0	0.124	0.568	0.025	1030.42	0.917	5.505	14.487	1.278	45820.5	0	2.034	8.852	0.782	16930.4	0.21	0.709	4.605	0.299	5899.66	701.3	0.014	NA	NA	NA	NA	0.16	0.476	2.002	0.161	1355.87	0.032
59	IV	Stromal	matCAF	13	50192.3	259	265.9	0.0053	NA	NA	NA	NA	0.178	0.728	1.595	0.297	786.011	0.033	0.12	0.47	0.053	129.484	0.546	2.107	10.358	1.227	2275.28	0	0.279	6.314	0.826	301.276	0.182	0.441	2.805	0.508	476.626	108.6	0.0022	NA	NA	NA	NA	0.163	0.525	1.476	0.191	231.567	0.032
59	IV	Stromal	proCAF	73	50192.3	1450	1201.5	0.0239	NA	NA	NA	NA	0.119	0.405	1.6	0.169	1975.53	0.022	0.116	0.283	0.047	563.768	0.343	3.116	9.85	1.482	15211.6	0	1.038	9.895	0.839	5067.38	0.11	0.642	4.363	0.333	3133.83	449	0.0089	NA	NA	NA	NA	0.119	0.369	1.229	0.12	672.527	0.027
59	IV	Stromal	myCAF	25	50192.3	498	354.5	0.0071	NA	NA	NA	NA	0.199	0.527	2.558	0.194	759.309	0.062	0.195	0.357	0.03	280.937	1.245	4.116	8.09	0.762	5927.75	0	1.356	4.172	0.347	1952.86	0.245	2.247	5.964	0.558	3235.06	127.5	0.0025	NA	NA	NA	NA	0.168	0.475	1.247	0.098	245.901	0.045
60	II	Stromal	matCAF	6	144445	42	55.1	0.0004	NA	NA	NA	NA	0.296	0.484	0.7	0.042	108.487	0.142	0.224	0.554	0.049	50.13	1.818	3.18	7.751	0.8	712.31	0	0.464	2.125	0.184	103.99	0.488	1.107	1.75	0.285	248.021	22.6	0.0002	NA	NA	NA	NA	0.271	0.436	0.516	0.034	40.081	0.14
60	II	Stromal	iCAF	168	144445	1163	19539.4	0.1353	NA	NA	NA	NA	0.208	1.685	6.553	0.589	133719	0	0.15	0.576	0.02	11902.3	0.635	3.775	16.572	0.946	299605	0	2.159	18.623	0.905	171377	0.135	0.564	5.072	0.221	44755.9	6595.8	0.0457	NA	NA	NA	NA	0.168	0.969	5.26	0.274	25951.9	0.036
60	II	Stromal	myCAF	25	144445	173	731.4	0.0051	NA	NA	NA	NA	0.222	0.453	1.705	0.094	1346.95	0.095	0.189	0.404	0.022	561.604	1.125	2.761	8.742	0.571	8202.17	0	0.668	5.604	0.272	1985.97	0.46	1.322	5.019	0.366	3929.02	307.7	0.0021	NA	NA	NA	NA	0.208	0.411	0.706	0.041	513.812	0.089
60	II	Stromal	proCAF	448	144445	3102	14356.6	0.0994	NA	NA	NA	NA	0.135	1.124	8.005	0.427	65564.7	0.017	0.165	0.505	0.035	9608.24	0.43	3.101	16.148	0.925	180868	0	1.519	17.243	1.257	88607.1	0.139	0.722	3.92	0.36	42095.1	5874.6	0.0407	NA	NA	NA	NA	0.121	0.693	6.462	0.245	16528.4	0.031
61	IV	Stromal	proCAF	318	162986	1951	13653.7	0.0838	NA	NA	NA	NA	0.118	0.408	1.476	0.107	22640.4	0	0.157	0.875	0.055	8680.74	0.419	2.445	12.059	0.866	135590	0	0.276	14.493	0.452	15289	0	0.404	4.486	0.31	22393.4	4589.6	0.0282	NA	NA	NA	NA	0.104	0.384	1.236	0.089	7160.25	0.008
61	IV	Stromal	myCAF	59	162986	362	2164.3	0.0133	NA	NA	NA	NA	0.255	0.638	2.986	0.204	5605.52	0.09	0.23	0.848	0.04	2026.14	1.243	3.153	8.981	0.488	27719.9	0	0.358	4.457	0.199	3148.53	0.189	1.146	7.269	0.407	10074.3	811.9	0.005	NA	NA	NA	NA	0.16	0.452	1.436	0.054	1491.56	0.072
61	IV	Stromal	iCAF	406	162986	2491	21809.8	0.1338	NA	NA	NA	NA	0.141	0.808	5.047	0.385	71607.4	0	0.137	1.026	0.106	12175.7	0.618	9.497	86.865	7.626	841415	0	3.081	64.244	3.603	272963	0	0.414	3.048	0.116	36642.6	7182.7	0.0441	NA	NA	NA	NA	0.112	0.493	1.795	0.13	14390.4	0
61	IV	Stromal	matCAF	51	162986	313	2838.8	0.0174	NA	NA	NA	NA	0.185	0.681	4.056	0.153	7853.29	0.08	0.348	1.485	0.116	4011.97	1.245	4.636	16.931	1.427	53468	0	0.077	4.117	0.077	884.632	0.151	0.424	2.681	0.216	4885.36	1109.2	0.0068	NA	NA	NA	NA	0.04	0.467	1.183	0.081	2106.53	0.045
62	IV	Stromal	iCAF	44	156573	281	2296.5	0.0147	NA	NA	NA	NA	0.167	0.747	4.511	0.503	6967.24	0	0.112	0.66	0.045	1047.14	0.975	4.226	20.601	1.588	39421.2	0	1.311	13.51	0.729	12232.9	0	0.523	2.854	0.162	4876.57	683.9	0.0044	NA	NA	NA	NA	0.165	0.463	2.414	0.218	1286.51	0
62	IV	Stromal	matCAF	20	156573	128	808.2	0.0052	NA	NA	NA	NA	0.195	0.401	1.503	0.173	1317.97	0.061	0.128	0.529	0.096	418.607	1.121	2.376	7.09	1.032	7799.56	0	0.21	2.131	0.126	688.954	0.188	0.329	1.479	0.114	1078.9	283.8	0.0018	NA	NA	NA	NA	0.177	0.334	0.944	0.12	385.114	0.056
62	IV	Stromal	myCAF	1	156573	6.4	18.2	0.0001	NA	NA	NA	NA	0.446	0.88	1.626	#N/A	65.105	0.113	0.295	0.469	#N/A	21.8	2.493	3.997	5.721	#N/A	295.771	0	0.147	1.716	#N/A	10.854	0.422	1.078	3.053	#N/A	79.765	14.8	0.0001	NA	NA	NA	NA	0.4	0.846	1.976	#N/A	50.74	0.108
62	IV	Stromal	proCAF	776	156573	4956	26746.7	0.1708	NA	NA	NA	NA	0.07	0.321	9.589	0.138	34844.7	0	0.095	0.309	0.029	10372.1	0.324	1.719	20.548	0.65	186805	0	0.17	12.832	0.252	18523	0	0.252	3.045	0.088	27378.4	9612.1	0.0614	NA	NA	NA	NA	0.074	0.257	5.293	0.078	10029	0.022
63	Ib	Stromal	proCAF	73	52596.4	1390	1319.5	0.0251	NA	NA	NA	NA	0.088	0.427	3.965	0.234	2287.14	0.032	0.204	0.648	0.07	1090.8	0.249	2.566	12.832	1.683	13754	0	0.879	14.4	0.777	4713.53	0.102	0.457	3.376	0.228	2447.71	619.9	0.0118	NA	NA	NA	NA	0.096	0.269	1.238	0.133	676.831	0.032
63	Ib	Stromal	myCAF	11	52596.4	209	208.8	0.004	NA	NA	NA	NA	0.259	0.649	1.41	0.123	550.555	0.061	0.282	0.777	0.072	239.214	0.401	2.764	6.337	0.728	2344.19	0	0.892	4.017	0.512	756.221	0.324	1.689	7.909	1.003	1432.47	77.1	0.0015	NA	NA	NA	NA	0.159	0.47	0.852	0.102	147.02	0.056
63	Ib	Stromal	iCAF	78	52596.4	1480	2392.5	0.0455	NA	NA	NA	NA	0.141	0.548	3.515	0.278	5329.05	0.044	0.266	1.262	0.105	2584.51	0.345	4.806	18.251	1.322	46704.8	0	1.646	9.083	0.582	15998.7	0.117	0.706	4.76	0.198	6865.38	824.7	0.0157	NA	NA	NA	NA	0.12	0.445	2.304	0.16	1492.32	0.038
63	Ib	Stromal	matCAF	183	52596.4	3479	7079.3	0.1346	NA	NA	NA	NA	0.11	0.777	5.81	0.389	22356.9	0.037	0.428	1.782	0.191	12309.5	0.289	2.902	17.097	1.262	83450	0	0.333	9.101	0.359	9581.86	0.101	0.543	5.147	0.277	15615.3	2604.5	0.0495	NA	NA	NA	NA	0.094	0.444	3.486	0.252	4701.97	0.036
64	IV	Stromal	myCAF	22	335274	65.6	888.2	0.0026	NA	NA	NA	NA	0.182	1.41	5.603	0.627	5085.72	0.042	0.122	0.363	0.028	441.817	1.076	3.709	10.238	0.771	13381.5	0	2.605	12.303	0.889	9399.08	0.223	1.29	6.133	0.503	4654.27	314.1	0.0009	NA	NA	NA	NA	0.158	0.497	2.182	0.109	634.808	0.035
64	IV	Stromal	proCAF	1506	335274	4491.8	54603.6	0.1629	NA	NA	NA	NA	0.134	0.863	6.066	0.572	191329	0.003	0.108	0.551	0.022	23917.2	0.513	3.148	14.366	0.919	698376	0	4.01	28.533	1.81	889431	0.023	0.481	5.436	0.249	106614	25384.9	0.0757	NA	NA	NA	NA	0.042	0.392	5.633	0.159	40398.7	0
64	IV	Stromal	iCAF	505	335274	1506	46930.6	0.14	NA	NA	NA	NA	0.151	1.769	6.024	0.503	337206	0	0.117	0.579	0.022	22258	0.69	4.839	17.983	0.933	922541	0	2.925	23.071	1.024	557661	0.132	0.661	5.763	0.301	125937	14854.8	0.0443	NA	NA	NA	NA	0.143	0.714	5.635	0.204	43103.8	0
64	IV	Stromal	matCAF	3	335274	8.9	64.5	0.0002	NA	NA	NA	NA	0.177	0.779	3.049	0.462	204.013	0.073	0.198	0.47	0.087	51.797	1.527	3.965	8.121	1.301	1038.82	0	1.424	6.05	0.824	373.078	0.223	0.411	0.926	0.077	107.662	37.4	0.0001	NA	NA	NA	NA	0.194	0.431	0.745	0.118	65.464	0.088
65	IIIb	Stromal	matCAF	0	340131	0	0	0	NA	NA	NA	NA	#N/A	#N/A	#N/A	#N/A	0	#N/A	#N/A	#N/A	#N/A	0	#N/A	#N/A	#N/A	#N/A	0	#N/A	#N/A	#N/A	#N/A	0	#N/A	#N/A	#N/A	#N/A	0	0	0	NA	NA	NA	NA	#N/A	#N/A	#N/A	#N/A	0	#N/A
65	IIIb	Stromal	iCAF	689	340131	2026	42062.1	0.1237	NA	NA	NA	NA	0.123	1.034	6.804	0.659	176758	0	0.128	0.471	0.03	21828.9	0.823	6.355	20.807	1.394	1.08582e+06	0	7.237	40.729	2.715	1.23655e+06	0	0.797	5.656	0.305	136192	16325.4	0.048	NA	NA	NA	NA	0.107	0.407	5.226	0.147	27019.9	0
65	IIIb	Stromal	myCAF	2	340131	5.9	34	0.0001	NA	NA	NA	NA	0.283	0.706	1.348	0.292	97.476	0.067	0.166	0.263	0.038	22.937	2.197	4.738	7.583	0.231	653.866	1.824	3.581	7.744	0.843	494.195	0.431	1.943	5.54	0.173	268.14	10.6	0	NA	NA	NA	NA	0.281	0.411	0.644	#N/A	17.685	0.062
65	IIIb	Stromal	proCAF	1521	340131	4471.8	58005.9	0.1705	NA	NA	NA	NA	0.08	0.451	6.711	0.351	106239	0	0.118	0.459	0.029	27833.8	0.931	5.88	17.742	1.334	1.38549e+06	0	9.137	38.893	3.734	2.15303e+06	0	0.709	5.744	0.32	167153	23475.4	0.069	NA	NA	NA	NA	0.094	0.305	5.733	0.092	29095.9	0
66	IIIa	Stromal	myCAF	38	270298	141	1367.5	0.0051	NA	NA	NA	NA	0.145	0.716	4.101	0.34	3977.38	0.021	0.152	0.373	0.049	844.011	0.649	2.798	6.188	0.478	15542.4	0	0.871	8.334	0.631	4840.72	0.17	0.975	3.894	0.223	5415.36	487.2	0.0018	NA	NA	NA	NA	0.156	0.461	1.225	0.095	912.987	0.024
66	IIIa	Stromal	proCAF	807	270298	2986	45853.8	0.1696	NA	NA	NA	NA	0.081	0.381	5.285	0.391	70944	0	0.073	0.533	0.046	13625.2	0.366	2.836	11.968	0.933	528314	0	3.545	35.062	2.611	660391	0	0.384	3.46	0.23	71493.4	12723	0.0471	NA	NA	NA	NA	0.079	0.27	2.284	0.123	13935.2	0
66	IIIa	Stromal	matCAF	45	270298	166	8712.4	0.0322	NA	NA	NA	NA	0.102	0.814	4.025	0.244	28816.8	0.025	0.308	1.039	0.099	10917.3	0.426	3.75	9.42	0.982	132735	0	0.229	8.668	0.333	8088.45	0.14	0.844	3.217	0.279	29875.2	3084.5	0.0114	NA	NA	NA	NA	0.086	0.518	1.395	0.153	6488.29	0.025
66	IIIa	Stromal	iCAF	123	270298	455.1	7189.6	0.0266	NA	NA	NA	NA	0.127	1.319	5.583	0.578	38517.2	0	0.113	0.634	0.076	3289.61	0.812	4.361	18.019	1.168	127357	0	2.35	19.64	1.414	68631.5	0.146	0.714	5.071	0.337	20849.7	2350.7	0.0087	NA	NA	NA	NA	0.116	0.564	2.046	0.165	5386.54	0
67	Ia	Stromal	proCAF	125	81404.8	1536	2784.4	0.0342	NA	NA	NA	NA	0.119	0.31	0.762	0.09	3504.59	0	0.124	0.393	0.041	1403.09	0.548	2.259	18.886	0.903	25552	0	0.458	13.895	0.517	5180.68	0.113	0.377	3.186	0.164	4266.51	848.3	0.0104	NA	NA	NA	NA	0.1	0.28	0.783	0.08	965.284	0.036
67	Ia	Stromal	myCAF	12	81404.8	147	496.5	0.0061	NA	NA	NA	NA	0.212	0.57	1.382	0.129	1150.2	0.048	0.186	0.428	0.067	374.901	0.986	2.924	8.672	1.507	5898.53	0	0.417	4.669	0.53	840.514	0.247	0.969	4.691	0.453	1954.23	159	0.002	NA	NA	NA	NA	0.176	0.438	0.743	0.059	282.969	0.046
67	Ia	Stromal	iCAF	176	81404.8	2162	7240.1	0.0889	NA	NA	NA	NA	0.178	0.745	4.537	0.424	21896.8	0	0.212	0.984	0.102	6226.11	0.864	5.646	25.937	2.099	166044	0	1.417	15.521	1.074	41674.7	0.146	0.896	5.052	0.376	26361.8	2367.2	0.0291	NA	NA	NA	NA	0.159	0.539	4.583	0.212	5186.25	0.001
67	Ia	Stromal	matCAF	21	81404.8	258	872.2	0.0107	NA	NA	NA	NA	0.159	0.543	1.376	0.19	1923.5	0.064	0.206	1.004	0.138	729.317	1.023	3.124	10.14	1.342	11068	0	0.279	6.843	0.19	988.878	0.191	0.567	2.888	0.266	2009.45	293.7	0.0036	NA	NA	NA	NA	0.169	0.426	0.855	0.09	507.897	0.055
68	II	Stromal	myCAF	23	156549	147	528.8	0.0034	NA	NA	NA	NA	0.225	0.936	4.467	0.334	2010.54	0.046	0.205	0.554	0.073	441.048	0.56	3.257	11.117	0.966	6996.22	0	1.3	8.996	1.223	2793.07	0.179	1.35	9.49	0.639	2900.34	235.1	0.0015	NA	NA	NA	NA	0.164	0.537	2.21	0.119	512.993	0.036
68	II	Stromal	proCAF	508	156549	3245	9668.3	0.0618	NA	NA	NA	NA	0.095	0.541	8.786	0.371	21254.7	0.025	0.141	0.535	0.069	5545.57	0.32	2.622	11.514	1.503	102987	0	0.895	13.342	0.908	35148.6	0.106	0.552	4.229	0.296	21695.2	4554.4	0.0291	NA	NA	NA	NA	0.098	0.38	7.877	0.22	7025.55	0.024
68	II	Stromal	iCAF	154	156549	983.7	7065.3	0.0451	NA	NA	NA	NA	0.196	1.083	6.604	0.562	31084.2	0.015	0.181	0.923	0.074	5187.56	0.685	5.423	16.86	1.894	155637	0	2.258	15.644	1.151	64798.4	0.211	0.657	4.58	0.145	18868.7	2525.9	0.0161	NA	NA	NA	NA	0.178	0.657	4.402	0.262	6743.25	0.003
68	II	Stromal	matCAF	100	156549	638.8	7256.3	0.0464	NA	NA	NA	NA	0.134	0.547	4.546	0.135	16109.9	0.032	0.249	0.999	0.097	7345.77	0.462	3.931	10.409	1.149	115874	0	0.426	8.523	0.381	12571.6	0.146	0.603	3.751	0.174	17776.2	2748	0.0176	NA	NA	NA	NA	0.138	0.454	1.133	0.091	5068.43	0.032
69	Ib	Stromal	myCAF	29	307424	94.3	1869.2	0.0061	NA	NA	NA	NA	0.189	1.266	5.001	0.456	9612.79	0.039	0.115	0.284	0.017	870.194	0.614	2.994	10.028	0.756	22733	0	2.403	11.359	0.893	18247.2	0.134	0.978	6.047	0.34	7424.97	716.8	0.0023	NA	NA	NA	NA	0.153	0.433	1.499	0.112	1261.94	0.032
69	Ib	Stromal	proCAF	1709	307424	5559.1	68309.1	0.2222	NA	NA	NA	NA	0.043	0.854	5.59	0.539	237070	0	0.1	0.502	0.024	27879	0	2.366	14.183	0.741	656460	0	3.048	37.923	1.916	845822	0	0.533	5.935	0.264	147849	28217.3	0.0918	NA	NA	NA	NA	0.083	0.38	5.257	0.143	43574.7	0.008
69	Ib	Stromal	matCAF	11	307424	35.8	985.9	0.0032	NA	NA	NA	NA	0.125	0.732	3.444	0.305	2930.51	0.043	0.218	0.57	0.075	871.542	0.566	3.022	8.945	0.774	12103.9	0	1.289	13.518	0.637	5162.33	0.128	0.498	1.884	0.109	1994.23	369.3	0.0012	NA	NA	NA	NA	0.109	0.414	1.191	0.115	621.375	0.037
69	Ib	Stromal	iCAF	153	307424	497.7	10293.8	0.0335	NA	NA	NA	NA	0.155	1.455	5.468	0.519	60822.6	0	0.115	0.529	0.035	4817.89	0.561	3.998	18.743	1.106	167187	0	2.663	26.549	1.142	111344	0.083	0.677	5.166	0.341	28290	3637.1	0.0118	NA	NA	NA	NA	0.12	0.596	2.403	0.172	8809.77	0
70	IV	Stromal	matCAF	93	89857.2	1030	5861.5	0.0652	NA	NA	NA	NA	0.08	0.564	3.064	0.275	13439.8	0.043	0.26	1.007	0.115	6187.43	0.46	2.707	10.077	1.016	64450	0	0.213	4.921	0.236	5083.48	0.121	0.688	4.979	0.33	16376.4	1478.7	0.0165	NA	NA	NA	NA	0.107	0.393	1.559	0.131	2357.85	0.038
70	IV	Stromal	iCAF	20	89857.2	223	604.6	0.0067	NA	NA	NA	NA	0.177	0.469	1.351	0.189	1151.04	0.008	0.209	0.6	0.105	513.73	0.851	4.17	13.567	0.961	10241.5	0	0.961	5.368	0.666	2360.89	0.191	0.831	3.554	0.308	2041.16	247.6	0.0028	NA	NA	NA	NA	0.123	0.415	1.17	0.162	417.611	0
70	IV	Stromal	proCAF	295	89857.2	3283	7224.3	0.0804	NA	NA	NA	NA	0.029	0.339	2.264	0.119	9948.22	0.032	0.139	0.399	0.047	4080.66	0.273	1.65	7.285	0.532	48428	0	0.252	4.538	0.235	7384.48	0.055	0.495	3.584	0.241	14531.1	2303.9	0.0256	NA	NA	NA	NA	0.081	0.28	0.985	0.079	2622	0.033
70	IV	Stromal	myCAF	139	89857.2	1547	4840.9	0.0539	NA	NA	NA	NA	0.13	0.518	4.287	0.321	10177.8	0.043	0.19	0.907	0.064	3727.76	0.408	2.547	10.093	0.685	50087.4	0	0.625	5.08	0.307	12282.2	0.196	1.567	7.237	0.59	30823	1635.3	0.0182	NA	NA	NA	NA	0.111	0.333	1.282	0.088	2212.71	0.036
71	II	Stromal	myCAF	29	103448	280	1266.3	0.0122	NA	NA	NA	NA	0.19	0.499	1.766	0.231	2564.74	0.013	0.157	0.376	0.038	807.592	0.656	1.949	6.619	0.395	10024.5	0	0.489	4.7	0.345	2514.41	0.259	0.962	4.605	0.343	4948.17	396.8	0.0038	NA	NA	NA	NA	0.164	0.433	1.437	0.162	697.661	0.049
71	II	Stromal	proCAF	340	103448	3287	10018.1	0.0968	NA	NA	NA	NA	0.034	0.526	5.024	0.236	21406.2	0.028	0.152	0.475	0.032	6187.59	0.285	1.688	6.834	0.41	68697.2	0	0.35	26.351	0.694	14243.5	0.044	0.644	3.397	0.249	26220.3	3337.6	0.0323	NA	NA	NA	NA	0.158	0.453	3.965	0.135	6135.96	0.014
71	II	Stromal	iCAF	2	103448	19	33.2	0.0003	NA	NA	NA	NA	0.71	1.585	2.516	0.511	213.957	0.128	0.189	0.3	0.021	25.5	2.589	3.731	7.169	1.451	503.705	0.1	1.341	3.947	0.825	181.077	0.419	0.54	1.056	0.032	72.897	17.7	0.0002	NA	NA	NA	NA	0.706	1.22	1.769	0.272	87.823	0.13
71	II	Stromal	matCAF	47	103448	454	2627.6	0.0254	NA	NA	NA	NA	0.222	0.771	2.939	0.324	8229.82	0.073	0.173	0.379	0.041	1847.39	0.721	1.822	4.722	0.399	19443.2	0	0.184	3.037	0.166	1968.34	0.222	0.751	2.529	0.273	8016.34	826.1	0.008	NA	NA	NA	NA	0.206	0.547	1.673	0.162	1835.69	0.065
72	IV	Stromal	matCAF	61	107006	570	1705.9	0.0159	NA	NA	NA	NA	0.154	0.948	5.366	0.588	6567.89	0.057	0.216	0.78	0.103	1497.44	0.822	2.763	8.685	1.098	19148.6	0	0.073	3.502	0.083	509.233	0.151	0.486	2.961	0.285	3366.67	581.2	0.0054	NA	NA	NA	NA	0.142	0.644	4.507	0.383	1521.3	0.039
72	IV	Stromal	iCAF	25	107006	234	688.5	0.0064	NA	NA	NA	NA	0.134	0.839	5.156	0.564	2347.23	0.018	0.195	0.646	0.091	545.962	0.606	5.105	13.908	1.279	14279.6	0	1.254	11.551	0.867	3507.53	0.158	1.1	4.798	0.491	3077.3	245.9	0.0023	NA	NA	NA	NA	0.149	0.494	1.992	0.185	493.239	0.031
72	IV	Stromal	myCAF	19	107006	178	1015.9	0.0095	NA	NA	NA	NA	0.184	0.648	3.689	0.421	2675.88	0.05	0.186	0.595	0.061	766.879	0.718	3.141	11.089	0.872	12964	0	0.434	6.268	0.553	1792.32	0.316	1.251	7.381	0.718	5163.8	267.6	0.0025	NA	NA	NA	NA	0.165	0.502	1.872	0.175	545.915	0.039
72	IV	Stromal	proCAF	306	107006	2860	6471.3	0.0605	NA	NA	NA	NA	0.09	0.299	4.132	0.223	7857.57	0.015	0.097	0.449	0.046	2539.13	0.34	1.467	8.607	0.694	38573.6	0	0.145	5.258	0.17	3811.85	0.086	0.294	4.704	0.213	7738.58	2793.3	0.0261	NA	NA	NA	NA	0.082	0.244	4.974	0.185	2767.05	0.016
73	IV	Stromal	matCAF	41	53965.8	760	1391.1	0.0258	NA	NA	NA	NA	0.282	0.758	2.854	0.184	4282.83	0.089	0.261	0.806	0.071	1476.63	1.57	3.811	8.38	1.027	21533.7	0	0.279	5.655	0.15	1579.34	0.249	0.809	2.904	0.263	4570.3	648.4	0.012	NA	NA	NA	NA	0.232	0.63	1.662	0.132	1659.41	0.087
73	IV	Stromal	iCAF	75	53965.8	1390	2168	0.0402	NA	NA	NA	NA	0.251	0.922	6.326	0.431	8121.58	0.026	0.186	0.522	0.055	1641.12	1.519	4.892	12.835	1.361	43086.6	0	1.291	9.739	0.897	11370.5	0.194	0.647	4.511	0.304	5701.07	809.6	0.015	NA	NA	NA	NA	0.234	0.61	1.663	0.149	2007.2	0.041
73	IV	Stromal	proCAF	95	53965.8	1760	1505.3	0.0279	NA	NA	NA	NA	0.104	0.477	5.261	0.365	2918.55	0.03	0.148	0.411	0.053	906.436	0.417	2.349	7.878	0.989	14364.1	0	0.37	6.325	0.431	2262.53	0.105	0.598	3.55	0.309	3658.95	693.9	0.0129	NA	NA	NA	NA	0.096	0.411	5.194	0.331	1158.15	0.03
73	IV	Stromal	myCAF	21	53965.8	389	295.6	0.0055	NA	NA	NA	NA	0.204	0.514	0.909	0.076	617.344	0.089	0.212	0.39	0.03	254.58	1.491	3.289	6.602	0.487	3950.25	0	0.63	3.894	0.232	756.715	0.301	1.327	5.17	0.363	1594.12	113.5	0.0021	NA	NA	NA	NA	0.25	0.473	0.792	0.052	218.214	0.101
74	Ia	Stromal	iCAF	23	183679	125	1487.4	0.0081	NA	NA	NA	NA	0.101	1.112	4.649	0.624	6720.2	0	0.133	0.468	0.038	804.596	0.561	4.067	16.774	1.281	24575.6	0	1.945	12.135	0.821	11751	0.099	0.905	5.774	0.366	5466.15	465.3	0.0025	NA	NA	NA	NA	0.098	0.391	1.835	0.15	739.176	0
74	Ia	Stromal	matCAF	29	183679	158	2613.6	0.0142	NA	NA	NA	NA	0.111	0.359	5.48	0.559	3811.37	0.039	0.099	0.334	0.029	1047.41	0.495	1.468	7.247	0.719	15583.8	0	0.701	7.037	0.469	7439.99	0.139	0.428	2.865	0.363	4545.16	642	0.0035	NA	NA	NA	NA	0.096	0.211	1.009	0.055	549.215	0.034
74	Ia	Stromal	myCAF	16	183679	87.1	583.2	0.0032	NA	NA	NA	NA	0.128	0.794	4.149	0.447	1881.64	0.032	0.142	0.426	0.021	335.734	0.415	2.54	8.746	0.834	6018.16	0	1.525	12.022	0.617	3612.91	0.19	1.172	6.351	0.362	2777.31	192.5	0.001	NA	NA	NA	NA	0.102	0.314	1.165	0.084	245.792	0.028
74	Ia	Stromal	proCAF	997	183679	5428	42449.3	0.2311	NA	NA	NA	NA	0.015	0.301	5.932	0.266	51929.6	0	0.086	0.324	0.023	14886.4	0.205	1.304	14.115	0.542	224879	0	0.781	17.324	0.541	134655	0.015	0.305	4.831	0.161	52548.5	14542.2	0.0792	NA	NA	NA	NA	0.075	0.201	4.467	0.066	11871.7	0
75	Ib	Stromal	myCAF	3	191968	16	42.1	0.0002	NA	NA	NA	NA	0.313	0.776	1.821	0.435	132.613	0.128	0.197	0.355	0.007	33.702	1.785	3.372	6.382	0.673	576.634	0	1.116	3.914	0.763	190.781	0.401	1.294	4.053	0.595	221.286	23.6	0.0001	NA	NA	NA	NA	0.324	0.581	1.442	0.279	55.777	0.115
75	Ib	Stromal	proCAF	114	191968	593.8	6163.8	0.0321	NA	NA	NA	NA	0.205	1.791	6.221	0.642	44838.5	0.049	0.156	0.555	0.025	3903.21	0.711	3.242	10.924	0.562	81181.7	0	1.875	19.848	1.162	46956.2	0.129	0.495	3.718	0.103	12396.7	2234.5	0.0116	NA	NA	NA	NA	0.219	1.149	6.129	0.373	10425.2	0.041
75	Ib	Stromal	matCAF	7	191968	36	2485.1	0.0129	NA	NA	NA	NA	0.305	1.95	4.209	0.645	19689	0.068	0.152	0.396	0.063	1531.54	1.122	3.365	9.562	0.586	33965.8	0	1.889	10.183	0.743	19067	0.257	0.509	1.592	0.113	5133.75	875.9	0.0046	NA	NA	NA	NA	0.346	1.291	2.835	0.34	4592.95	0.057
75	Ib	Stromal	iCAF	461	191968	2401	71829.3	0.3742	NA	NA	NA	NA	0.038	1.862	6.556	0.491	543298	0.018	0.154	0.712	0.018	44858.6	0.246	3.577	17.393	0.685	1.04381e+06	0	1.966	13.547	0.666	573577	0.012	0.505	5.867	0.069	147373	25504.3	0.1329	NA	NA	NA	NA	0.233	1.223	5.596	0.279	126661	0.027
76	II	Stromal	iCAF	1124	343638	3270.9	51317.5	0.1493	NA	NA	NA	NA	0.117	0.922	5.019	0.44	192164	0	0.171	0.596	0.023	35576.7	0.494	5.209	22.167	1.016	1.08591e+06	0	3.698	36.046	0.95	770958	0.117	1.025	5.39	0.192	213665	19022.2	0.0554	NA	NA	NA	NA	0.103	0.473	3.194	0.093	36520.8	0
76	II	Stromal	matCAF	6	343638	17	218.1	0.0006	NA	NA	NA	NA	0.141	0.414	1.3	0.102	366.898	0.042	0.213	0.677	0.051	188.371	0.747	3.952	11.466	1.553	3501.51	0	1.754	11.507	0.72	1554.37	0.182	0.483	1.239	0.295	427.676	89.6	0.0003	NA	NA	NA	NA	0.114	0.247	0.473	0.084	89.809	0.036
76	II	Stromal	myCAF	2	343638	5.8	23.6	0.0001	NA	NA	NA	NA	0.334	0.609	0.895	0.183	58.509	0.089	0.202	0.331	0.022	19.418	1.871	4.154	7.49	0.067	398.761	1.198	3.813	8.122	0.266	366.04	0.531	1.462	3.311	0.512	140.338	10.3	0	NA	NA	NA	NA	0.329	0.436	0.593	#N/A	18.307	0.087
76	II	Stromal	proCAF	1022	343638	2974.1	49450.6	0.1439	NA	NA	NA	NA	0.078	0.564	5.867	0.512	113299	0	0.117	0.653	0.038	23428.6	0	2.736	16.346	1.154	549645	0	6.097	42.442	3.203	1.22474e+06	0	0.515	4.449	0.222	103445	17682	0.0515	NA	NA	NA	NA	0.012	0.293	4.396	0.107	21044	0
77	IV	Stromal	proCAF	100	59435.9	1682	2372.3	0.0399	NA	NA	NA	NA	0.096	0.34	3.207	0.184	3274.95	0.023	0.122	0.37	0.033	1176.65	0.525	2.194	12.566	0.718	21139.1	0	0.259	10.646	0.449	2493.51	0.079	0.333	4.96	0.242	3209.03	759.9	0.0128	NA	NA	NA	NA	0.074	0.279	1.707	0.087	862.522	0.022
77	IV	Stromal	myCAF	64	59435.9	1080	1016.2	0.0171	NA	NA	NA	NA	0.178	0.419	1.305	0.067	1731.11	0.063	0.18	0.499	0.033	744.016	0.989	4.461	14.534	1.31	18415.1	0	1.471	10.29	0.778	6072.31	0.25	2.119	7.232	0.649	8745.79	327.4	0.0055	NA	NA	NA	NA	0.137	0.35	0.809	0.075	464.897	0.048
77	IV	Stromal	matCAF	15	59435.9	252	309.7	0.0052	NA	NA	NA	NA	0.136	0.332	0.849	0.103	418.228	0.059	0.149	0.679	0.093	187.867	0.904	2.346	6.966	0.996	2950.91	0	0.134	3.468	0.169	168.871	0.115	0.277	2.447	0.197	348.117	119.1	0.002	NA	NA	NA	NA	0.131	0.272	0.525	0.074	131.601	0.041
77	IV	Stromal	iCAF	69	59435.9	1160	1882.7	0.0317	NA	NA	NA	NA	0.135	1.041	4.681	0.506	7961.35	0.011	0.162	0.667	0.074	1236.72	0.348	5.591	20.435	1.911	42763.6	0	1.839	15.35	1.202	14061.2	0.105	0.929	5.697	0.905	7102.36	633.9	0.0107	NA	NA	NA	NA	0.165	0.538	2.117	0.207	1384.85	0
78	IV	Stromal	iCAF	440	349967	1257	30604.2	0.0874	NA	NA	NA	NA	0.123	1.397	5.162	0.513	173730	0	0.129	0.597	0.047	16066.2	0.851	6.406	28.041	2.033	796369	0	4.503	39.307	1.876	559813	0	0.555	5.09	0.314	69047.4	10678.1	0.0305	NA	NA	NA	NA	0.09	0.595	5.028	0.179	25828.5	0
78	IV	Stromal	matCAF	4	349967	11	392.9	0.0011	NA	NA	NA	NA	0.261	0.591	0.987	0.093	943.287	0.125	0.306	0.582	0.052	488.752	1.917	4.845	7.881	0.635	7732.44	0	0.175	3.164	0.078	279.382	0.227	0.484	1.362	0.054	772.196	116.9	0.0003	NA	NA	NA	NA	0.211	0.48	0.756	0.056	228.217	0.118
78	IV	Stromal	myCAF	0	349967	0	0	0	NA	NA	NA	NA	#N/A	#N/A	#N/A	#N/A	0	#N/A	#N/A	#N/A	#N/A	0	#N/A	#N/A	#N/A	#N/A	0	#N/A	#N/A	#N/A	#N/A	0	#N/A	#N/A	#N/A	#N/A	0	0	0	NA	NA	NA	NA	#N/A	#N/A	#N/A	#N/A	0	#N/A
78	IV	Stromal	proCAF	1557	349967	4449	67626.2	0.1932	NA	NA	NA	NA	0.082	0.524	5.461	0.403	143938	0	0.12	0.837	0.021	33012	0.479	3.825	17.774	1.018	1.05075e+06	0	5.968	52.049	2.769	1.63951e+06	0	0.247	4.906	0.083	67865.5	29172	0.0834	NA	NA	NA	NA	0.074	0.331	1.506	0.082	39229.7	0
79	IIIb	Stromal	iCAF	510	253573	2011	42535.2	0.1677	NA	NA	NA	NA	0.258	1.919	7.636	0.547	331630	0	0.118	0.868	0.066	20467.4	0.983	5.472	23.445	1.477	945522	0	3.06	21.604	1.014	528672	0.192	0.695	5.627	0.239	120066	14886.8	0.0587	NA	NA	NA	NA	0.221	1.021	6.181	0.288	61752	0
79	IIIb	Stromal	matCAF	5	253573	20	490.4	0.0019	NA	NA	NA	NA	0.394	1.071	2.52	0.204	2133.13	0.12	0.355	0.808	0.024	707.399	1.433	3.629	7.307	0.218	7229.43	0	0.53	6.1	0.25	1055.16	0.269	0.827	3.324	0.072	1648.06	157.5	0.0006	NA	NA	NA	NA	0.286	0.74	1.377	0.15	473.607	0.088
79	IIIb	Stromal	myCAF	5	253573	20	474.4	0.0019	NA	NA	NA	NA	0.319	1.117	3.303	0.293	2152.94	0.059	0.131	0.248	0.014	252.668	1.249	2.702	5.45	0.407	5207.58	0.431	2.589	21.124	0.534	4988.81	0.35	0.942	3.487	0.171	1816.11	167.9	0.0007	NA	NA	NA	NA	0.286	0.616	1.079	0.119	420.235	0.063
79	IIIb	Stromal	proCAF	620	253573	2445	27518.2	0.1085	NA	NA	NA	NA	0.2	1.437	6.75	0.659	160680	0	0.117	0.659	0.044	13094.8	0.755	3.485	13.446	0.966	389593	0	3.409	21.494	1.701	381112	0.17	0.638	4.516	0.252	71305.7	11709.5	0.0462	NA	NA	NA	NA	0.181	0.821	6.539	0.369	39054.1	0.005
80	IV	Stromal	matCAF	0	157250	0	0	0	NA	NA	NA	NA	#N/A	#N/A	#N/A	#N/A	0	#N/A	#N/A	#N/A	#N/A	0	#N/A	#N/A	#N/A	#N/A	0	#N/A	#N/A	#N/A	#N/A	0	#N/A	#N/A	#N/A	#N/A	0	0	0	NA	NA	NA	NA	#N/A	#N/A	#N/A	#N/A	0	#N/A
80	IV	Stromal	iCAF	227	157250	1444	14025.9	0.0892	NA	NA	NA	NA	0.13	1.479	6.2	0.612	84255.2	0	0.106	0.529	0.042	6033.47	1.038	5.426	23.429	1.71	309133	0	2.293	14.858	0.781	130675	0.085	0.663	4.748	0.288	37764.6	4501.7	0.0286	NA	NA	NA	NA	0.097	0.666	5.292	0.219	12174.7	0
80	IV	Stromal	myCAF	8	157250	51	247.2	0.0016	NA	NA	NA	NA	0.188	0.831	3.333	0.378	834.209	0.048	0.124	0.269	0.024	124.122	1.081	3.954	10.942	0.603	3970.24	0	1.748	6.041	0.375	1755.08	0.363	1.179	5.064	0.559	1183.94	70.7	0.0004	NA	NA	NA	NA	0.197	0.464	1.045	0.162	133.265	0.044
80	IV	Stromal	proCAF	358	157250	2277	8470.9	0.0539	NA	NA	NA	NA	0.091	0.464	6.228	0.375	15983	0.011	0.092	0.37	0.036	3176.93	0.374	2.751	13.612	1.008	94661	0	1.238	12.766	0.739	42586.4	0.099	0.47	4.938	0.281	16160.3	3495.3	0.0222	NA	NA	NA	NA	0.09	0.332	6.054	0.262	4716.92	0.025
81	IV	Stromal	iCAF	0	229297	0	0	0	NA	NA	NA	NA	#N/A	#N/A	#N/A	#N/A	0	#N/A	#N/A	#N/A	#N/A	0	#N/A	#N/A	#N/A	#N/A	0	#N/A	#N/A	#N/A	#N/A	0	#N/A	#N/A	#N/A	#N/A	0	0	0	NA	NA	NA	NA	#N/A	#N/A	#N/A	#N/A	0	#N/A
81	IV	Stromal	matCAF	875	229297	3816	40154.3	0.1751	NA	NA	NA	NA	0.233	0.648	4.451	0.203	105643	0.083	0.191	0.704	0.021	31110.2	1.08	2.284	8.287	0.293	372512	0	0.259	3.486	0.112	42261.3	0.335	0.838	3.318	0.156	136621	15539.1	0.0678	NA	NA	NA	NA	0.111	0.487	2.12	0.083	30767.3	0.05
81	IV	Stromal	proCAF	258	229297	1125	4485.9	0.0196	NA	NA	NA	NA	0.225	0.465	1.66	0.086	8482.69	0.09	0.194	0.505	0.021	3542.04	1.058	2.154	6.013	0.342	39248.7	0	0.275	3.136	0.123	5013.03	0.328	0.875	2.238	0.151	15937	2405.1	0.0105	NA	NA	NA	NA	0.224	0.435	1.412	0.054	4248.18	0.092
81	IV	Stromal	myCAF	125	229297	545.1	6176.9	0.0269	NA	NA	NA	NA	0.241	0.698	2.756	0.226	17502.7	0.069	0.186	0.395	0.019	4664.09	0.919	2.067	6.231	0.222	51867	0	0.274	2.5	0.093	6865.98	0.411	0.937	2.93	0.136	23523.5	2501.6	0.0109	NA	NA	NA	NA	0.208	0.471	1.324	0.08	4782.9	0.068
82	II	Stromal	iCAF	177	248926	711.1	13998.1	0.0562	NA	NA	NA	NA	0.094	0.491	5.727	0.551	27916.1	0	0.094	0.415	0.048	5339.56	0.649	5.576	45.664	5.665	317064	0	2.241	35.805	2.83	127410	0	0.586	5.202	0.334	33348.2	4072.1	0.0164	NA	NA	NA	NA	0.094	0.282	4.405	0.185	4667.02	0
82	II	Stromal	matCAF	5	248926	20	186.1	0.0007	NA	NA	NA	NA	0.139	0.304	0.621	0.049	229.795	0.056	0.14	0.413	0.04	105.776	1.09	2.46	5.416	0.546	1860.05	0	0.456	2.735	0.548	344.696	0.216	0.504	2.634	0.137	380.978	56.4	0.0002	NA	NA	NA	NA	0.124	0.226	0.369	0.03	51.849	0.037
82	II	Stromal	myCAF	29	248926	117	2707.4	0.0109	NA	NA	NA	NA	0.095	0.299	1.944	0.059	3289.76	0	0.127	0.364	0.02	1396.88	0.572	2.363	17.55	0.688	25985.5	0	0.797	11.828	0.49	8765.47	0.156	1.203	6.23	0.375	13226.8	738	0.003	NA	NA	NA	NA	0.103	0.243	0.525	0.04	729.301	0.04
82	II	Stromal	proCAF	1237	248926	4969.3	39147.5	0.1573	NA	NA	NA	NA	0.085	0.223	1.411	0.049	35429.2	0	0.087	0.433	0.024	13884.4	0.504	1.766	23.366	0.835	280909	0	0.475	13.387	0.438	75615.3	0	0.452	5.19	0.241	71855.4	15028.6	0.0604	NA	NA	NA	NA	0.02	0.187	0.471	0.04	11386.3	0
83	IV	Stromal	matCAF	7	94409.4	74	314.1	0.0033	NA	NA	NA	NA	0.319	1.15	4.656	0.32	1466.9	0.094	0.358	0.903	0.138	457.31	1.611	5.336	9.962	1.539	6809.3	0	0.562	6.985	0.983	717.524	0.266	0.549	1.727	0.142	700.212	87.9	0.0009	NA	NA	NA	NA	0.256	0.709	1.359	0.128	253.098	0.097
83	IV	Stromal	iCAF	51	94409.4	540	2896.7	0.0307	NA	NA	NA	NA	0.109	1.457	5.994	0.744	17145.5	0	0.108	0.673	0.091	1275.15	0.499	4.514	22.649	1.549	53116.7	0	1.808	15.262	0.913	21278.8	0.115	0.527	2.93	0.238	6195.39	1069.4	0.0113	NA	NA	NA	NA	0.102	0.67	4.069	0.275	2911.2	0
83	IV	Stromal	proCAF	220	94409.4	2330	5221.7	0.0553	NA	NA	NA	NA	0.109	0.417	5.031	0.232	8851.63	0	0.117	0.297	0.038	2477.61	0.345	2.029	15.48	0.804	43036.8	0	0.424	9.614	0.578	8999.26	0.1	0.518	4.415	0.329	10991.8	2081.4	0.022	NA	NA	NA	NA	0.097	0.335	1.926	0.128	2836.43	0.018
83	IV	Stromal	myCAF	28	94409.4	297	477.6	0.0051	NA	NA	NA	NA	0.161	0.351	0.535	0.053	680.538	0.071	0.138	0.297	0.018	268.389	1.012	2.553	7.44	0.696	4952.51	0	0.799	4.246	0.352	1549.27	0.155	1.579	6.76	0.555	3062.45	167.6	0.0018	NA	NA	NA	NA	0.143	0.317	0.537	0.059	216.038	0.061
84	IIIa	Stromal	iCAF	56	64878.5	863	1767	0.0272	NA	NA	NA	NA	0.185	0.767	7.089	0.526	5507.73	0	0.152	0.992	0.105	1092.89	0.829	4.238	15.864	1.076	30421.2	0	1.461	13.147	0.728	10483.5	0.185	0.573	3.155	0.252	4115.63	615.7	0.0095	NA	NA	NA	NA	0.18	0.62	5.886	0.562	1549.84	0.017
84	IIIa	Stromal	matCAF	22	64878.5	339	738.8	0.0114	NA	NA	NA	NA	0.188	1.138	7.356	0.524	3415.1	0.067	0.363	1.026	0.142	1087.91	0.844	3.714	8.275	1.177	11145.2	0	0.072	1.902	0.066	215.944	0.193	0.56	1.929	0.157	1680.28	270.8	0.0042	NA	NA	NA	NA	0.186	0.705	5.621	0.301	775.054	0.039
84	IIIa	Stromal	myCAF	3	64878.5	46	31	0.0005	NA	NA	NA	NA	0.327	0.515	0.658	0.022	64.86	0.113	0.246	0.47	0.071	30.958	1.88	3.369	5.316	0.455	424.493	0	0.587	3.255	0.92	74.002	0.385	0.888	3.875	0.376	111.832	9.6	0.0001	NA	NA	NA	NA	0.339	0.487	0.63	0.044	18.986	0.085
84	IIIa	Stromal	proCAF	181	64878.5	2790	4661	0.0718	NA	NA	NA	NA	0.124	0.343	4.422	0.2	6488.61	0.027	0.093	0.608	0.049	1755	0.403	1.97	10.666	0.909	37303.3	0	0.573	8.437	0.516	10841.5	0.14	0.346	2.099	0.164	6545.1	1439.8	0.0222	NA	NA	NA	NA	0.126	0.314	4.481	0.134	1838.88	0.025
85	IV	Stromal	matCAF	45	97880.8	460	8252.8	0.0843	NA	NA	NA	NA	0.133	0.476	4.465	0.384	15944.3	0.03	0.182	0.696	0.083	6087.14	0.589	2.934	8.696	0.736	98348.6	0	0.23	4.028	0.12	7718.88	0.132	0.391	3.317	0.279	13119.3	1921.1	0.0196	NA	NA	NA	NA	0.108	0.356	1.517	0.153	2775.54	0
85	IV	Stromal	iCAF	47	97880.8	480	5600.3	0.0572	NA	NA	NA	NA	0.147	0.434	2.87	0.3	9881.53	0	0.171	0.839	0.115	3880.5	1.066	3.87	13.197	1.939	88037.5	0	0.544	7.443	0.82	12369.2	0.054	0.377	2.011	0.264	8571.81	1614.4	0.0165	NA	NA	NA	NA	0.112	0.329	1.491	0.203	2157.12	0
85	IV	Stromal	proCAF	201	97880.8	2054	4958.6	0.0507	NA	NA	NA	NA	0.114	0.315	2.725	0.208	6350.23	0	0.107	0.478	0.063	2149.04	0.325	1.846	12.532	1.32	37175.4	0	0.245	4.883	0.435	4930.21	0.029	0.329	4.09	0.313	6619.28	2011.7	0.0206	NA	NA	NA	NA	0.104	0.268	1.498	0.139	2193.21	0.005
85	IV	Stromal	myCAF	26	97880.8	266	713.2	0.0073	NA	NA	NA	NA	0.228	0.709	5.148	0.389	2054.33	0.045	0.203	0.69	0.045	588.655	0.769	2.76	6.889	0.634	7995.42	0	0.407	3.47	0.347	1178.21	0.246	1.531	4.967	0.526	4436.6	260	0.0027	NA	NA	NA	NA	0.211	0.497	1.126	0.106	524.524	0.04
86	IIIa	Stromal	iCAF	256	337699	758.1	24390.1	0.0722	NA	NA	NA	NA	0.187	0.976	4.134	0.335	96657.8	0.004	0.259	1.085	0.077	25668.1	0.843	5.73	25.762	1.821	567755	0	4.531	29.007	1.609	448924	0.234	1.161	11.873	0.557	114992	7195.5	0.0213	NA	NA	NA	NA	0.128	0.651	2.119	0.182	19040.2	0
86	IIIa	Stromal	matCAF	82	337699	243	5974.5	0.0177	NA	NA	NA	NA	0.19	0.634	2.796	0.2	15395.6	0.051	0.205	0.934	0.082	4984.2	1.016	3.255	13.264	1.004	78987.6	0	2.916	17.074	1.166	70777.7	0.219	0.609	2.874	0.166	14774.8	1874.1	0.0055	NA	NA	NA	NA	0.153	0.469	1.102	0.102	3571.18	0.041
86	IIIa	Stromal	myCAF	27	337699	80	3884.3	0.0115	NA	NA	NA	NA	0.255	0.841	2.928	0.258	13272.4	0.055	0.214	0.698	0.045	3374.43	1.329	4.121	14.306	1.276	65027.3	0	2.775	16.339	0.904	43785.7	0.346	1.468	10.035	0.586	23168.9	861.1	0.0025	NA	NA	NA	NA	0.164	0.56	1.317	0.125	1959.12	0.042
86	IIIa	Stromal	proCAF	1303	337699	3858.5	63121.1	0.1869	NA	NA	NA	NA	0.085	0.463	3.542	0.162	118735	0	0.147	0.581	0.037	37727.7	0	2.603	14.172	0.791	667359	0	3.442	34.207	1.564	882595	0.106	0.485	5.23	0.155	124314	22963.1	0.068	NA	NA	NA	NA	0.016	0.382	1.203	0.075	35659.8	0
87	IV	Stromal	iCAF	440	173384	2538	22489	0.1297	NA	NA	NA	NA	0.153	1.191	8.221	0.545	108849	0	0.154	0.947	0.065	14052.6	0.694	5.764	37.685	1.596	526576	0	2.534	20.119	1.102	231517	0.111	0.727	7.188	0.293	66375.9	7121.9	0.0411	NA	NA	NA	NA	0.124	0.692	4.959	0.256	20032.3	0
87	IV	Stromal	matCAF	3	173384	17	221.6	0.0013	NA	NA	NA	NA	0.193	0.907	2.28	0.324	816.49	0.07	0.419	1.251	0.163	376.709	1.168	6.114	15.522	2.242	5502.49	0	0.379	5.685	0.317	341.456	0.218	1.034	6.793	0.518	930.668	81	0.0005	NA	NA	NA	NA	0.159	0.41	0.988	0.129	135	0.047
87	IV	Stromal	proCAF	186	173384	1073	6187.2	0.0357	NA	NA	NA	NA	0.102	0.358	8.404	0.179	8986.9	0.024	0.083	0.513	0.049	2094.24	0.399	1.924	12.131	1.664	48346.6	0	0.518	8.454	0.897	13011.8	0.081	0.266	1.773	0.199	6681.48	2068.6	0.0119	NA	NA	NA	NA	0.098	0.283	8.607	0.139	2381	0.025
87	IV	Stromal	myCAF	38	173384	219	1493.3	0.0086	NA	NA	NA	NA	0.175	0.648	3.943	0.193	3933.73	0.048	0.21	0.909	0.059	1274.8	0.919	4.54	11.366	1.096	27541.8	0	1.292	6.866	0.641	7838.23	0.238	1.979	8.064	0.677	12006.1	522.4	0.003	NA	NA	NA	NA	0.161	0.456	1.689	0.084	968.143	0.041
88	IIIb	Stromal	proCAF	272	119750	2271	9376.6	0.0783	NA	NA	NA	NA	0.114	0.304	1.306	0.104	11582	0.023	0.096	0.596	0.059	3639.31	0.342	1.77	5.662	0.652	67432	0	0.269	4.157	0.225	10251.1	0.134	0.353	3.834	0.317	13430.8	3073.2	0.0257	NA	NA	NA	NA	0.114	0.285	1.15	0.084	3559.59	0.003
88	IIIb	Stromal	myCAF	215	119750	1795	7065.8	0.059	NA	NA	NA	NA	0.113	0.79	3.453	0.233	22675.6	0.049	0.223	0.68	0.046	6399.69	0.597	2.986	8.291	0.561	85711	0	0.546	6.275	0.343	15658	0.123	1.375	6.831	0.404	39466	2862.2	0.0239	NA	NA	NA	NA	0.184	0.543	1.634	0.11	6312.88	0.044
88	IIIb	Stromal	iCAF	15	119750	125	436	0.0036	NA	NA	NA	NA	0.283	0.675	1.649	0.173	1196.14	0	0.237	0.831	0.157	419.724	1.121	7.649	36.303	3.941	13546.9	0	1.859	18.632	1.854	3291.82	0	0.788	5.047	0.324	1395.91	185.6	0.0015	NA	NA	NA	NA	0.179	0.505	1.351	0.097	380.513	0
88	IIIb	Stromal	matCAF	29	119750	242	848.3	0.0071	NA	NA	NA	NA	0.2	0.733	3.156	0.263	2527.38	0.056	0.276	1.056	0.151	952.284	1.037	2.996	6.58	0.699	10325.8	0	0.408	5.845	0.394	1404.68	0.246	0.945	4.182	0.386	3257.73	335.3	0.0028	NA	NA	NA	NA	0.165	0.517	1.107	0.114	704.068	0.053
89	IIIa	Stromal	proCAF	451	111810	4034	11005.5	0.0984	NA	NA	NA	NA	0.105	0.307	2.153	0.107	13731.4	0.028	0.087	0.434	0.031	3886.94	0.389	1.5	7.959	0.525	67048	0	0.179	5.68	0.21	8004.05	0.143	0.396	3.824	0.18	17690.4	3841.5	0.0344	NA	NA	NA	NA	0.113	0.27	1.082	0.081	4219.74	0.026
89	IIIa	Stromal	myCAF	73	111810	653	2370.1	0.0212	NA	NA	NA	NA	0.188	0.596	3.062	0.252	5735.88	0.057	0.166	0.621	0.052	1595.13	0.836	3.034	10.345	0.828	29210.2	0	0.865	8.673	0.551	8328.95	0.288	1.911	8.048	0.666	18403.8	806.2	0.0072	NA	NA	NA	NA	0.146	0.44	1.198	0.108	1441.18	0.049
89	IIIa	Stromal	matCAF	43	111810	385	1798.3	0.0161	NA	NA	NA	NA	0.168	0.349	0.849	0.068	2546.97	0.043	0.106	0.444	0.034	776.743	0.557	1.78	5.188	0.504	13004.7	0	0.173	8.812	0.743	1265.31	0.215	0.412	1.263	0.115	3006.23	436.2	0.0039	NA	NA	NA	NA	0.149	0.29	0.53	0.037	514.3	0.04
89	IIIa	Stromal	iCAF	15	111810	134	1034.2	0.0092	NA	NA	NA	NA	0.193	0.549	3.556	0.403	2306.06	0.041	0.153	0.438	0.034	642.938	1.061	4.708	19.591	1.312	19779.6	0	1.709	14.242	0.603	7181.29	0.284	1.723	8.089	0.48	7238.19	314.6	0.0028	NA	NA	NA	NA	0.14	0.43	2.127	0.192	549.771	0.043
90	IIIb	Stromal	proCAF	164	66526.6	2465	3387	0.0509	NA	NA	NA	NA	0.128	0.377	1.689	0.092	5193.77	0.017	0.121	0.561	0.055	1668.64	0.36	2.439	14.621	1.376	33562.2	0	0.869	8.847	0.703	11960.1	0.16	0.639	5.39	0.3	8790.81	1274.4	0.0192	NA	NA	NA	NA	0.127	0.337	0.989	0.073	1745.56	0.024
90	IIIb	Stromal	myCAF	63	66526.6	947	2083.8	0.0313	NA	NA	NA	NA	0.169	0.547	3.571	0.226	4630.06	0.041	0.191	0.822	0.043	1614	0.538	3.239	11.603	0.874	27418.4	0	1.097	7.478	0.453	9288.68	0.257	2.06	8.672	0.781	17439.1	708.5	0.0106	NA	NA	NA	NA	0.128	0.41	1.434	0.101	1181.03	0.037
90	IIIb	Stromal	iCAF	115	66526.6	1729	3642.6	0.0548	NA	NA	NA	NA	0.148	0.595	5.312	0.333	8809.03	0	0.172	1.097	0.092	2537.73	0.826	4.622	16.113	0.993	68388.7	0	1.525	10.873	0.613	22562.6	0.25	0.97	5.427	0.28	14355.3	1345.3	0.0202	NA	NA	NA	NA	0.144	0.426	1.74	0.096	2327.22	0.016
90	IIIb	Stromal	matCAF	24	66526.6	361	615.7	0.0093	NA	NA	NA	NA	0.167	0.641	1.293	0.172	1602.23	0.041	0.307	0.961	0.132	767.136	0.57	3.467	8.977	1.219	8671.97	0	0.27	5.068	0.258	674.557	0.188	0.858	4.022	0.421	2145.15	213.4	0.0032	NA	NA	NA	NA	0.175	0.428	1.054	0.158	370.963	0.043
91	IV	Stromal	proCAF	25	35345.4	707	362.1	0.0102	NA	NA	NA	NA	0.201	0.554	1.31	0.185	815.463	0.039	0.185	0.503	0.062	272.139	0.925	2.948	6.485	0.662	4336.82	0	0.558	3.245	0.31	820.084	0.176	1.002	4.153	0.514	1474.27	206.8	0.0059	NA	NA	NA	NA	0.22	0.519	0.915	0.127	435.687	0.052
91	IV	Stromal	myCAF	24	35345.4	679	379.3	0.0107	NA	NA	NA	NA	0.19	0.99	2.773	0.36	1526.12	0.048	0.212	0.794	0.05	326.812	1.088	3.137	7.475	0.546	4834.55	0	0.556	4.791	0.374	857.188	0.361	1.464	4.901	0.534	2256.63	197.2	0.0056	NA	NA	NA	NA	0.224	0.679	1.578	0.158	544.047	0.041
91	IV	Stromal	matCAF	2	35345.4	57	114	0.0032	NA	NA	NA	NA	0.474	1.186	4.199	0.492	549.254	0.064	0.353	0.912	0.058	163.447	0.954	3.942	6.979	1.008	1825.36	0	0.382	2.825	0.211	177.061	0.196	1.101	2.931	0.448	509.617	49.2	0.0014	NA	NA	NA	NA	0.312	0.614	1.545	0.055	122.755	0.06
91	IV	Stromal	iCAF	23	35345.4	651	529	0.015	NA	NA	NA	NA	0.291	1.083	4.642	0.459	2328.4	0.026	0.183	0.844	0.127	392.828	2.244	6.05	30.389	1.365	13001.8	0	1.85	11.874	0.81	3976.01	0.006	0.597	3.226	0.38	1284	204.8	0.0058	NA	NA	NA	NA	0.321	0.778	2.051	0.238	647.369	0.014
92	Ib	Stromal	matCAF	0	356130	0	0	0	NA	NA	NA	NA	#N/A	#N/A	#N/A	#N/A	0	#N/A	#N/A	#N/A	#N/A	0	#N/A	#N/A	#N/A	#N/A	0	#N/A	#N/A	#N/A	#N/A	0	#N/A	#N/A	#N/A	#N/A	0	0	0	NA	NA	NA	NA	#N/A	#N/A	#N/A	#N/A	0	#N/A
92	Ib	Stromal	iCAF	32	356130	89.9	2803.9	0.0079	NA	NA	NA	NA	0.205	1.702	5.263	0.553	19384.7	0	0.111	0.292	0.026	1265.87	0.878	4.592	23.446	1.502	52297.9	0.788	5.339	26.803	1.836	60809.9	0.118	0.761	4.528	0.304	8670.29	883.3	0.0025	NA	NA	NA	NA	0.169	0.669	5.387	0.164	2400.49	0
92	Ib	Stromal	myCAF	25	356130	70.2	2000.6	0.0056	NA	NA	NA	NA	0.199	1.575	6.318	0.547	12798.2	0.038	0.138	0.544	0.035	1123.81	0.823	3.437	11.185	0.578	27930.9	0.57	5.157	20.279	1.148	41914.5	0.23	1.323	7.132	0.636	10748.2	649.6	0.0018	NA	NA	NA	NA	0.176	0.708	2.029	0.224	1868.42	0.037
92	Ib	Stromal	proCAF	1921	356130	5394.1	109314	0.3069	NA	NA	NA	NA	0.101	1.4	7.422	0.659	621504	0	0.118	0.424	0.022	52513.5	0.248	3.275	15.278	0.683	1.45451e+06	0.126	6.577	46.982	3.524	2.92065e+06	0.039	0.752	6.655	0.382	334138	39423.4	0.1107	NA	NA	NA	NA	0.015	0.595	6.298	0.21	95291.3	0
93	II	Stromal	proCAF	290	101335	2862	9490	0.0937	NA	NA	NA	NA	0.108	0.397	2.7	0.112	15298.4	0.03	0.152	0.508	0.036	5869.73	0.444	2.37	10.532	0.803	91371	0	0.441	9.181	0.702	17007.5	0.116	0.705	5.685	0.321	27168.5	3695.7	0.0365	NA	NA	NA	NA	0.035	0.339	0.906	0.069	5085.07	0.029
93	II	Stromal	myCAF	138	101335	1362	6422.8	0.0634	NA	NA	NA	NA	0.163	0.479	5.679	0.233	12494.6	0.044	0.17	0.532	0.034	4445.48	0.7	2.699	10.026	0.662	70409.4	0	0.549	6.638	0.454	14324.5	0.178	1.364	8.562	0.56	35587.4	2202.5	0.0217	NA	NA	NA	NA	0.137	0.358	1.088	0.069	3203.56	0.037
93	II	Stromal	iCAF	29	101335	286	987.6	0.0097	NA	NA	NA	NA	0.138	0.505	2.55	0.241	2024.4	0	0.155	0.651	0.065	623.045	0.59	4.2	18.342	1.02	16849.9	0	1.585	12.178	0.889	6357.34	0.154	0.704	3.996	0.363	2825.16	332.1	0.0033	NA	NA	NA	NA	0.122	0.392	1.766	0.133	529.068	0
93	II	Stromal	matCAF	28	101335	276	1488.1	0.0147	NA	NA	NA	NA	0.169	0.588	4.326	0.253	3553.75	0.042	0.21	0.748	0.058	1266.83	0.609	2.764	7.62	0.621	16706.7	0	0.224	5.526	0.46	1352.12	0.162	0.786	5.348	0.251	4753.46	566.9	0.0056	NA	NA	NA	NA	0.118	0.413	1.556	0.078	950.118	0.035
94	IIIb	Stromal	iCAF	574	221017	2597	29167.8	0.132	NA	NA	NA	NA	0.139	0.912	5.851	0.532	108036	0	0.188	0.736	0.04	22290.9	0.921	5.569	42.491	1.755	659800	0	2.558	29.589	1.005	303043	0	1.15	5.032	0.405	136288	11442.2	0.0518	NA	NA	NA	NA	0.131	0.503	4.667	0.096	23399	0
94	IIIb	Stromal	matCAF	7	221017	32	119.6	0.0005	NA	NA	NA	NA	0.243	0.473	0.55	0.037	229.766	0.061	0.199	0.33	0.013	96.708	1.031	5.13	8.351	0.977	2493.4	0.41	2.452	9.567	0.533	1191.46	0.309	1.41	1.897	0.297	685.224	53.9	0.0002	NA	NA	NA	NA	0.196	0.465	0.571	0.088	101.763	0.045
94	IIIb	Stromal	myCAF	22	221017	99.5	1237.2	0.0056	NA	NA	NA	NA	0.249	0.633	5.158	0.431	3180.8	0.071	0.185	0.406	0.016	929.364	1.574	4.776	9.085	1.03	24002	0	1.899	8.137	0.56	9544.64	0.313	1.628	4.465	0.316	8184.07	570.6	0.0026	NA	NA	NA	NA	0.23	0.486	2.22	0.041	1127.52	0.053
94	IIIb	Stromal	proCAF	850	221017	3846	25382.2	0.1148	NA	NA	NA	NA	0.132	0.981	6.151	0.571	101162	0.005	0.155	0.591	0.038	16019.5	0.625	3.388	17.199	1.19	349287	0	2.268	19.344	1.18	233835	0.08	0.77	4.678	0.477	79427	12205.8	0.0552	NA	NA	NA	NA	0.124	0.453	5.735	0.127	22459.4	0.027
95	IIIb	Stromal	proCAF	597	191595	3116	19979.3	0.1043	NA	NA	NA	NA	0.152	0.665	5.505	0.473	53998.1	0.027	0.143	0.586	0.03	11583.8	0.454	2.727	11.067	0.666	221322	0	1.764	12.647	0.814	143179	0.12	0.674	4.482	0.293	54696.2	8048.2	0.042	NA	NA	NA	NA	0.131	0.398	5.112	0.106	13000.5	0.03
95	IIIb	Stromal	myCAF	174	191595	908.2	7823.5	0.0408	NA	NA	NA	NA	0.163	0.57	4.348	0.339	18109.5	0.048	0.158	0.758	0.041	5031.88	0.538	3.129	9.986	0.78	99458.5	0	1.87	9.656	0.677	59429	0.058	1.233	6.808	0.495	39175.1	2798.7	0.0146	NA	NA	NA	NA	0.15	0.396	1.385	0.073	4506.37	0.039
95	IIIb	Stromal	matCAF	14	191595	73.1	397.3	0.0021	NA	NA	NA	NA	0.205	0.483	1.243	0.128	780.065	0.077	0.2	0.91	0.101	322.224	1.253	3.336	9.403	0.916	5384.09	0	1.286	6.475	0.92	2075.49	0.295	0.935	3.225	0.325	1509.76	163	0.0009	NA	NA	NA	NA	0.201	0.389	0.639	0.045	257.758	0.055
95	IIIb	Stromal	iCAF	259	191595	1352	14151.7	0.0739	NA	NA	NA	NA	0.056	1.127	5.35	0.551	64782.4	0	0.153	0.796	0.054	8813.81	0.746	3.994	25.002	1.279	229580	0	2.126	23.87	0.888	122241	0.04	0.856	6.487	0.378	49220.4	4966.5	0.0259	NA	NA	NA	NA	0.113	0.532	2.698	0.161	10741.8	0.027
96	IIIa	Stromal	proCAF	183	132982	1376	4345.4	0.0327	NA	NA	NA	NA	0.133	0.462	1.639	0.13	8152.51	0.014	0.129	0.337	0.049	2271.52	0.406	3.198	9.83	0.892	56459.2	0	0.92	7.212	0.621	16237	0.145	0.682	4.036	0.355	12047.1	1622.5	0.0122	NA	NA	NA	NA	0.131	0.406	1.059	0.1	2678.51	0.015
96	IIIa	Stromal	myCAF	65	132982	489	2231.3	0.0168	NA	NA	NA	NA	0.182	0.633	2.815	0.228	5738.13	0.064	0.186	0.461	0.02	1688.46	0.854	2.997	6.478	0.456	27166	0	0.534	3.845	0.311	4838.23	0.444	1.411	6.416	0.353	12793.6	792.9	0.006	NA	NA	NA	NA	0.181	0.509	1.136	0.087	1639.23	0.05
96	IIIa	Stromal	iCAF	203	132982	1527	12278.6	0.0923	NA	NA	NA	NA	0.174	0.921	5.184	0.435	45939.5	0	0.086	0.371	0.037	4304.35	1.208	8.562	58.727	6.116	427055	0	3.283	47.12	2.854	163762	0	0.473	4.772	0.14	23591.7	3869.8	0.0291	NA	NA	NA	NA	0.167	0.573	1.904	0.166	9015.18	0
96	IIIa	Stromal	matCAF	14	132982	105	166.4	0.0013	NA	NA	NA	NA	0.316	0.587	1.872	0.107	396.691	0.089	0.185	0.302	0.019	125.04	1.289	2.689	4.815	0.473	1817.91	0	0.216	1.93	0.184	146.259	0.449	1.091	2.276	0.307	737.331	86.4	0.0006	NA	NA	NA	NA	0.292	0.486	0.631	0.029	170.574	0.099
97	II	Stromal	myCAF	38	217278	175	1258.2	0.0058	NA	NA	NA	NA	0.22	0.57	2.433	0.207	2914.96	0.048	0.19	0.503	0.034	969.368	0.859	3.498	7.805	0.615	17877.6	0	1.62	6.938	0.454	8280.81	0.2	1.429	5.052	0.376	7305.27	400.5	0.0018	NA	NA	NA	NA	0.175	0.468	1.015	0.082	761.057	0.043
97	II	Stromal	proCAF	598	217278	2752	23494.3	0.1081	NA	NA	NA	NA	0.148	0.854	5.666	0.541	81533.4	0.023	0.151	0.615	0.032	14435.9	0.714	3.131	13.242	0.652	298858	0	2.271	25.678	1.238	216697	0.137	0.712	4.264	0.299	67937.7	8773.7	0.0404	NA	NA	NA	NA	0.128	0.505	5.327	0.182	17992.1	0.034
97	II	Stromal	matCAF	16	217278	73.6	580	0.0027	NA	NA	NA	NA	0.235	0.842	5.119	0.582	1982.86	0.052	0.184	0.58	0.061	433.682	1.157	3.698	8.284	0.683	8712.18	0	1.536	8.449	0.918	3618.1	0.224	0.875	2.553	0.331	2062.6	212.7	0.001	NA	NA	NA	NA	0.18	0.513	1.431	0.13	442.923	0.041
97	II	Stromal	iCAF	462	217278	2126	29383.2	0.1352	NA	NA	NA	NA	0.197	1.379	5.82	0.523	164600	0	0.143	0.732	0.034	17072.8	0.804	4.247	28.647	1.491	506900	0	2.079	18.375	0.734	248163	0.112	0.645	5.209	0.222	77039.2	9663.1	0.0445	NA	NA	NA	NA	0.086	0.691	5.261	0.196	27123.7	0
98	IV	Stromal	proCAF	303	109111	2777	5947.9	0.0545	NA	NA	NA	NA	0.099	0.399	2.872	0.165	9640.5	0.025	0.142	0.665	0.08	3428.47	0.329	2.113	10.602	1.168	51043.7	0	0.311	5.373	0.401	7519.24	0.091	0.537	4.859	0.462	12963.2	2640.4	0.0242	NA	NA	NA	NA	0.095	0.332	1.184	0.122	3560.08	0.023
98	IV	Stromal	myCAF	88	109111	807	2945.2	0.027	NA	NA	NA	NA	0.2	0.601	2.624	0.176	7185.02	0.056	0.209	0.87	0.044	2499.53	0.707	3.174	8.394	0.64	37971.5	0	0.834	7.261	0.444	9981.53	0.228	1.76	7.099	0.512	21056.4	1050.4	0.0096	NA	NA	NA	NA	0.036	0.427	1.457	0.076	1820.69	0.041
98	IV	Stromal	iCAF	135	109111	1237	5644.9	0.0517	NA	NA	NA	NA	0.179	0.648	5.804	0.317	14848	0	0.145	0.536	0.04	3332.89	0.873	6.38	40.955	2.456	146308	0	1.707	24.103	1.048	39139.8	0	0.488	6.902	0.227	11195.7	2055.5	0.0188	NA	NA	NA	NA	0.131	0.458	2.321	0.114	3821.45	0
98	IV	Stromal	matCAF	7	109111	64	199.4	0.0018	NA	NA	NA	NA	0.248	0.614	1.916	0.191	496.984	0.094	0.288	0.904	0.102	233.27	1.318	3.461	7.553	1.185	2803.75	0	0.553	4.115	0.219	447.911	0.291	1.214	3.921	0.418	983.604	82.2	0.0008	NA	NA	NA	NA	0.261	0.464	0.844	0.151	154.863	0.078
99	IV	Stromal	iCAF	42	94770.2	443	1875.8	0.0198	NA	NA	NA	NA	0.167	0.658	5.249	0.381	5012.7	0.031	0.255	0.895	0.072	1944.24	0.961	4.612	17.1	1.421	35144.4	0	1.55	9.237	0.879	11811.3	0.311	1.614	6.938	0.485	12300	586.1	0.0062	NA	NA	NA	NA	0.141	0.504	1.836	0.145	1199.33	0.052
99	IV	Stromal	matCAF	74	94770.2	781	4113.7	0.0434	NA	NA	NA	NA	0.142	0.62	4.242	0.232	10364.8	0.047	0.235	0.828	0.05	3929.04	0.638	2.621	9.287	0.532	43798.3	0	0.452	5.123	0.275	7547.85	0.226	0.888	3.621	0.261	14846.9	1493.3	0.0158	NA	NA	NA	NA	0.131	0.496	1.655	0.121	3011.46	0.037
99	IV	Stromal	proCAF	136	94770.2	1435	2824.5	0.0298	NA	NA	NA	NA	0.081	0.373	2.204	0.134	4283.04	0.028	0.173	0.638	0.076	1982.04	0.339	2.231	7.712	1.019	25600.2	0	0.635	6.657	0.593	7283.82	0.153	0.868	3.995	0.373	9955.55	1151.3	0.0121	NA	NA	NA	NA	0.098	0.353	0.89	0.124	1649.38	0.031
99	IV	Stromal	myCAF	136	94770.2	1435	5661.6	0.0597	NA	NA	NA	NA	0.125	0.656	4.487	0.358	15079.8	0.043	0.219	0.918	0.061	5044.51	0.564	2.905	12.6	1.026	66802.3	0	0.785	7.787	0.663	18051.6	0.259	1.332	7.159	0.494	30633.2	1742.4	0.0184	NA	NA	NA	NA	0.125	0.501	1.71	0.154	3549.37	0.035
100	IIIb	Stromal	iCAF	119	335267	354.9	13326.3	0.0397	NA	NA	NA	NA	0.204	1.857	6.644	0.555	100540	0.011	0.197	0.642	0.062	10681	0.641	6.422	20.97	1.731	347682	0	7.296	41.209	3.688	394942	0.185	0.829	6.317	0.367	44867.6	3767.6	0.0112	NA	NA	NA	NA	0.132	1.016	6.103	0.338	15546.9	0.026
100	IIIb	Stromal	matCAF	2	335267	6	48.7	0.0001	NA	NA	NA	NA	0.74	1.766	3.322	0.085	349.739	0.137	0.213	0.331	0.014	42.196	2.845	4.635	7.334	0.53	917.786	1.893	4.143	8.177	0.896	820.383	0.408	0.585	0.696	0.002	115.901	26.3	0.0001	NA	NA	NA	NA	0.454	1.194	1.87	0.464	127.741	0.128
100	IIIb	Stromal	myCAF	5	335267	15	370.2	0.0011	NA	NA	NA	NA	0.169	1.53	4.298	0.546	2300.73	0.043	0.224	0.49	0.054	337.432	0.713	4.797	10.644	1.714	7214.84	0.359	4.073	23.301	2.295	6125.62	0.411	2.435	9.557	0.433	3662.02	76.6	0.0002	NA	NA	NA	NA	0.158	0.731	2.077	0.35	227.218	0.033
100	IIIb	Stromal	proCAF	1309	335267	3904.4	50032.8	0.1492	NA	NA	NA	NA	0.089	1.241	6.935	0.649	252270	0	0.156	0.623	0.068	31622.7	0	4.643	21.575	2.378	943600	0	8.674	62.811	6.01	1.76297e+06	0	0.633	8.637	0.299	128595	19215.7	0.0573	NA	NA	NA	NA	0.082	0.675	6.078	0.364	52685.1	0
[truncated: 88 more columns]

## Sheet: Table S6
Table S6. Cell density statistics of various CAF subtypes in LUAD tissue microarrays
ID	Stage	Tissue.Category	Phenotype	Total.Cells	Tissue.Category.Area..square.microns.	Cell.Density..per.square.mm.	Nucleus.Area..square.microns.	Nucleus.Area..percent.	Nucleus.Compactness	Nucleus.Minor.Axis	Nucleus.Major.Axis	Nucleus.Axis.Ratio	Nucleus.DAPI.Min..Normalized.Counts..Total.Weighting.	Nucleus.DAPI.Mean..Normalized.Counts..Total.Weighting.	Nucleus.DAPI.Max..Normalized.Counts..Total.Weighting.	Nucleus.DAPI.Std.Dev..Normalized.Counts..Total.Weighting.	Nucleus.DAPI.Total..Normalized.Counts..Total.Weighting.	Nucleus.COL10A1..Opal.520..Min..Normalized.Counts..Total.Weighting.	Nucleus.COL10A1..Opal.520..Mean..Normalized.Counts..Total.Weighting.	Nucleus.COL10A1..Opal.520..Max..Normalized.Counts..Total.Weighting.	Nucleus.COL10A1..Opal.520..Std.Dev..Normalized.Counts..Total.Weighting.	Nucleus.COL10A1..Opal.520..Total..Normalized.Counts..Total.Weighting.	Nucleus.CCL2..Opal.570..Min..Normalized.Counts..Total.Weighting.	Nucleus.CCL2..Opal.570..Mean..Normalized.Counts..Total.Weighting.	Nucleus.CCL2..Opal.570..Max..Normalized.Counts..Total.Weighting.	Nucleus.CCL2..Opal.570..Std.Dev..Normalized.Counts..Total.Weighting.	Nucleus.CCL2..Opal.570..Total..Normalized.Counts..Total.Weighting.	Nucleus.OGN..Opal.620..Min..Normalized.Counts..Total.Weighting.	Nucleus.OGN..Opal.620..Mean..Normalized.Counts..Total.Weighting.	Nucleus.OGN..Opal.620..Max..Normalized.Counts..Total.Weighting.	Nucleus.OGN..Opal.620..Std.Dev..Normalized.Counts..Total.Weighting.	Nucleus.OGN..Opal.620..Total..Normalized.Counts..Total.Weighting.	Nucleus.aSMA..Opal.690..Min..Normalized.Counts..Total.Weighting.	Nucleus.aSMA..Opal.690..Mean..Normalized.Counts..Total.Weighting.	Nucleus.aSMA..Opal.690..Max..Normalized.Counts..Total.Weighting.	Nucleus.aSMA..Opal.690..Std.Dev..Normalized.Counts..Total.Weighting.	Nucleus.aSMA..Opal.690..Total..Normalized.Counts..Total.Weighting.	Cytoplasm.Area..square.microns.	Cytoplasm.Area..percent.	Cytoplasm.Compactness	Cytoplasm.Minor.Axis	Cytoplasm.Major.Axis	Cytoplasm.Axis.Ratio	Cytoplasm.DAPI.Min..Normalized.Counts..Total.Weighting.	Cytoplasm.DAPI.Mean..Normalized.Counts..Total.Weighting.	Cytoplasm.DAPI.Max..Normalized.Counts..Total.Weighting.	Cytoplasm.DAPI.Std.Dev..Normalized.Counts..Total.Weighting.	Cytoplasm.DAPI.Total..Normalized.Counts..Total.Weighting.	Cytoplasm.COL10A1..Opal.520..Min..Normalized.Counts..Total.Weighting.
1	IA3	Stromal	matCAF	99	105364	940	4819	0.0457	NA	NA	NA	NA	0.2	0.927	5.128	0.37	18144.7	0.041	0.306	1.101	0.101	5984.37	0.358	2.803	8.008	0.798	54877.6	0	0.097	3.79	0.061	1899.44	0.057	0.34	1.976	0.129	6662.71	1631.4	0.0155	NA	NA	NA	NA	0.132	0.511	1.979	0.114	3386.67	0.024
1	IA3	Stromal	iCAF	10	105364	94.9	352.3	0.0033	NA	NA	NA	NA	0.227	0.779	2.009	0.221	1115.4	0	0.282	0.772	0.088	402.907	0.715	3.116	10.522	0.627	4459.63	0	0.221	5.121	0.293	316.035	0	0.657	2.84	0.284	940.29	158.8	0.0015	NA	NA	NA	NA	0.171	0.476	0.97	0.085	306.855	0
1	IA3	Stromal	proCAF	481	105364	4565	12287.8	0.1166	NA	NA	NA	NA	0.128	0.44	2.627	0.152	21943.3	0	0.132	0.848	0.05	6568.08	0.194	1.341	7.345	0.43	66919.3	0	0.178	6.803	0.149	8885.94	0.004	0.198	3.177	0.155	9882.26	5098.2	0.0484	NA	NA	NA	NA	0.047	0.342	1.334	0.08	7074.27	0.006
1	IA3	Stromal	myCAF	4	105364	38	144.3	0.0014	NA	NA	NA	NA	0.207	0.643	1.285	0.224	376.721	0.053	0.17	0.418	0.058	99.374	0.535	1.657	4.554	0.644	971.105	0	0.253	2.366	0.267	148.302	0.092	0.757	2.478	0.52	443.889	60.3	0.0006	NA	NA	NA	NA	0.153	0.417	0.884	0.131	102.277	0.06
2	IB	Stromal	myCAF	0	45884.4	0	0	0	NA	NA	NA	NA	#N/A	#N/A	#N/A	#N/A	0	#N/A	#N/A	#N/A	#N/A	0	#N/A	#N/A	#N/A	#N/A	0	#N/A	#N/A	#N/A	#N/A	0	#N/A	#N/A	#N/A	#N/A	0	0	0	NA	NA	NA	NA	#N/A	#N/A	#N/A	#N/A	0	#N/A
2	IB	Stromal	iCAF	2	45884.4	44	39.4	0.0009	NA	NA	NA	NA	0.236	0.399	0.479	0.06	63.832	0.023	0.127	0.237	0.019	20.373	0.964	4.382	8.373	1.642	701.114	0	1.193	4.47	0.366	190.888	0.416	0.679	1.447	0.111	108.652	9.8	0.0002	NA	NA	NA	NA	0.192	0.346	0.463	0.025	13.829	0
2	IB	Stromal	proCAF	308	45884.4	6713	7400.8	0.1613	NA	NA	NA	NA	0.175	0.356	0.97	0.04	10692	0	0.113	0.38	0.021	3383.87	0.207	1.367	9.388	0.425	41091.6	0	0.373	5.67	0.261	11207.8	0.087	0.784	4.15	0.358	23567.2	2777	0.0605	NA	NA	NA	NA	0.143	0.328	0.802	0.03	3701.8	0.011
2	IB	Stromal	matCAF	11	45884.4	240	260.7	0.0057	NA	NA	NA	NA	0.228	0.433	0.894	0.059	458.549	0.042	0.157	0.661	0.036	166.304	0.713	1.897	7.85	0.724	2008.61	0	0.362	3.667	0.292	383.493	0.196	0.574	1.958	0.397	608.191	61.5	0.0013	NA	NA	NA	NA	0.195	0.36	0.508	0.032	89.884	0.023
3	IA3	Stromal	iCAF	588	208521	2820	21532.9	0.1033	NA	NA	NA	NA	0.044	0.786	5.316	0.439	68777.9	0	0.106	0.647	0.06	9293.54	0.465	7.608	48.937	3.744	665455	0	2.255	33.853	1.636	197272	0	0.255	2.931	0.131	22302.3	8750.6	0.042	NA	NA	NA	NA	0.233	0.519	4.334	0.166	18458	0
3	IA3	Stromal	proCAF	903	208521	4330	15271.8	0.0732	NA	NA	NA	NA	0.222	0.42	2.76	0.08	26081.6	0	0.077	0.479	0.036	4794.24	0.265	1.98	10.401	0.965	122817	0	0.351	6.057	0.352	21804.3	0.026	0.19	3.515	0.124	11798.1	9069.3	0.0435	NA	NA	NA	NA	0.209	0.391	1.256	0.05	14409.4	0
3	IA3	Stromal	matCAF	58	208521	278	1749.3	0.0084	NA	NA	NA	NA	0.253	0.653	3.937	0.325	4640.77	0.01	0.2	0.653	0.115	1417.77	0.411	2.88	8.171	1.104	20463.3	0	0.126	3.017	0.126	897.18	0.068	0.277	2.164	0.125	1967.98	744.9	0.0036	NA	NA	NA	NA	0.211	0.505	1.273	0.135	1529.62	0
3	IA3	Stromal	myCAF	5	208521	24	214.4	0.001	NA	NA	NA	NA	0.379	0.601	0.92	0.025	523.437	0.065	0.204	0.408	0.034	178.062	1.495	2.881	6.318	0.41	2508.92	0	0.242	2.284	0.305	210.811	0.135	0.969	3.544	0.353	843.59	82.5	0.0004	NA	NA	NA	NA	0.274	0.533	0.744	0.045	178.454	0.04
4	IB	Stromal	iCAF	1	64841.6	15	13.8	0.0002	NA	NA	NA	NA	0.688	0.998	1.487	#N/A	55.909	0.179	0.336	0.505	#N/A	18.806	1.709	2.462	3.437	#N/A	137.893	0	0.391	1.299	#N/A	21.887	0.45	0.601	0.91	#N/A	33.653	10.3	0.0002	NA	NA	NA	NA	0.642	0.82	1.082	#N/A	34.456	0.159
4	IB	Stromal	proCAF	150	64841.6	2313	2223.6	0.0343	NA	NA	NA	NA	0.207	0.489	1.158	0.114	4412.66	0.02	0.14	0.481	0.074	1263.59	0.145	1.413	5.592	0.675	12762.9	0	0.379	3.331	0.282	3427.99	0.069	0.382	2.889	0.236	3447.57	1084.6	0.0167	NA	NA	NA	NA	0.192	0.447	1.118	0.093	1970.21	0.019
4	IB	Stromal	matCAF	201	64841.6	3100	6168.7	0.0951	NA	NA	NA	NA	0.268	0.79	3.701	0.237	19800.2	0.044	0.306	0.933	0.091	7670.55	0.259	2.128	7.563	0.47	53320	0	0.305	4.257	0.207	7631.69	0.086	0.544	3.66	0.219	13629.6	2279.5	0.0352	NA	NA	NA	NA	0.232	0.598	1.81	0.124	5539.25	0.033
4	IB	Stromal	myCAF	11	64841.6	170	302.8	0.0047	NA	NA	NA	NA	0.302	0.927	3.965	0.421	1140.42	0.1	0.283	0.637	0.074	348.551	0.52	2.084	6.729	0.295	2562.84	0	0.502	3.474	0.194	617.199	0.378	1.038	3.249	0.228	1277.3	134.2	0.0021	NA	NA	NA	NA	0.277	0.606	1.451	0.182	330.293	0.11
5	IA2	Stromal	proCAF	557	134841	4131	13032.4	0.0966	NA	NA	NA	NA	0.153	0.408	2.676	0.104	21596.8	0	0.141	0.69	0.041	7470.4	0.319	1.703	17.06	0.501	90139.2	0	0.156	9.043	0.18	8265.66	0.023	0.581	4.934	0.389	30762.3	5727.4	0.0425	NA	NA	NA	NA	0.146	0.343	1.434	0.057	7989.25	0.005
5	IA2	Stromal	iCAF	97	134841	719	4600.6	0.0341	NA	NA	NA	NA	0.179	0.515	3.288	0.176	9629.73	0	0.221	1.165	0.098	4127.16	0.636	6.069	37.894	4.135	113424	0	1.404	19.442	1.649	26248	0	0.515	4.785	0.311	9626.13	1971.1	0.0146	NA	NA	NA	NA	0.165	0.379	1.052	0.073	3033.06	0
5	IA2	Stromal	matCAF	130	134841	964.1	5759.6	0.0427	NA	NA	NA	NA	0.195	0.487	3.194	0.137	11396.4	0.041	0.218	1.037	0.08	5099.06	0.537	2.031	16.859	0.578	47509.2	0	0.134	5.48	0.122	3134.82	0.107	0.664	4.619	0.383	15532	2355.8	0.0175	NA	NA	NA	NA	0.173	0.379	0.933	0.043	3629.9	0.027
5	IA2	Stromal	myCAF	123	134841	912.2	4671	0.0346	NA	NA	NA	NA	0.172	0.613	2.813	0.221	11624.4	0.041	0.165	0.636	0.032	3126.2	0.512	2	13.736	0.315	37940.8	0	0.29	5.238	0.146	5506.04	0.152	1.229	5.932	0.405	23311.5	1677.1	0.0124	NA	NA	NA	NA	0.172	0.386	1.143	0.061	2626.64	0.033
6	IA3	Stromal	proCAF	220	111790	1968	4999.4	0.0447	NA	NA	NA	NA	0.122	0.292	0.951	0.057	5924.98	0.013	0.143	0.673	0.06	2908.17	0.262	1.648	12.432	0.495	33460.6	0	0.283	5.494	0.185	5755.22	0.072	0.595	3.621	0.258	12081.7	1992.5	0.0178	NA	NA	NA	NA	0.123	0.264	0.604	0.043	2133.55	0.018
6	IA3	Stromal	iCAF	107	111790	957.2	3701.9	0.0331	NA	NA	NA	NA	0.166	0.58	3.014	0.237	8724.31	0	0.288	1.029	0.088	4333.48	0.554	3.79	19.697	1.056	56993.5	0	0.348	11.439	0.397	5236.71	0.135	0.573	4.744	0.162	8621.29	1481.4	0.0133	NA	NA	NA	NA	0.073	0.392	1.764	0.074	2357.59	0
6	IA3	Stromal	matCAF	289	111790	2585	20014.7	0.179	NA	NA	NA	NA	0.133	0.505	3.203	0.171	41085.3	0.025	0.338	1.593	0.103	27466.6	0.271	3.031	10.885	0.716	246437	0	0.226	5.415	0.153	18347.6	0.087	0.625	5.053	0.186	50815.7	7109.6	0.0636	NA	NA	NA	NA	0.129	0.364	1.202	0.067	10512.1	0.018
6	IA3	Stromal	myCAF	118	111790	1056	4683.4	0.0419	NA	NA	NA	NA	0.14	0.38	2.96	0.139	7222.62	0.029	0.169	0.805	0.05	3216.32	0.29	2.081	7.274	0.489	39589.8	0	0.451	5.68	0.2	8579.45	0.105	1.107	6.208	0.406	21058.7	1607.7	0.0144	NA	NA	NA	NA	0.126	0.294	0.787	0.044	1919.16	0.023
7	IIIA	Stromal	matCAF	421	121284	3471	20323.9	0.1676	NA	NA	NA	NA	0.166	0.594	3.444	0.131	49072.5	0.022	0.351	1.442	0.09	28988.6	0.245	3.142	9.28	0.659	259438	0	0.045	5.815	0.083	3685.91	0.052	0.267	3.375	0.12	22072.7	8419.7	0.0694	NA	NA	NA	NA	0.126	0.387	1.372	0.08	13244.5	0.019
7	IIIA	Stromal	proCAF	382	121284	3150	8774.9	0.0724	NA	NA	NA	NA	0.161	0.367	1.96	0.073	13098	0.018	0.131	0.658	0.056	4661.98	0.165	1.425	5.24	0.507	50802.7	0	0.087	3.754	0.115	3112.48	0.049	0.192	2.546	0.113	6854.47	3954.9	0.0326	NA	NA	NA	NA	0.143	0.347	0.807	0.052	5572.19	0
7	IIIA	Stromal	iCAF	49	121284	404	1034.4	0.0085	NA	NA	NA	NA	0.233	0.737	3.141	0.202	3096.38	0	0.268	0.835	0.096	1126.68	0.737	3.028	14.593	0.737	12724.2	0	0.182	7.797	0.279	765.852	0.085	0.538	3.616	0.238	2260.02	442.9	0.0037	NA	NA	NA	NA	0.196	0.468	1.207	0.106	842.686	0
7	IIIA	Stromal	myCAF	45	121284	371	1488.6	0.0123	NA	NA	NA	NA	0.226	0.76	3.407	0.322	4595.25	0.023	0.199	0.784	0.062	1204.42	0.253	2.358	8.39	0.535	14256.7	0	0.32	5.801	0.181	1933.39	0.071	1.052	6.52	0.392	6361.09	556.8	0.0046	NA	NA	NA	NA	0.196	0.438	1.282	0.075	990.999	0.018
8	IA3	Stromal	iCAF	10	55262.1	181	197.2	0.0036	NA	NA	NA	NA	0.244	0.521	1.121	0.111	417.125	0.055	0.188	0.551	0.05	150.66	1.277	2.956	7.289	0.784	2368.01	0	0.525	3.148	0.592	420.385	0.258	0.699	2.001	0.319	559.918	116.4	0.0021	NA	NA	NA	NA	0.227	0.418	1.01	0.08	197.823	0.034
8	IA3	Stromal	proCAF	107	55262.1	1936	2393.5	0.0433	NA	NA	NA	NA	0.188	0.412	2.059	0.116	4005.94	0.051	0.168	0.352	0.029	1631.8	0.621	1.623	4.88	0.282	15778	0	0.268	4.058	0.196	2604.13	0.206	0.711	3.121	0.33	6908.97	1021.4	0.0185	NA	NA	NA	NA	0.182	0.37	1.22	0.062	1535.33	0.035
8	IA3	Stromal	matCAF	111	55262.1	2009	4764.1	0.0862	NA	NA	NA	NA	0.205	0.654	3.188	0.258	12659.3	0.06	0.241	0.889	0.063	4672.39	0.555	2.277	6.362	0.513	44062.7	0	0.218	2.704	0.125	4221.29	0.171	0.661	2.599	0.199	12797.3	1887.4	0.0342	NA	NA	NA	NA	0.176	0.451	1.423	0.084	3454.18	0.04
8	IA3	Stromal	myCAF	38	55262.1	688	967.4	0.0175	NA	NA	NA	NA	0.208	0.535	2.949	0.195	2101.65	0.042	0.166	0.375	0.02	653.239	0.572	1.724	4.227	0.229	6774.45	0	0.352	1.951	0.179	1385.04	0.326	1.053	3.982	0.336	4136.7	400.3	0.0072	NA	NA	NA	NA	0.213	0.399	0.874	0.047	649.405	0.036
9	IA2	Stromal	iCAF	4	30728.7	130	97.2	0.0032	NA	NA	NA	NA	0.252	1.163	3.73	0.614	459.195	0.079	0.245	0.536	0.116	96.743	1.282	3.081	7.022	0.284	1216.83	0	1.489	6.906	1.012	588.001	0.337	0.845	2.051	0.223	333.919	33.7	0.0011	NA	NA	NA	NA	0.323	0.516	0.749	0.056	70.667	0.068
9	IA2	Stromal	proCAF	60	30728.7	1950	1175.9	0.0383	NA	NA	NA	NA	0.161	0.354	2.264	0.091	1689.15	0.024	0.122	0.519	0.061	584.884	0.187	1.469	6.227	0.742	7018.94	0	0.709	5.361	0.49	3387.81	0.114	0.729	3.55	0.411	3482.05	484.7	0.0158	NA	NA	NA	NA	0.148	0.305	0.722	0.063	600.117	0.018
9	IA2	Stromal	matCAF	97	30728.7	3160	2835.1	0.0923	NA	NA	NA	NA	0.177	0.62	2.488	0.174	7145.2	0.036	0.325	1.034	0.112	3747.31	0.266	2.444	7.601	0.667	28148.5	0	0.385	7.142	0.307	4430.56	0.106	0.592	3.292	0.235	6820.26	1092.7	0.0356	NA	NA	NA	NA	0.159	0.441	1.29	0.113	1956.42	0
9	IA2	Stromal	myCAF	42	30728.7	1370	798.1	0.026	NA	NA	NA	NA	0.195	0.522	2.051	0.184	1691.76	0.048	0.189	0.567	0.085	612.348	0.419	1.848	6.793	0.642	5992.27	0	0.726	4.307	0.263	2353.21	0.185	1.618	6.189	0.668	5244.36	344.1	0.0112	NA	NA	NA	NA	0.184	0.411	0.871	0.092	573.92	0.031
10	IIA	Stromal	matCAF	74	92361.7	801	2663.8	0.0288	NA	NA	NA	NA	0.221	0.665	1.738	0.125	7194.36	0.026	0.305	1.17	0.092	3299.11	0.392	4.092	12.955	1.156	44275.7	0	0.068	2.589	0.115	733.24	0.067	0.33	2.611	0.185	3566.6	1197.1	0.013	NA	NA	NA	NA	0.178	0.477	1.094	0.094	2321.06	0.02
10	IIA	Stromal	iCAF	229	92361.7	2479	6911.4	0.0748	NA	NA	NA	NA	0.193	0.65	3.496	0.211	18242.1	0	0.187	0.875	0.119	5237.11	0.565	6.879	61.87	6.8	193147	0	1.666	35.551	2.672	46779	0	0.335	2.714	0.167	9415.58	2800.7	0.0303	NA	NA	NA	NA	0.195	0.49	1.456	0.094	5579.32	0
10	IIA	Stromal	proCAF	186	92361.7	2014	2778.8	0.0301	NA	NA	NA	NA	0.178	0.534	1.508	0.131	6026.56	0.014	0.18	0.578	0.071	2027.33	0.252	3.024	17.844	1.201	34138.1	0	0.37	8.03	0.491	4171.28	0.06	0.46	3.116	0.245	5191.43	1422.4	0.0154	NA	NA	NA	NA	0.183	0.46	1.233	0.095	2660.04	0.013
10	IIA	Stromal	myCAF	16	92361.7	173	389.7	0.0042	NA	NA	NA	NA	0.307	0.636	1.203	0.089	1006.41	0.074	0.227	0.437	0.046	359.647	1.414	3.013	5.753	0.463	4769.59	0	0.206	3.114	0.234	325.317	0.247	0.987	3.67	0.326	1563.03	181.2	0.002	NA	NA	NA	NA	0.26	0.54	0.851	0.047	397.192	0.073
11	IA2	Stromal	myCAF	0	76120.8	0	0	0	NA	NA	NA	NA	#N/A	#N/A	#N/A	#N/A	0	#N/A	#N/A	#N/A	#N/A	0	#N/A	#N/A	#N/A	#N/A	0	#N/A	#N/A	#N/A	#N/A	0	#N/A	#N/A	#N/A	#N/A	0	0	0	NA	NA	NA	NA	#N/A	#N/A	#N/A	#N/A	0	#N/A
11	IA2	Stromal	proCAF	264	76120.8	3468	8397.1	0.1103	NA	NA	NA	NA	0.16	0.536	4.568	0.337	18281.4	0.013	0.142	0.391	0.051	4830.14	0.27	1.754	8.027	0.549	59829.8	0	0.252	5.63	0.367	8593.86	0.088	0.444	2.659	0.127	15137.9	3199.5	0.042	NA	NA	NA	NA	0.148	0.426	3.63	0.152	5538.29	0
11	IA2	Stromal	iCAF	20	76120.8	263	601.4	0.0079	NA	NA	NA	NA	0.196	0.725	2.222	0.367	1771.89	0	0.141	0.365	0.038	344.656	0.662	3.104	14.896	0.62	7582.36	0	0.874	5.336	0.541	2134.56	0.168	0.488	1.814	0.131	1192.69	287.3	0.0038	NA	NA	NA	NA	0.188	0.516	1.655	0.168	602.513	0
11	IA2	Stromal	matCAF	86	76120.8	1130	4824.9	0.0634	NA	NA	NA	NA	0.193	0.729	5.051	0.442	14296	0.021	0.16	0.423	0.042	3127.9	0.346	2.255	10.187	0.658	44207.7	0	0.392	5.094	0.586	7682.02	0.101	0.47	1.661	0.107	9220.08	1657.2	0.0218	NA	NA	NA	NA	0.174	0.505	1.917	0.166	3399.62	0.016
12	IA2	Stromal	proCAF	275	89932.3	3058	5751.2	0.064	NA	NA	NA	NA	0.18	0.396	1.205	0.048	9244.18	0.018	0.139	0.705	0.033	3254.14	0.252	1.964	8.179	0.553	45874.4	0	0.315	5.327	0.268	7352.61	0.095	0.821	4.064	0.361	19188.3	2440.8	0.0271	NA	NA	NA	NA	0.172	0.365	0.909	0.037	3619.09	0.016
12	IA2	Stromal	iCAF	32	89932.3	356	690.3	0.0077	NA	NA	NA	NA	0.232	0.668	2.25	0.224	1874.22	0.02	0.137	0.67	0.051	385.429	0.836	4.513	16.344	1.118	12653.1	0	1.279	6.865	0.504	3587.51	0.135	0.538	2.6	0.17	1508.71	340.7	0.0038	NA	NA	NA	NA	0.191	0.486	1.241	0.106	672.767	0.002
12	IA2	Stromal	matCAF	19	89932.3	211	930.5	0.0103	NA	NA	NA	NA	0.264	0.603	2.012	0.153	2280.08	0.037	0.228	0.611	0.053	860.401	0.524	2.875	6.757	0.459	10865.9	0	0.145	2.722	0.218	549.416	0.128	0.555	2.984	0.32	2098.15	383.5	0.0043	NA	NA	NA	NA	0.172	0.432	1.082	0.055	673.438	0.025
12	IA2	Stromal	myCAF	110	89932.3	1223	3989.4	0.0444	NA	NA	NA	NA	0.188	0.55	2.292	0.174	8914.7	0.036	0.156	0.402	0.024	2532.8	0.499	2.013	11.708	0.371	32617.3	0	0.377	6.695	0.207	6114.85	0.147	1.193	7.346	0.37	19332.9	1312.8	0.0146	NA	NA	NA	NA	0.181	0.4	1.027	0.067	2134	0.021
13	IA2	Stromal	myCAF	4	143092	28	141.8	0.001	NA	NA	NA	NA	0.352	0.865	2.199	0.268	498.39	0.081	0.172	0.299	0.015	98.923	1.269	2.16	3.513	0.332	1244.03	0	0.11	1.162	0.086	63.477	0.301	0.881	2.411	0.162	507.334	58.6	0.0004	NA	NA	NA	NA	0.29	0.579	1.371	0.063	137.832	0.074
13	IA2	Stromal	iCAF	59	143092	412	2803.6	0.0196	NA	NA	NA	NA	0.224	0.588	3.169	0.224	6700.32	0	0.139	0.408	0.038	1586.01	0.551	3.365	20.41	1.017	38325.8	0	0.75	8.551	0.562	8546.17	0.051	0.473	2.178	0.127	5383.49	1006.6	0.007	NA	NA	NA	NA	0.212	0.473	1.748	0.077	1936.05	0
13	IA2	Stromal	proCAF	500	143092	3494	16472.4	0.1151	NA	NA	NA	NA	0.19	0.491	3.749	0.226	32872.7	0.015	0.134	0.469	0.043	8989.76	0.287	2.383	13.208	0.882	159485	0	0.426	6.095	0.432	28520.5	0.055	0.401	2.795	0.176	26864.2	4861.8	0.034	NA	NA	NA	NA	0.014	0.432	2.306	0.095	8539.75	0.014
13	IA2	Stromal	matCAF	217	143092	1517	10886.8	0.0761	NA	NA	NA	NA	0.204	0.635	3.982	0.313	28079	0.018	0.16	0.679	0.042	7079.18	0.325	2.143	7.247	0.512	94792.1	0	0.113	4.553	0.237	5013.98	0.104	0.405	3.476	0.193	17929.6	3311.5	0.0231	NA	NA	NA	NA	0.155	0.5	1.813	0.116	6721.68	0.016
14	IB	Stromal	myCAF	2	42783.6	47	72.1	0.0017	NA	NA	NA	NA	0.321	1.04	1.708	0.015	304.827	0.109	0.192	0.391	0.06	56.132	1.521	2.456	4.25	0.818	719.494	0	0.298	1.987	0.174	87.443	0.321	1.228	3.561	0.416	359.916	21.2	0.0005	NA	NA	NA	NA	0.309	0.58	1.042	0.102	49.858	0.078
14	IB	Stromal	proCAF	92	42783.6	2150	2091.7	0.0489	NA	NA	NA	NA	0.17	0.483	2.645	0.106	4105.04	0.02	0.155	0.503	0.039	1318.03	0.45	3.037	8.06	0.658	25804.3	0	0.779	7.147	0.482	6620.59	0.068	0.46	2.183	0.148	3904.41	903.7	0.0211	NA	NA	NA	NA	0.179	0.433	1.255	0.067	1589.89	0.018
14	IB	Stromal	iCAF	67	42783.6	1570	1728.8	0.0404	NA	NA	NA	NA	0.191	0.563	2.893	0.262	3954.07	0	0.131	0.68	0.086	919.273	0.685	6.136	37.63	3.7	43094.2	0	1.833	20.659	1.832	12870.8	0	0.327	2.013	0.167	2293.21	735.8	0.0172	NA	NA	NA	NA	0.178	0.461	1.627	0.193	1377.67	0
14	IB	Stromal	matCAF	45	42783.6	1050	1270.7	0.0297	NA	NA	NA	NA	0.258	0.688	2.145	0.199	3549.89	0.029	0.279	0.907	0.094	1437.98	0.42	3.45	9.175	0.906	17810.5	0	0.097	2.665	0.215	499.804	0.089	0.371	2.693	0.234	1914.95	584.4	0.0137	NA	NA	NA	NA	0.167	0.498	1.824	0.128	1183.05	0.023
15	IA2	Stromal	proCAF	443	118089	3751	14525.7	0.123	NA	NA	NA	NA	0.17	0.372	1.904	0.059	21954.7	0	0.173	1.187	0.046	10208.3	0.042	0.985	10.282	0.203	58104.6	0	0.409	3.853	0.148	24139.9	0.102	0.73	4.359	0.306	43068.6	5211.6	0.0441	NA	NA	NA	NA	0.145	0.342	1.071	0.047	7239.27	0
15	IA2	Stromal	iCAF	1	118089	8.5	12.1	0.0001	NA	NA	NA	NA	0.245	0.3	0.329	#N/A	14.705	0	0.031	0.143	#N/A	1.502	1.482	7.877	14.849	#N/A	385.959	0	1.412	5.036	#N/A	69.193	0.066	0.166	0.311	#N/A	8.143	2.7	0	NA	NA	NA	NA	0.229	0.287	0.333	#N/A	3.158	0
15	IA2	Stromal	matCAF	340	118089	2879	17496.7	0.1482	NA	NA	NA	NA	0.187	0.795	6.772	0.455	56475.4	0.033	0.692	3.043	0.309	49198.2	0.095	1.45	7.761	0.261	103087	0	0.242	3.018	0.133	17220.4	0.136	0.621	4	0.223	44147.9	6279.3	0.0532	NA	NA	NA	NA	0.148	0.471	4.887	0.111	12001.9	0.028
15	IA2	Stromal	myCAF	23	118089	195	1207.2	0.0102	NA	NA	NA	NA	0.186	0.456	4.065	0.193	2238.12	0.026	0.181	0.696	0.032	886.13	0.111	1.061	3.467	0.161	5203.17	0	0.558	2.225	0.177	2735.85	0.156	1.079	4.448	0.344	5292.8	421.7	0.0036	NA	NA	NA	NA	0.169	0.358	0.651	0.052	613.223	0.021
16	IVA	Stromal	matCAF	775	179876	4309	49515.6	0.2753	NA	NA	NA	NA	0.02	0.643	3.721	0.175	129280	0.032	0.363	1.999	0.133	72973.1	0.059	0.996	6.394	0.203	200321	0	0.305	4.049	0.1	61420.4	0.019	0.475	4.741	0.228	95504.5	17879.7	0.0994	NA	NA	NA	NA	0.21	0.507	1.46	0.074	36843.2	0.02
16	IVA	Stromal	iCAF	1	179876	5.6	31.8	0.0002	NA	NA	NA	NA	0.491	1.201	1.691	#N/A	154.922	0.15	0.334	0.729	#N/A	43.058	1.123	2.466	5.535	#N/A	318.075	0	0.523	2.193	#N/A	67.528	0.651	1.329	2.663	#N/A	171.383	10.8	0.0001	NA	NA	NA	NA	0.369	0.702	1.058	#N/A	30.897	0.172
16	IVA	Stromal	proCAF	193	179876	1073	3195.5	0.0178	NA	NA	NA	NA	0.209	0.452	1.081	0.076	5861.11	0.017	0.172	0.615	0.07	2226.28	0.067	0.807	5.902	0.238	10481.9	0	0.313	2.767	0.148	4064.35	0.067	0.47	3.517	0.286	6104.88	1317.7	0.0073	NA	NA	NA	NA	0.21	0.423	0.918	0.062	2266.6	0.02
16	IVA	Stromal	myCAF	196	179876	1090	6637	0.0369	NA	NA	NA	NA	0.237	0.529	3.706	0.168	14275.4	0.032	0.198	0.817	0.054	5335.95	0.062	0.998	6.679	0.287	26893.6	0	0.545	4.119	0.167	14680.7	0.118	1.243	5.628	0.449	33499.1	2433.6	0.0135	NA	NA	NA	NA	0.219	0.431	1.339	0.062	4260.8	0.028
17	IB	Stromal	proCAF	186	66160.8	2811	3345.9	0.0506	NA	NA	NA	NA	0.177	0.453	4.342	0.158	6152.09	0.017	0.174	0.613	0.07	2367.36	0.179	1.755	6.978	0.621	23860.5	0	0.154	2.553	0.166	2087.65	0.063	0.382	4.461	0.223	5191.7	1395.3	0.0211	NA	NA	NA	NA	0.147	0.365	1.432	0.103	2070.42	0.017
17	IB	Stromal	iCAF	10	66160.8	151	186.6	0.0028	NA	NA	NA	NA	0.231	0.583	1.838	0.218	442.095	0	0.218	0.577	0.103	165.129	1.627	4.926	17.238	1.947	3733.59	0	0.76	8.491	0.674	576.403	0.157	0.341	0.962	0.079	258.393	84.9	0.0013	NA	NA	NA	NA	0.212	0.487	1.066	0.111	167.859	0.007
17	IB	Stromal	matCAF	272	66160.8	4111	11687.8	0.1767	NA	NA	NA	NA	0.159	0.591	3.995	0.155	28048.1	0.025	0.329	1.166	0.086	15612.5	0.247	2.777	7.643	0.6	131837	0	0.05	3.489	0.078	2394.65	0.076	0.29	1.995	0.076	13776.5	4407.2	0.0666	NA	NA	NA	NA	0.103	0.424	1.268	0.098	7583.21	0.021
17	IB	Stromal	myCAF	10	66160.8	151	348.8	0.0053	NA	NA	NA	NA	0.235	0.496	1.55	0.186	702.668	0.042	0.182	0.499	0.051	258.048	0.26	1.98	4.898	0.349	2806.13	0	0.432	3.382	0.369	611.918	0.145	1.022	5.942	0.47	1448.7	122.3	0.0018	NA	NA	NA	NA	0.169	0.388	0.89	0.093	193.04	0.025
18	IA3	Stromal	myCAF	5	174185	29	176.5	0.001	NA	NA	NA	NA	0.199	0.504	0.893	0.08	361.365	0.092	0.232	0.513	0.045	166.564	1.011	2.707	6.799	0.76	1940.79	0	0.334	4.364	0.383	239.59	0.155	0.685	4.948	0.233	491.377	74.1	0.0004	NA	NA	NA	NA	0.195	0.411	0.696	0.043	123.786	0.043
18	IA3	Stromal	proCAF	388	174185	2228	7997.8	0.0459	NA	NA	NA	NA	0.185	0.474	4.967	0.179	15408.5	0.03	0.188	0.705	0.058	6110.84	0.747	2.341	8.543	0.696	76055.7	0	0.185	6.447	0.308	6000.22	0.096	0.428	4.742	0.263	13894.6	3653.6	0.021	NA	NA	NA	NA	0.146	0.39	4.05	0.081	5788.77	0.028
18	IA3	Stromal	iCAF	408	174185	2342	29060.5	0.1668	NA	NA	NA	NA	0.195	0.692	5.361	0.232	81736.8	0	0.284	0.875	0.076	33516.4	0.73	4.903	27.471	1.772	578777	0	0.48	19.825	0.844	56606.7	0	0.375	3.764	0.16	44268.3	11193	0.0643	NA	NA	NA	NA	0.202	0.54	1.813	0.096	24537.8	0
18	IA3	Stromal	matCAF	206	174185	1183	14632.5	0.084	NA	NA	NA	NA	0.238	0.714	6.428	0.242	42425.6	0.051	0.292	0.886	0.067	17329.4	0.754	3.724	16.407	0.732	221350	0	0.124	6.334	0.121	7388.34	0.135	0.391	3.239	0.158	23260.8	5510.2	0.0316	NA	NA	NA	NA	0.199	0.523	5.076	0.117	11697.2	0.038
19	IA2	Stromal	iCAF	4	140744	28	191.8	0.0014	NA	NA	NA	NA	0.343	0.769	3.721	0.402	599.382	0	0.19	0.589	0.088	148.105	0.779	1.965	10.556	1.803	1531.06	0	0.222	2.858	0.268	172.885	0.076	0.251	1.122	0.124	195.266	97.5	0.0007	NA	NA	NA	NA	0.286	0.56	0.856	0.052	221.646	0.039
19	IA2	Stromal	proCAF	627	140744	4455	18333.7	0.1303	NA	NA	NA	NA	0.077	0.54	5.364	0.209	40231.9	0	0.189	1.15	0.088	14047.5	0.073	1.248	17.843	0.319	92980.4	0	0.185	7.435	0.117	13753.8	0	0.429	3.935	0.274	31964.8	6218	0.0442	NA	NA	NA	NA	0.133	0.44	2.207	0.106	11107.4	0.011
19	IA2	Stromal	matCAF	186	140744	1322	9300	0.0661	NA	NA	NA	NA	0.209	0.951	6.929	0.474	35924.7	0.043	0.471	3.03	0.247	17802.2	0.145	1.477	5.288	0.251	55783.7	0	0.119	2.25	0.099	4491.21	0.096	0.505	4.383	0.192	19081.5	3477.4	0.0247	NA	NA	NA	NA	0.175	0.527	2.621	0.107	7440.72	0.031
19	IA2	Stromal	myCAF	36	140744	256	1019.6	0.0072	NA	NA	NA	NA	0.191	0.546	4.065	0.29	2262.3	0.042	0.186	0.593	0.045	769.939	0.093	1.228	6.572	0.216	5087.38	0	0.379	2.821	0.198	1570.7	0.157	1.076	5.061	0.406	4456.06	309.9	0.0022	NA	NA	NA	NA	0.195	0.4	1.834	0.085	503.138	0.025
20	IB	Stromal	iCAF	21	124455	169	1834.7	0.0147	NA	NA	NA	NA	0.197	0.727	3.589	0.374	5415.48	0	0.164	0.665	0.081	1221.37	0.462	4.991	30.179	2.849	37200	0	1.055	17.502	1.129	7865.82	0	0.305	1.945	0.124	2274.95	596	0.0048	NA	NA	NA	NA	0.166	0.477	1.521	0.128	1154.76	0
20	IB	Stromal	proCAF	527	124455	4234	10379.7	0.0834	NA	NA	NA	NA	0.147	0.367	2.234	0.105	15454.3	0.02	0.121	0.67	0.042	5094.66	0.271	1.553	12.196	0.406	65486.6	0	0.136	7.703	0.131	5722.23	0	0.55	3.763	0.299	23184.4	4368.8	0.0351	NA	NA	NA	NA	0.133	0.32	1.033	0.068	5676.06	0.016
20	IB	Stromal	matCAF	65	124455	522	5982.9	0.0481	NA	NA	NA	NA	0.166	0.518	2.645	0.164	12582.5	0.039	0.259	1.329	0.073	6287.1	0.458	2.407	10.794	0.379	58504.4	0	0.046	4.894	0.055	1120.14	0.09	0.511	3.284	0.182	12426.5	2208.9	0.0177	NA	NA	NA	NA	0.143	0.358	1.057	0.053	3211.09	0.023
20	IB	Stromal	myCAF	130	124455	1045	4053.4	0.0326	NA	NA	NA	NA	0.162	0.479	2.251	0.139	7885.43	0.031	0.161	0.556	0.06	2643.84	0.373	1.886	5.213	0.479	31057.5	0	0.161	2.952	0.134	2652.53	0.105	0.793	4.73	0.312	13050.9	1628.9	0.0131	NA	NA	NA	NA	0.15	0.356	0.958	0.065	2355.6	0.032
21	IIB	Stromal	matCAF	640	200089	3199	38017.1	0.19	NA	NA	NA	NA	0.173	0.842	4.883	0.323	130072	0	0.454	2.181	0.158	70114.9	0.368	4.096	18.034	0.881	632602	0	0.127	8.31	0.151	19539.5	0.016	0.429	4.154	0.267	66272.6	13872.3	0.0693	NA	NA	NA	NA	0.191	0.601	3.354	0.108	33882.7	0
21	IIB	Stromal	proCAF	149	200089	744.7	2442.5	0.0122	NA	NA	NA	NA	0.156	0.474	1.468	0.107	4700.36	0	0.17	0.777	0.111	1682.37	0.207	2.463	10.353	1.009	24433.7	0	0.364	4.319	0.357	3611.06	0.012	0.266	2.979	0.184	2635.99	1091.8	0.0055	NA	NA	NA	NA	0.141	0.413	1.288	0.087	1833.8	0.016
21	IIB	Stromal	iCAF	454	200089	2269	15112.8	0.0755	NA	NA	NA	NA	0.033	0.963	4.922	0.38	59143.2	0	0.368	1.233	0.116	22592.2	0.146	4.482	33.086	1.448	275168	0	0.201	17.633	0.532	12330.5	0	0.345	2.748	0.144	21158.7	6150.8	0.0307	NA	NA	NA	NA	0.214	0.643	2.065	0.13	16070.6	0
21	IIB	Stromal	myCAF	7	200089	35	183.4	0.0009	NA	NA	NA	NA	0.36	1.069	3.056	0.282	796.715	0.089	0.275	0.655	0.047	204.639	1.546	2.78	6.851	0.512	2070.85	0	0.385	1.76	0.19	286.915	0.344	1.077	2.647	0.317	802.641	80.3	0.0004	NA	NA	NA	NA	0.323	0.588	1.091	0.04	191.784	0.076
22	IA3	Stromal	iCAF	12	109183	110	500.7	0.0046	NA	NA	NA	NA	0.27	0.672	3.104	0.238	1366.28	0.103	0.259	0.827	0.16	526.483	0.951	2.736	8.231	0.919	5564.03	0	0.321	3.158	0.243	652.443	0.148	0.609	3.177	0.197	1238.43	175	0.0016	NA	NA	NA	NA	0.257	0.524	1.157	0.178	372.672	0.103
22	IA3	Stromal	proCAF	336	109183	3077	7026.6	0.0644	NA	NA	NA	NA	0.194	0.539	3.682	0.187	15393.4	0.022	0.2	0.771	0.071	5713.66	0.17	1.942	9.69	0.615	55423.2	0	0.171	4.916	0.143	4877.19	0.054	0.357	3.102	0.151	10194.2	2601.5	0.0238	NA	NA	NA	NA	0.183	0.458	1.676	0.104	4842.65	0.02
22	IA3	Stromal	matCAF	380	109183	3480	13004.6	0.1191	NA	NA	NA	NA	0.221	0.731	4.009	0.203	38607.9	0.041	0.357	1.251	0.122	18848	0.321	2.929	8.652	0.786	154741	0	0.08	4.606	0.105	4201.54	0.082	0.358	3.34	0.134	18938.4	5114.2	0.0468	NA	NA	NA	NA	0.182	0.493	1.938	0.098	10234.1	0.028
22	IA3	Stromal	myCAF	15	109183	137	716.4	0.0066	NA	NA	NA	NA	0.256	0.719	3.216	0.27	2090.89	0.066	0.245	0.622	0.047	713.819	0.473	2.104	4.77	0.344	6122.04	0	0.209	2.623	0.119	607.106	0.116	0.889	4.041	0.26	2586.14	243.5	0.0022	NA	NA	NA	NA	0.227	0.525	1.108	0.06	519.293	0.057
23	IIA	Stromal	matCAF	23	62255.1	369	1526.7	0.0245	NA	NA	NA	NA	0.171	0.56	1.263	0.077	3474.6	0.029	0.298	0.91	0.105	1847.47	0.448	3.711	10.091	0.536	23015.6	0	0.159	4.561	0.472	985.132	0.074	0.609	3.057	0.276	3777.68	426.4	0.0068	NA	NA	NA	NA	0.144	0.387	0.933	0.065	669.735	0.02
23	IIA	Stromal	proCAF	107	62255.1	1719	2373.1	0.0381	NA	NA	NA	NA	0.167	0.371	1.059	0.062	3578.28	0	0.125	0.448	0.036	1200.21	0.191	2.745	12.023	1	26464.3	0	0.927	8.074	0.526	8936.06	0.059	0.552	3.37	0.249	5324.62	974.6	0.0157	NA	NA	NA	NA	0.148	0.353	0.816	0.058	1396.91	0.013
23	IIA	Stromal	iCAF	86	62255.1	1380	2604.7	0.0418	NA	NA	NA	NA	0.198	0.709	2.968	0.27	7501.74	0.007	0.141	0.664	0.05	1493.91	0.35	4.126	17.323	1.155	43659.3	0	1.437	11.721	0.624	15202.1	0.072	0.539	4.621	0.221	5707.62	1172	0.0188	NA	NA	NA	NA	0.158	0.511	1.97	0.14	2434.42	0.018
23	IIA	Stromal	myCAF	57	62255.1	916	2289.9	0.0368	NA	NA	NA	NA	0.199	0.504	1.773	0.144	4684.1	0.023	0.184	0.715	0.053	1707.07	0.306	2.529	8.458	0.651	23523.3	0	0.481	4.906	0.26	4475.32	0.101	1.45	7.698	0.559	13491.9	825.9	0.0133	NA	NA	NA	NA	0.168	0.387	0.888	0.057	1298.63	0.019
24	IA2	Stromal	proCAF	409	109057	3750	13961.5	0.128	NA	NA	NA	NA	0.151	0.795	6.871	0.512	45086.7	0.01	0.176	0.842	0.07	9961.56	0	1.924	11.314	0.678	109125	0	1.442	12.715	0.839	81756.4	0.027	0.51	3.806	0.238	28952.4	6253.4	0.0573	NA	NA	NA	NA	0.128	0.413	4.896	0.105	10485.2	0.013
24	IA2	Stromal	iCAF	35	109057	321	1848.7	0.017	NA	NA	NA	NA	0.252	1.578	6.109	0.717	11852.2	0	0.154	0.661	0.078	1156	0	3.642	20.437	1.069	27354.9	0	1.681	13.318	0.631	12623.2	0.158	0.648	2.542	0.209	4865.67	733.8	0.0067	NA	NA	NA	NA	0.188	0.566	2.287	0.177	1686.94	0
24	IA2	Stromal	matCAF	194	109057	1779	6271.6	0.0575	NA	NA	NA	NA	0.018	0.936	6.355	0.508	23843.8	0.023	0.362	1.527	0.134	9216.6	0.103	2.144	12.738	0.53	54627.8	0	0.675	7.428	0.402	17185	0.012	0.636	3.864	0.189	16216.1	2762.8	0.0253	NA	NA	NA	NA	0.194	0.502	4.058	0.105	5639.11	0.034
24	IA2	Stromal	myCAF	9	109057	83	225.2	0.0021	NA	NA	NA	NA	0.272	1.136	3.91	0.286	1039.68	0.055	0.268	0.658	0.096	245.543	0.753	2.086	7.882	0.756	1908.82	0	0.959	7.165	1.024	877.298	0.306	1.011	3.798	0.341	925.208	92.1	0.0008	NA	NA	NA	NA	0.242	0.494	0.888	0.138	184.572	0.056
25	IA2	Stromal	iCAF	14	50650.2	276	375.2	0.0074	NA	NA	NA	NA	0.16	0.668	2.209	0.199	1018.41	0.042	0.189	0.739	0.103	288.131	0.738	2.878	5.524	0.482	4386.51	0	0.226	2	0.141	344.015	0.176	0.551	2.24	0.188	840.173	129.5	0.0026	NA	NA	NA	NA	0.17	0.519	1.088	0.122	272.98	0.027
25	IA2	Stromal	proCAF	62	50650.2	1220	936.4	0.0185	NA	NA	NA	NA	0.14	0.364	0.814	0.11	1384.93	0.012	0.075	0.448	0.068	283.951	0.185	1.105	4.374	0.918	4202.41	0	0.081	4.103	0.122	308.409	0.063	0.244	3.085	0.233	929.614	489.4	0.0097	NA	NA	NA	NA	0.14	0.325	0.907	0.095	645.25	0.012
25	IA2	Stromal	matCAF	63	50650.2	1240	2024.2	0.04	NA	NA	NA	NA	0.163	0.573	3.042	0.186	4710.96	0.017	0.225	0.792	0.066	1852.09	0.226	2.675	6.879	0.486	21994.2	0	0.196	4.721	0.181	1612.29	0.108	0.793	3.392	0.31	6521.03	763.4	0.0151	NA	NA	NA	NA	0.14	0.437	1.094	0.072	1355.96	0.015
25	IA2	Stromal	myCAF	90	50650.2	1780	2383.7	0.0471	NA	NA	NA	NA	0.16	0.879	3.204	0.276	8506.85	0.018	0.209	0.592	0.048	2026.42	0.289	2.552	5.35	0.463	24707.3	0	0.288	2.648	0.213	2789.55	0.14	1.19	5.728	0.404	11522.1	1034.9	0.0204	NA	NA	NA	NA	0.152	0.52	1.628	0.107	2186.46	0.018
27	IA2	Stromal	iCAF	80	79728.4	1000	2394.5	0.03	NA	NA	NA	NA	0.181	0.742	4.66	0.396	7219.63	0.021	0.191	0.526	0.066	1860.57	0.478	3.89	14.529	1.062	37837.7	0	0.776	12.219	0.623	7552.48	0.136	0.666	2.683	0.199	6481.47	883	0.0111	NA	NA	NA	NA	0.165	0.561	3.243	0.179	2011.12	0.027
27	IA2	Stromal	proCAF	76	79728.4	953	1475.3	0.0185	NA	NA	NA	NA	0.159	0.856	4.435	0.42	5130.96	0.019	0.172	0.483	0.079	1028.01	0.321	2.063	8.699	0.821	12362.7	0	0.146	4.357	0.324	874.174	0.114	0.5	2.519	0.272	2998.18	668.8	0.0084	NA	NA	NA	NA	0.152	0.533	2.858	0.173	1446.82	0.017
27	IA2	Stromal	matCAF	191	79728.4	2396	6109.2	0.0766	NA	NA	NA	NA	0.177	0.929	4.721	0.409	23045.2	0.023	0.254	0.648	0.047	6299.1	0.33	2.779	9.785	0.573	68968.9	0	0.125	5.153	0.229	3096.12	0.123	0.718	3.244	0.21	17814.1	2599	0.0326	NA	NA	NA	NA	0.169	0.607	2.227	0.13	6405.22	0.019
27	IA2	Stromal	myCAF	54	79728.4	677	2170	0.0272	NA	NA	NA	NA	0.31	1.286	4.738	0.475	11335.4	0.114	0.242	0.646	0.036	2134.17	1.299	2.52	6.238	0.477	22214.9	0	0.085	2.709	0.106	746.807	0.312	0.972	4.21	0.172	8566.63	965.5	0.0121	NA	NA	NA	NA	0.262	0.61	1.588	0.119	2391.37	0.091
28	IA3	Stromal	proCAF	513	121149	4234	24258.2	0.2002	NA	NA	NA	NA	0.028	0.449	5.355	0.307	44251.4	0	0.145	0.823	0.07	14300	0	1.894	11.657	0.63	186599	0	1.417	15.796	0.751	139595	0.019	0.336	4.083	0.204	33153.8	8612.2	0.0711	NA	NA	NA	NA	0.013	0.33	5.172	0.074	11550.3	0
28	IA3	Stromal	iCAF	26	121149	215	1071.6	0.0088	NA	NA	NA	NA	0.217	0.89	5.504	0.519	3873.92	0	0.214	0.791	0.088	932.074	0.531	3.171	12.438	0.69	13802.1	0	1.445	8.676	0.615	6288.4	0.113	0.498	1.721	0.135	2166.63	460.6	0.0038	NA	NA	NA	NA	0.169	0.388	1.647	0.058	726.717	0.013
28	IA3	Stromal	matCAF	200	121149	1651	8795.6	0.0726	NA	NA	NA	NA	0.188	0.611	4.426	0.234	21845.4	0.028	0.333	1.274	0.107	11915.3	0.139	2.421	8.643	0.467	86512.3	0	0.697	7.866	0.376	24913.2	0.129	0.596	3.427	0.221	21297.3	3437.3	0.0284	NA	NA	NA	NA	0.154	0.436	1.544	0.08	6094.3	0.001
28	IA3	Stromal	myCAF	16	121149	132	656.8	0.0054	NA	NA	NA	NA	0.225	0.724	3.852	0.296	1930.34	0.041	0.252	0.948	0.071	672.742	0.573	2.166	8.379	0.356	5778.85	0	0.793	10.066	0.385	2115.76	0.39	1.235	4.165	0.23	3296.11	216.6	0.0018	NA	NA	NA	NA	0.175	0.494	1.637	0.071	435.078	0.032
29	IB	Stromal	iCAF	181	161477	1121	6260.8	0.0388	NA	NA	NA	NA	0.214	0.926	4.773	0.399	23557.8	0	0.239	0.87	0.102	6066	0.83	3.682	31.74	2.019	93651.9	0	0.604	18.589	0.94	15361.7	0	0.556	2.622	0.143	14144.9	2536.3	0.0157	NA	NA	NA	NA	0.145	0.574	2.024	0.161	5918.08	0
29	IB	Stromal	proCAF	437	161477	2706	10972.7	0.068	NA	NA	NA	NA	0.168	0.942	4.778	0.406	42000.2	0.021	0.273	0.939	0.091	12188.3	0.33	2.485	7.993	0.453	110765	0	0.112	4.74	0.271	4992.36	0.11	0.472	2.815	0.138	21055.9	4994	0.0309	NA	NA	NA	NA	0.145	0.549	4.588	0.116	11143.7	0.018
29	IB	Stromal	matCAF	244	161477	1511	11138.4	0.069	NA	NA	NA	NA	0.225	0.99	4.559	0.436	44779.7	0.031	0.317	1.842	0.12	14324.5	0.529	2.781	10.231	0.514	125838	0	0.105	3.676	0.138	4750.23	0.156	0.539	2.54	0.137	24403.6	4288	0.0266	NA	NA	NA	NA	0.185	0.589	2.814	0.123	10256.1	0.027
29	IB	Stromal	myCAF	13	161477	80.5	285.3	0.0018	NA	NA	NA	NA	0.324	1.219	4.462	0.416	1413.36	0.107	0.285	0.66	0.056	329.799	1.601	2.809	5.306	0.27	3255.97	0	0.106	1.448	0.075	122.851	0.335	0.886	3.355	0.172	1027.21	104.9	0.0006	NA	NA	NA	NA	0.291	0.689	1.675	0.118	293.598	0.108
30	IIIA	Stromal	proCAF	305	233568	1306	5518.4	0.0236	NA	NA	NA	NA	0.168	0.427	0.916	0.059	9572.46	0	0.154	0.916	0.084	3462.39	0.197	2.321	13.765	1.163	52019.9	0	0.382	6.415	0.452	8569.62	0	0.461	5.38	0.31	10331.6	2525.2	0.0108	NA	NA	NA	NA	0.191	0.394	0.799	0.048	4042.02	0.01
30	IIIA	Stromal	myCAF	149	233568	637.9	7026.6	0.0301	NA	NA	NA	NA	0.225	0.569	2.794	0.172	16228.3	0.01	0.192	1.054	0.05	5490.15	0.333	2.71	14.136	0.608	77343.5	0	0.588	8.545	0.266	16777.1	0.035	1.284	7.46	0.484	36651.6	2572.5	0.011	NA	NA	NA	NA	0.211	0.436	1.099	0.056	4552.55	0.018
30	IIIA	Stromal	matCAF	544	233568	2329	36690.7	0.1571	NA	NA	NA	NA	0.244	0.645	4.2	0.258	96110.4	0	0.458	2.858	0.204	68210.5	0.411	3.567	22.405	1.004	531673	0	0.135	11.327	0.193	20134.3	0.066	0.443	6.048	0.216	66065.4	14253.7	0.061	NA	NA	NA	NA	0.213	0.484	2.125	0.077	28006.7	0.001
30	IIIA	Stromal	iCAF	432	233568	1850	22350.6	0.0957	NA	NA	NA	NA	0.209	0.989	4.43	0.389	89826.3	0	0.152	1.76	0.147	13805.3	0.374	8.046	65.02	4.644	730557	0	2.198	39.625	2.07	199573	0	0.354	5.31	0.293	32100	8168.9	0.035	NA	NA	NA	NA	0.208	0.596	2.471	0.14	19776	0
31	IA2	Stromal	myCAF	5	116279	43	121.9	0.001	NA	NA	NA	NA	0.237	0.777	2.136	0.279	384.687	0.078	0.226	0.473	0.078	111.639	1.023	2.515	4.781	0.558	1245.17	0	0.038	0.725	0.057	18.833	0.326	0.814	3.323	0.211	402.887	37.9	0.0003	NA	NA	NA	NA	0.244	0.573	1.129	0.125	88.169	0.067
31	IA2	Stromal	iCAF	31	116279	267	1204.3	0.0104	NA	NA	NA	NA	0.223	0.929	4.804	0.488	4546.31	0	0.176	0.487	0.062	862.245	1.114	3.754	25.575	1.68	18362.9	0	0.665	17.122	0.927	3251.72	0.156	0.504	2.217	0.13	2467.08	452	0.0039	NA	NA	NA	NA	0.214	0.515	1.892	0.14	945.107	0.026
31	IA2	Stromal	proCAF	489	116279	4205	9658.7	0.0831	NA	NA	NA	NA	0.159	0.396	4.297	0.172	15542.9	0.017	0.109	0.591	0.047	4275.77	0.242	1.571	10.367	0.553	61656.5	0	0.109	5.154	0.114	4259.95	0.084	0.309	2.734	0.142	12111.4	4133.2	0.0355	NA	NA	NA	NA	0.149	0.341	4.275	0.089	5717.61	0.016
31	IA2	Stromal	matCAF	68	116279	585	1806.9	0.0155	NA	NA	NA	NA	0.191	0.539	4.715	0.209	3956.36	0.024	0.185	0.681	0.083	1359.82	0.327	2.451	8.589	0.741	17988.3	0	0.121	3.232	0.107	885.634	0.104	0.497	3.027	0.201	3647.29	649.1	0.0056	NA	NA	NA	NA	0.157	0.436	1.201	0.101	1150.89	0.02
32	IB	Stromal	proCAF	961	150423	6389	18953.3	0.126	NA	NA	NA	NA	0.137	0.288	1.964	0.072	22180.5	0	0.079	0.374	0.034	6119.58	0.127	0.911	5.415	0.345	70168.1	0	0.115	3.904	0.085	8842.91	0.052	0.239	4.773	0.15	18419	8794.1	0.0585	NA	NA	NA	NA	0.129	0.258	1.629	0.057	9217.38	0
32	IB	Stromal	iCAF	2	150423	13	49	0.0003	NA	NA	NA	NA	0.17	0.259	0.29	0.008	51.603	0	0.016	0.049	0.001	3.141	1.752	3.622	7.183	0.713	720.709	0	0.586	3.537	0.377	116.711	0.119	0.192	0.284	0.017	38.184	29	0.0002	NA	NA	NA	NA	0.158	0.252	0.285	0.014	29.75	0
32	IB	Stromal	matCAF	203	150423	1350	11328.4	0.0753	NA	NA	NA	NA	0.163	0.509	3.807	0.23	23405.4	0.016	0.159	0.638	0.039	7333.09	0.278	1.572	12.267	0.369	72334.8	0	0.153	4.375	0.112	7039.23	0.081	0.49	3.591	0.272	22532.5	3297.2	0.0219	NA	NA	NA	NA	0.15	0.394	1.782	0.099	5278.24	0.017
32	IB	Stromal	myCAF	15	150423	99.7	585.6	0.0039	NA	NA	NA	NA	0.012	0.497	2.517	0.249	1181.55	0.015	0.168	0.338	0.022	399.054	0.094	1.658	4.623	0.335	3945.14	0	0.339	2.337	0.267	806.096	0.019	1.244	4.953	0.38	2959.78	155.1	0.001	NA	NA	NA	NA	0.178	0.376	1.18	0.114	237.076	0.023
33	IA2	Stromal	iCAF	90	103624	869	4717.8	0.0455	NA	NA	NA	NA	0.097	0.798	4.493	0.511	15290.7	0	0.263	1.089	0.121	5040.18	0.207	3.92	27.823	1.895	75124.6	0	1.064	15.195	1.103	20399	0.037	0.626	5.179	0.303	12005.1	1687	0.0163	NA	NA	NA	NA	0.108	0.392	1.77	0.119	2685.63	0
33	IA2	Stromal	proCAF	207	103624	1998	5908	0.057	NA	NA	NA	NA	0.122	0.383	3.725	0.158	9191.99	0.009	0.174	0.985	0.071	4164.26	0	1.903	7.728	0.616	45662.8	0	0.998	12.683	0.704	23955.8	0	0.429	3.112	0.208	10302.7	2424.5	0.0234	NA	NA	NA	NA	0.095	0.309	0.875	0.057	3044.37	0.016
33	IA2	Stromal	matCAF	268	103624	2586	35644	0.344	NA	NA	NA	NA	0.014	0.545	4.468	0.193	78978.9	0.015	0.365	2.303	0.129	52830.3	0	2.905	10.475	0.759	420655	0	0.332	10.682	0.276	48034.4	0.007	0.424	3.805	0.158	61336.7	11818.6	0.1141	NA	NA	NA	NA	0.11	0.378	1.279	0.069	18138.7	0.015
33	IA2	Stromal	myCAF	22	103624	212	1567.6	0.0151	NA	NA	NA	NA	0.148	0.382	2.86	0.197	2430.62	0	0.159	0.653	0.06	1013.73	0.206	2.027	12.634	0.87	12911	0	0.822	5.156	0.638	5235.09	0.073	0.753	4.252	0.332	4794.49	501.4	0.0048	NA	NA	NA	NA	0.124	0.312	0.868	0.046	635.646	0.019
34	IB	Stromal	myCAF	2	95840.8	21	112	0.0012	NA	NA	NA	NA	0.204	1.019	2.535	0.623	463.522	0.052	0.16	0.32	0.043	72.831	0.577	1.725	2.867	0.471	784.68	0	0.148	1.148	0.123	67.307	0.38	0.779	3.055	0.334	354.544	49.5	0.0005	NA	NA	NA	NA	0.166	0.448	0.922	0.127	89.973	0.032
34	IB	Stromal	iCAF	25	95840.8	261	905.7	0.0094	NA	NA	NA	NA	0.179	1.263	4.522	0.65	4647.93	0	0.123	0.578	0.062	451.508	0.379	5.484	32.661	2.567	20174.7	0	1.979	19.599	1.037	7280.22	0.035	0.652	2.549	0.176	2400.4	310.9	0.0032	NA	NA	NA	NA	0.18	0.542	1.413	0.139	684.842	0
34	IB	Stromal	proCAF	510	95840.8	5321	14326	0.1495	NA	NA	NA	NA	0.159	0.454	5.347	0.152	26400.6	0.024	0.146	0.864	0.055	8494.73	0.218	2.072	13.568	0.633	120598	0	0.249	6.336	0.359	14507.7	0.117	0.555	5.614	0.278	32298.7	5841.1	0.0609	NA	NA	NA	NA	0.095	0.383	1.642	0.057	9083.06	0.017
34	IB	Stromal	matCAF	11	95840.8	115	334.8	0.0035	NA	NA	NA	NA	0.195	0.472	1.224	0.122	642.088	0.029	0.248	1.251	0.112	336.696	0.312	2.303	8.303	0.924	3131.79	0	0.273	4.235	0.554	371.817	0.114	0.555	1.935	0.19	754.779	131	0.0014	NA	NA	NA	NA	0.176	0.376	0.715	0.064	200.097	0.019
35	IIIA	Stromal	matCAF	551	105268	5234	20353.2	0.1933	NA	NA	NA	NA	0.157	0.877	3.588	0.296	72499.9	0.027	0.404	2.244	0.18	33363.8	0.176	1.926	11.104	0.342	159253	0	0.257	7.828	0.117	21267.2	0.07	0.4	3.817	0.159	33078.4	8200.1	0.0779	NA	NA	NA	NA	0.157	0.54	1.807	0.113	17996.4	0.024
35	IIIA	Stromal	proCAF	140	105268	1330	2958.5	0.0281	NA	NA	NA	NA	0.135	0.558	3.07	0.242	6705.96	0.023	0.231	0.842	0.119	2781.76	0.075	1.598	6.923	0.509	19200	0	0.338	4.031	0.212	4059.83	0.041	0.293	3.601	0.187	3525.26	1234.5	0.0117	NA	NA	NA	NA	0.124	0.42	1.598	0.143	2105.39	0.018
35	IIIA	Stromal	iCAF	15	105268	142	250.1	0.0024	NA	NA	NA	NA	0.229	0.631	1.175	0.144	640.92	0	0.244	0.887	0.177	247.555	0.783	4.574	24.167	1.659	4647.28	0	1.206	11.696	0.746	1225.26	0.018	0.327	1.06	0.102	332.528	115.2	0.0011	NA	NA	NA	NA	0.232	0.486	0.949	0.101	227.598	0
35	IIIA	Stromal	myCAF	20	105268	190	361.1	0.0034	NA	NA	NA	NA	0.198	0.633	1.786	0.178	928.398	0.081	0.239	0.759	0.111	350.347	0.498	1.516	6.106	0.488	2224.18	0	0.442	3.376	0.324	648.068	0.183	0.878	5.365	0.579	1288.02	148.4	0.0014	NA	NA	NA	NA	0.186	0.446	1.194	0.079	268.688	0.062
36	IB	Stromal	proCAF	471	127103	3706	9184.3	0.0723	NA	NA	NA	NA	0.174	0.63	6.764	0.312	23500.4	0.022	0.216	1.195	0.077	8042.74	0.28	2.257	12.616	0.584	84194	0	0.114	4.973	0.135	4252.95	0.097	0.709	4.763	0.305	26445.7	4375.4	0.0344	NA	NA	NA	NA	0.158	0.423	2.369	0.103	7523.28	0.019
36	IB	Stromal	iCAF	40	127103	315	1340.4	0.0105	NA	NA	NA	NA	0.281	1.241	5.796	0.489	6759.52	0.01	0.34	1.401	0.131	1849.61	0.871	4.346	29.204	1.32	23666.3	0	0.448	11.171	0.499	2438.07	0.092	0.558	3.399	0.184	3037.64	566.2	0.0045	NA	NA	NA	NA	0.2	0.609	1.926	0.115	1400.22	0.05
36	IB	Stromal	matCAF	199	127103	1566	9094.5	0.0716	NA	NA	NA	NA	0.208	1.027	6.683	0.491	37925.8	0.026	0.491	1.952	0.189	18126.1	0.408	3.334	12.291	0.833	123154	0	0.055	4.056	0.072	2016.16	0.108	0.592	3.667	0.164	21877.8	3649	0.0287	NA	NA	NA	NA	0.154	0.566	2.29	0.113	8396.3	0.024
36	IB	Stromal	myCAF	61	127103	480	2206.4	0.0174	NA	NA	NA	NA	0.211	1.228	5.741	0.466	11007.9	0.031	0.217	0.949	0.046	1943.88	0.394	2.399	6.482	0.441	21506.1	0	0.188	3.766	0.144	1687.99	0.16	1.061	5.306	0.293	9514.19	955.4	0.0075	NA	NA	NA	NA	0.196	0.506	1.762	0.098	1964.97	0.021
37	IA2	Stromal	proCAF	484	94631.4	5115	23012.3	0.2432	NA	NA	NA	NA	0.119	0.414	6.088	0.246	38735.3	0	0.149	0.989	0.067	13926.1	0	1.4	10.556	0.566	130864	0	1.289	13.401	0.681	120486	0.098	0.467	4.354	0.245	43613.8	8391.6	0.0887	NA	NA	NA	NA	0.121	0.321	1.368	0.057	10942.2	0
37	IA2	Stromal	iCAF	8	94631.4	85	327.9	0.0035	NA	NA	NA	NA	0.244	1.22	4.615	0.592	1625.4	0.013	0.182	0.754	0.07	241.778	0	3.616	16.493	1.846	4816.56	0	1.647	9.841	0.637	2194.36	0.134	0.762	3.687	0.44	1014.49	120.9	0.0013	NA	NA	NA	NA	0.182	0.427	1.142	0.117	209.529	0.018
37	IA2	Stromal	matCAF	134	94631.4	1416	7728.7	0.0817	NA	NA	NA	NA	0.16	0.685	5.805	0.434	21493.5	0	0.535	2.845	0.305	16786.5	0	1.76	11.097	0.466	55254.4	0	0.834	9.469	0.44	26196.6	0.115	0.607	6.641	0.326	19069.3	2870.1	0.0303	NA	NA	NA	NA	0.139	0.399	1.989	0.097	4656.81	0.003
37	IA2	Stromal	myCAF	56	94631.4	592	2923.3	0.0309	NA	NA	NA	NA	0.138	0.558	5.564	0.404	6630.21	0.015	0.199	0.981	0.083	2358.64	0	1.7	8.221	0.481	20184.2	0	1.351	10.762	0.489	16041.7	0.109	1.077	7.209	0.622	12792.9	1079	0.0114	NA	NA	NA	NA	0.108	0.358	1.339	0.075	1567.35	0.015
38	IA2	Stromal	iCAF	1	46277.2	22	63.5	0.0014	NA	NA	NA	NA	0.332	0.486	0.735	#N/A	125.274	0.088	0.216	0.451	#N/A	55.64	0.998	2.114	4.949	#N/A	545.468	0	0.373	5.943	#N/A	96.308	0.402	0.734	2.804	#N/A	189.443	39.4	0.0009	NA	NA	NA	NA	0.257	0.38	0.539	#N/A	60.754	0.035
38	IA2	Stromal	proCAF	136	46277.2	2939	2206.9	0.0477	NA	NA	NA	NA	0.209	0.544	2.881	0.155	4873.7	0.033	0.205	0.573	0.048	1836.5	0.211	1.608	5.676	0.323	14413.4	0	0.306	3.77	0.177	2747.05	0.143	0.736	3.935	0.275	6594.1	1146.4	0.0248	NA	NA	NA	NA	0.178	0.445	1.404	0.072	2071.99	0.024
38	IA2	Stromal	matCAF	161	46277.2	3479	5431	0.1174	NA	NA	NA	NA	0.206	0.741	5.921	0.3	16342.8	0.023	0.279	1.057	0.084	6150.94	0.187	1.899	5.717	0.262	41899.6	0	0.292	3.444	0.111	6444.91	0.194	0.774	2.866	0.217	17074	2132.8	0.0461	NA	NA	NA	NA	0.189	0.523	4.269	0.096	4527.44	0.018
38	IA2	Stromal	myCAF	44	46277.2	951	944.8	0.0204	NA	NA	NA	NA	0.25	0.778	4.106	0.24	2985.37	0.041	0.227	0.535	0.062	872.029	0.413	1.817	5.032	0.253	6974.56	0	0.439	2.655	0.178	1685.59	0.28	1.079	3.611	0.316	4140.14	401.5	0.0087	NA	NA	NA	NA	0.231	0.508	1.326	0.09	829.23	0.023
39	IA2	Stromal	myCAF	14	191470	73.1	349.8	0.0018	NA	NA	NA	NA	0.29	0.656	2.994	0.21	931.867	0.077	0.285	0.868	0.091	405.403	1.352	3.115	6.937	0.579	4426.01	0	0.151	2.767	0.215	213.981	0.234	0.912	4.37	0.326	1295.32	136.4	0.0007	NA	NA	NA	NA	0.272	0.497	1.866	0.138	275.334	0.063
39	IA2	Stromal	iCAF	650	191470	3395	30925.2	0.1615	NA	NA	NA	NA	0.199	1.26	6.039	0.574	158292	0	0.136	1.001	0.084	17066.4	0.591	7.771	61.982	4.263	976261	0	2.129	31.794	1.794	267416	0	0.295	4.722	0.15	37022.9	11284.9	0.0589	NA	NA	NA	NA	0.182	0.69	6.285	0.214	31638.1	0
39	IA2	Stromal	proCAF	311	191470	1624	5466.2	0.0285	NA	NA	NA	NA	0.187	0.595	4.301	0.181	13217.9	0	0.192	0.741	0.093	4253.29	0.392	2.662	10.979	1.027	59108.3	0	0.204	7.934	0.396	4529.24	0.001	0.395	4.277	0.257	8776.21	2651	0.0138	NA	NA	NA	NA	0.186	0.504	1.397	0.113	5426.08	0
39	IA2	Stromal	matCAF	125	191470	652.8	6107.4	0.0319	NA	NA	NA	NA	0.298	0.797	5.633	0.289	19771.1	0.044	0.32	1.248	0.084	7942.73	0.726	3.198	8.991	0.54	79333.1	0	0.067	4.28	0.085	1668.04	0.085	0.431	2.614	0.163	10697.1	2376.5	0.0124	NA	NA	NA	NA	0.232	0.599	1.593	0.08	5785.67	0.035
40	IVA	Stromal	matCAF	408	127664	3196	16391.6	0.1284	NA	NA	NA	NA	0.17	0.605	4.194	0.294	40263.8	0.026	0.204	0.763	0.065	13555.7	0.22	1.929	9.192	0.46	128440	0	0.158	4.873	0.125	10529.9	0.086	0.488	4.199	0.244	32518.6	5932.7	0.0465	NA	NA	NA	NA	0.155	0.429	2.249	0.108	10339.8	0.018
40	IVA	Stromal	proCAF	340	127664	2663	8120.6	0.0636	NA	NA	NA	NA	0.153	0.365	1.647	0.112	12025.2	0.017	0.122	0.455	0.062	4027.98	0.16	1.348	4.821	0.598	44474.3	0	0.151	2.925	0.103	4969.79	0.072	0.335	3.287	0.211	11045.3	2895.9	0.0227	NA	NA	NA	NA	0.151	0.332	1.401	0.079	3910.12	0.016
40	IVA	Stromal	iCAF	5	127664	39	299.3	0.0023	NA	NA	NA	NA	0.283	1.144	3.268	0.395	1391.24	0.092	0.215	0.54	0.131	261.445	0.827	2.143	7.813	0.606	2605.53	0	0.283	4.462	0.133	343.914	0.292	1.036	3.877	0.188	1259.87	129.2	0.001	NA	NA	NA	NA	0.242	0.56	1.83	0.207	293.948	0
40	IVA	Stromal	myCAF	180	127664	1410	8072.6	0.0632	NA	NA	NA	NA	0.188	1.11	4.16	0.457	36410	0.031	0.223	0.611	0.041	7325.5	0.25	1.926	5.389	0.304	63143.9	0	0.236	4.596	0.143	7743.35	0.136	1.165	5.262	0.407	38194.3	3208.8	0.0251	NA	NA	NA	NA	0.167	0.52	2.218	0.109	6784.17	0.023
41	IA3	Stromal	myCAF	1	63646.7	16	7.1	0.0001	NA	NA	NA	NA	0.72	1.336	1.713	#N/A	38.752	0.163	0.27	0.382	#N/A	7.84	0.591	1.123	1.534	#N/A	32.562	0.091	0.646	1.383	#N/A	18.727	1.067	1.834	2.729	#N/A	53.197	5.2	0.0001	NA	NA	NA	NA	0.81	1.18	1.561	#N/A	24.788	0.139
41	IA3	Stromal	proCAF	141	63646.7	2215	1486.4	0.0234	NA	NA	NA	NA	0.219	0.571	1.542	0.103	3447.97	0.039	0.242	0.588	0.071	1461.62	0.238	1.146	7.341	0.301	6918.94	0	0.351	3.79	0.118	2116.63	0.094	0.502	2.756	0.193	3030.07	843.1	0.0132	NA	NA	NA	NA	0.223	0.517	1.509	0.102	1770.17	0.027
41	IA3	Stromal	iCAF	0	63646.7	0	0	0	NA	NA	NA	NA	#N/A	#N/A	#N/A	#N/A	0	#N/A	#N/A	#N/A	#N/A	0	#N/A	#N/A	#N/A	#N/A	0	#N/A	#N/A	#N/A	#N/A	0	#N/A	#N/A	#N/A	#N/A	0	0	0	NA	NA	NA	NA	#N/A	#N/A	#N/A	#N/A	0	#N/A
41	IA3	Stromal	matCAF	276	63646.7	4336	8515.7	0.1338	NA	NA	NA	NA	0.265	0.733	3.791	0.165	25359.9	0.051	0.351	1.208	0.094	12132.6	0.144	1.45	6.969	0.309	50145.3	0	0.379	4.82	0.092	13093.6	0.11	0.481	2.215	0.145	16654.2	3338.3	0.0525	NA	NA	NA	NA	0.225	0.588	1.629	0.106	7973.07	0.035
42	IIB	Stromal	myCAF	1	193457	5.2	4.9	0	NA	NA	NA	NA	0.248	0.354	0.383	#N/A	7.071	0.127	0.184	0.277	#N/A	3.682	2.629	3.2	4.242	#N/A	64.006	0	0.795	2.07	#N/A	15.897	1.3	1.665	3.272	#N/A	33.301	0	0	NA	NA	NA	NA	#N/A	#N/A	#N/A	#N/A	0	#N/A
42	IIB	Stromal	matCAF	7	193457	36	253.8	0.0013	NA	NA	NA	NA	0.201	0.54	1.362	0.181	556.934	0.04	0.251	0.595	0.073	259.171	0.782	3.578	8.674	0.749	3689.24	0	0.17	3.53	0.29	175.15	0.088	0.48	1.95	0.311	495.394	104.4	0.0005	NA	NA	NA	NA	0.145	0.386	0.7	0.093	163.621	0.02
42	IIB	Stromal	iCAF	811	193457	4192	41614.1	0.2151	NA	NA	NA	NA	0.023	0.919	5.159	0.446	155305	0	0.115	0.578	0.046	19473.3	0.464	8.494	66.319	4.9	1.43596e+06	0	2.465	37.491	1.853	416736	0	0.314	3.813	0.106	53017.1	13511.2	0.0698	NA	NA	NA	NA	0.096	0.479	5.092	0.161	26283.6	0
42	IIB	Stromal	proCAF	137	193457	708.2	1993.7	0.0103	NA	NA	NA	NA	0.106	0.337	1.496	0.111	2732.6	0	0.141	0.536	0.075	1140.73	0.28	3.192	12.955	1.547	25848.5	0	0.586	5.363	0.569	4749.95	0	0.436	3.616	0.287	3528.03	1026.3	0.0053	NA	NA	NA	NA	0.098	0.284	0.942	0.096	1183.76	0
43	IA3	Stromal	proCAF	460	115631	3978	22981.6	0.1987	NA	NA	NA	NA	0.051	0.408	1.91	0.075	38063	0	0.173	0.562	0.044	16151.8	0.255	1.835	10.248	0.387	171296	0	0.067	6.757	0.24	6232.89	0.025	0.257	3.118	0.218	23960.3	6802.4	0.0588	NA	NA	NA	NA	0.153	0.369	1.641	0.047	10186.4	0.016
43	IA3	Stromal	iCAF	13	115631	112	554.4	0.0048	NA	NA	NA	NA	0.23	0.492	3.263	0.284	1108.24	0	0.145	0.358	0.043	325.654	0.953	4.079	24.78	2.257	9184.91	0	0.939	11.701	0.865	2114.81	0.112	0.397	2.036	0.188	894.743	187.1	0.0016	NA	NA	NA	NA	0.202	0.403	1.163	0.105	306.543	0.006
43	IA3	Stromal	matCAF	42	115631	363	3398.9	0.0294	NA	NA	NA	NA	0.187	0.424	1.713	0.08	5855.08	0.043	0.167	0.63	0.04	2299.56	0.601	1.989	6.876	0.385	27460.4	0	0.127	3.265	0.325	1752.22	0.119	0.29	2.147	0.327	4006.67	993.5	0.0086	NA	NA	NA	NA	0.175	0.385	0.623	0.037	1555.56	0.03
43	IA3	Stromal	myCAF	78	115631	675	2510.4	0.0217	NA	NA	NA	NA	0.195	0.547	2.86	0.194	5576.13	0.031	0.157	0.423	0.034	1602.6	0.411	1.989	5.895	0.398	20283.7	0	0.289	2.956	0.165	2951.81	0.112	1.149	5.46	0.398	11720.7	994.3	0.0086	NA	NA	NA	NA	0.177	0.412	1.792	0.068	1663.29	0.018
44	IIB	Stromal	matCAF	305	281625	1083	33732.7	0.1198	NA	NA	NA	NA	0.188	0.664	4.942	0.174	91017.6	0.038	0.396	1.721	0.192	54261.7	0.302	3.446	14.565	1.378	472261	0	0.71	20.475	0.57	97348.5	0.075	0.498	4.058	0.202	68282.9	11442.2	0.0406	NA	NA	NA	NA	0.141	0.497	1.822	0.081	23118	0.033
44	IIB	Stromal	iCAF	311	281625	1104	14119.5	0.0501	NA	NA	NA	NA	0.194	0.765	5.039	0.471	43857.1	0	0.28	1.445	0.159	16046	0.342	6.745	28.169	3.661	386866	0	2.761	20.264	2.425	158352	0.121	0.63	3.934	0.212	36150.7	5725.6	0.0203	NA	NA	NA	NA	0.082	0.475	2.946	0.107	11055.4	0
44	IIB	Stromal	proCAF	871	281625	3093	50123.6	0.178	NA	NA	NA	NA	0.14	0.514	4.843	0.226	104605	0.008	0.203	0.714	0.041	41333	0	2.013	13.946	0.673	409907	0	1.516	28.524	1.084	308668	0	0.378	3.89	0.228	77043.8	17721.4	0.0629	NA	NA	NA	NA	0.088	0.423	4.985	0.064	30432.9	0.023
44	IIB	Stromal	myCAF	46	281625	163	2500.6	0.0089	NA	NA	NA	NA	0.258	0.584	4.352	0.19	5927.82	0.08	0.234	0.589	0.028	2373.68	0.822	2.057	5.81	0.242	20900	0	0.55	7.845	0.323	5588.73	0.273	0.935	4.279	0.232	9502.56	959.1	0.0034	NA	NA	NA	NA	0.187	0.473	1.232	0.043	1842.11	0.069
45	IIB	Stromal	matCAF	65	117137	555	1814	0.0155	NA	NA	NA	NA	0.239	0.632	2.515	0.183	4654.09	0.015	0.201	0.573	0.042	1478.91	0.32	2.834	9.791	0.498	20883.1	0	0.111	2.633	0.153	820.519	0.088	0.576	3.126	0.28	4248.1	780.8	0.0067	NA	NA	NA	NA	0.216	0.518	1.241	0.072	1644.17	0.02
45	IIB	Stromal	proCAF	223	117137	1904	4081.7	0.0348	NA	NA	NA	NA	0.158	0.44	1.919	0.131	7289.4	0	0.139	0.425	0.06	2298.06	0.291	2.3	12.138	1.011	38130.8	0	0.31	6.199	0.418	5143.83	0.002	0.578	4.343	0.367	9577.92	1857.1	0.0159	NA	NA	NA	NA	0.159	0.393	1.322	0.091	2965.44	0.004
45	IIB	Stromal	iCAF	311	117137	2655	14676.6	0.1253	NA	NA	NA	NA	0.066	0.439	2.199	0.159	26159.5	0	0.088	0.497	0.043	5233.19	0.367	7.112	44.279	4.076	424004	0	2.281	28.511	1.793	135972	0	0.272	2.219	0.11	16197.7	4462.5	0.0381	NA	NA	NA	NA	0.166	0.384	1.394	0.067	6955.6	0
45	IIB	Stromal	myCAF	54	117137	461	1893.3	0.0162	NA	NA	NA	NA	0.234	0.463	2.53	0.125	3559.66	0.033	0.162	0.378	0.022	1244.91	0.511	2.266	5.596	0.289	17428	0	0.415	4.121	0.164	3189.05	0.186	1.315	5.964	0.31	10113.6	641.3	0.0055	NA	NA	NA	NA	0.194	0.399	0.846	0.043	1040.43	0.02
46	IIIA	Stromal	matCAF	373	104471	3570	16833.5	0.1611	NA	NA	NA	NA	0.179	0.609	3.593	0.193	41667.3	0.025	0.26	0.953	0.077	17779.8	0.263	2.948	8.95	0.559	201588	0	0.154	3.523	0.127	10529.1	0.111	0.517	5.259	0.205	35328.2	5934.9	0.0568	NA	NA	NA	NA	0.144	0.44	1.447	0.088	10600.9	0.019
46	IIIA	Stromal	proCAF	118	104471	1130	1803.4	0.0173	NA	NA	NA	NA	0.156	0.412	3.779	0.128	3021.45	0.016	0.177	0.529	0.061	1293.34	0.204	2.174	6.279	0.702	15923.5	0	0.149	2.594	0.139	1091.22	0.09	0.411	3.592	0.207	3010.5	762.9	0.0073	NA	NA	NA	NA	0.15	0.355	0.843	0.079	1101.6	0.015
46	IIIA	Stromal	iCAF	88	104471	842	4238	0.0406	NA	NA	NA	NA	0.234	0.815	3.46	0.294	14030	0.061	0.25	0.638	0.052	4297.56	0.736	3.298	19.974	0.73	56776	0	0.242	8.233	0.233	4167.82	0.15	0.554	5.843	0.278	9540	1493.3	0.0143	NA	NA	NA	NA	0.197	0.541	1.567	0.112	3281.95	0.04
46	IIIA	Stromal	myCAF	119	104471	1139	4134.9	0.0396	NA	NA	NA	NA	0.181	0.685	3.248	0.303	11511	0.027	0.223	0.764	0.05	3748.27	0.239	2.878	9.791	0.54	48348.5	0	0.405	7.455	0.256	6794.46	0.149	1.243	7.396	0.561	20881.5	1583.6	0.0152	NA	NA	NA	NA	0.176	0.464	2.069	0.11	2982.91	0.02
47	IIIA	Stromal	matCAF	735	137046	5363	34309.3	0.2503	NA	NA	NA	NA	0.138	0.727	5.413	0.327	101264	0.008	0.382	1.645	0.102	53208.1	0.189	2.975	14.69	0.587	414698	0	0.265	7.146	0.193	36969	0.072	0.551	3.231	0.189	76819.5	12959.5	0.0946	NA	NA	NA	NA	0.116	0.458	4.78	0.128	24101	0.02
47	IIIA	Stromal	proCAF	157	137046	1146	3001.5	0.0219	NA	NA	NA	NA	0.122	0.425	4.687	0.19	5183.64	0.001	0.229	0.833	0.099	2789.67	0.191	1.943	9.883	0.755	23689.9	0	0.199	4.58	0.254	2425.07	0.072	0.404	3.51	0.188	4929.81	1208.4	0.0088	NA	NA	NA	NA	0.11	0.317	4.339	0.123	1558.3	0.018
47	IIIA	Stromal	iCAF	198	137046	1445	6357.1	0.0464	NA	NA	NA	NA	0.17	0.586	3.411	0.214	15145.7	0	0.312	1.05	0.118	8044.78	0.38	4.075	17.483	1.693	105241	0	0.611	7.595	0.589	15773	0.104	0.597	4.163	0.204	15423.3	2747.5	0.02	NA	NA	NA	NA	0.124	0.426	1.741	0.107	4757.47	0
47	IIIA	Stromal	myCAF	13	137046	94.9	291.2	0.0021	NA	NA	NA	NA	0.248	0.77	3.059	0.293	910.323	0.099	0.273	0.607	0.035	322.882	0.861	2.468	6.507	0.548	2919.52	0	0.417	3.58	0.184	493.703	0.238	0.972	3.499	0.294	1150.22	148.4	0.0011	NA	NA	NA	NA	0.211	0.505	1.385	0.121	304.684	0.07
48	IA2	Stromal	iCAF	39	45733.7	853	1039.6	0.0227	NA	NA	NA	NA	0.26	0.685	2.007	0.192	2891.78	0	0.334	0.976	0.124	1409.15	0.7	3.671	30.702	1.784	15503.5	0	0.928	10.749	1.124	3917.7	0.141	0.596	2.943	0.228	2516.79	420.5	0.0092	NA	NA	NA	NA	0.213	0.539	1.86	0.149	921.019	0
48	IA2	Stromal	proCAF	122	45733.7	2668	2936.5	0.0642	NA	NA	NA	NA	0.157	0.457	2.725	0.138	5456.45	0.017	0.224	0.803	0.099	2669.54	0.078	1.852	8.253	0.736	22088.2	0	0.511	5.54	0.498	6098.53	0.084	0.449	2.914	0.215	5362.07	1194.4	0.0261	NA	NA	NA	NA	0.146	0.381	2.007	0.113	1846.69	0.017
48	IA2	Stromal	matCAF	134	45733.7	2930	8237.3	0.1801	NA	NA	NA	NA	0.171	0.656	3.37	0.175	21938.2	0.026	0.427	2.975	0.199	14304.5	0.165	2.522	10.255	0.605	84386.6	0	0.262	6.856	0.2	8771.17	0.096	0.447	2.938	0.22	14960.6	2694.6	0.0589	NA	NA	NA	NA	0.164	0.473	2.884	0.127	5173.97	0.019
48	IA2	Stromal	myCAF	23	45733.7	503	704.5	0.0154	NA	NA	NA	NA	0.162	0.584	1.598	0.149	1670.62	0.026	0.268	0.66	0.095	768.154	0.28	2	6.962	0.608	5724.07	0	0.496	3.665	0.226	1420.65	0.114	0.852	3.673	0.292	2438.24	303.5	0.0066	NA	NA	NA	NA	0.163	0.5	1.094	0.118	615.922	0.022
49	IIIA	Stromal	matCAF	465	98714.8	4711	19537.7	0.1979	NA	NA	NA	NA	0.217	0.727	4.763	0.246	57688.6	0	0.329	1.191	0.089	26139.6	0.294	2.426	11.87	0.599	192575	0	0.293	5.818	0.193	23245.3	0.155	0.572	3.755	0.163	45389.4	7567.5	0.0767	NA	NA	NA	NA	0.19	0.521	2.246	0.087	16002.2	0
49	IIIA	Stromal	proCAF	131	98714.8	1327	1559.2	0.0158	NA	NA	NA	NA	0.239	0.474	1.976	0.13	3004.51	0	0.177	0.652	0.065	1118.77	0.183	2.132	10.108	0.796	13504.9	0	0.597	4.82	0.422	3782.17	0.104	0.557	3.407	0.241	3525.54	742.7	0.0075	NA	NA	NA	NA	0.179	0.449	1.956	0.091	1353.25	0.018
49	IIIA	Stromal	iCAF	30	98714.8	304	991.3	0.01	NA	NA	NA	NA	0.262	0.623	2.491	0.151	2507.79	0.024	0.262	0.96	0.076	1057.01	0.65	3.615	12.258	1.212	14557.1	0	0.783	5.829	0.467	3151.51	0.19	0.567	1.735	0.118	2285.29	392.9	0.004	NA	NA	NA	NA	0.202	0.502	1.043	0.081	801.386	0.041
49	IIIA	Stromal	myCAF	19	98714.8	192	462.8	0.0047	NA	NA	NA	NA	0.25	0.995	4.924	0.469	1871	0.07	0.257	0.643	0.055	484.036	0.764	2.074	7.437	0.6	3898.9	0	0.448	2.772	0.394	843.006	0.277	0.997	4.574	0.469	1874.55	211.5	0.0021	NA	NA	NA	NA	0.252	0.589	1.595	0.119	505.85	0.059
51	IIB	Stromal	myCAF	6	105825	57	79	0.0007	NA	NA	NA	NA	0.291	0.667	1.39	0.055	214.151	0.046	0.256	0.583	0.082	82.243	0.713	2.395	5.717	0.408	768.746	0	0.291	2.843	0.116	93.344	0.349	0.819	2.534	0.136	262.773	30.3	0.0003	NA	NA	NA	NA	0.201	0.425	0.654	0.093	52.332	0.041
51	IIB	Stromal	matCAF	369	105825	3487	17642.4	0.1667	NA	NA	NA	NA	0.018	0.709	4.372	0.2	50781.4	0.027	0.448	1.527	0.137	32103.6	0.195	3.689	11.958	0.934	264381	0	0.16	6.785	0.18	11450.7	0.009	0.479	2.529	0.143	34329.3	6873.8	0.065	NA	NA	NA	NA	0.104	0.461	1.397	0.105	12866	0.017
51	IIB	Stromal	proCAF	210	105825	1984	3845.6	0.0363	NA	NA	NA	NA	0.149	0.434	1.96	0.135	6786.8	0	0.202	0.771	0.088	3158.66	0.23	2.283	10.65	0.766	35663	0	0.398	4.664	0.324	6221.47	0.093	0.449	2.79	0.19	7018.06	1859.3	0.0176	NA	NA	NA	NA	0.138	0.362	1.344	0.101	2733.09	0.002
51	IIB	Stromal	iCAF	217	105825	2051	7124.9	0.0673	NA	NA	NA	NA	0.18	0.673	4.995	0.327	19490.8	0	0.268	1.223	0.118	7770.35	0.397	4.655	20.085	1.945	134739	0	0.893	9.254	0.864	25855.4	0.115	0.594	2.904	0.175	17191.7	3114	0.0294	NA	NA	NA	NA	0.144	0.439	2.179	0.124	5552.38	0
52	IA2	Stromal	myCAF	6	41006.5	150	89.1	0.0022	NA	NA	NA	NA	0.252	0.534	1.257	0.174	193.268	0.064	0.189	0.408	0.053	68.492	1.023	2.859	6.296	0.637	1035	0	0.619	3.896	0.508	224.177	0.299	1.318	4.679	0.396	476.949	38.2	0.0009	NA	NA	NA	NA	0.259	0.39	0.597	0.055	60.486	0.066
52	IA2	Stromal	proCAF	141	41006.5	3438	2428.5	0.0592	NA	NA	NA	NA	0.163	0.375	0.913	0.092	3703.74	0.003	0.124	0.708	0.064	1225.5	0.265	1.96	7.558	0.721	19335.9	0	0.215	2.935	0.168	2125.66	0.087	0.35	3.344	0.198	3453.84	1014	0.0247	NA	NA	NA	NA	0.155	0.348	0.672	0.065	1431.4	0.015
52	IA2	Stromal	iCAF	21	41006.5	512	776.4	0.0189	NA	NA	NA	NA	0.217	0.535	1.319	0.149	1687.64	0	0.203	0.643	0.105	640.543	0.973	5.102	38.894	2.66	16092.5	0	0.896	20.07	1.03	2825.3	0	0.394	2.549	0.135	1243.47	269.1	0.0066	NA	NA	NA	NA	0.227	0.405	0.881	0.092	442.649	0
52	IA2	Stromal	matCAF	23	41006.5	561	493.6	0.012	NA	NA	NA	NA	0.227	0.563	1.503	0.137	1128.91	0.042	0.249	0.771	0.093	499.894	0.759	3.436	10.11	0.979	6888.89	0	0.22	4.561	0.376	440.173	0.144	0.452	1.991	0.149	906.031	224	0.0055	NA	NA	NA	NA	0.176	0.438	1.173	0.092	399.03	0.028
53	IIIA	Stromal	matCAF	415	108688	3818	18917.8	0.1741	NA	NA	NA	NA	0.167	0.85	6.838	0.437	65297.8	0.053	0.647	3.737	0.343	49741.6	0.028	1.691	15.791	0.388	129961	0	0.631	8.52	0.205	48490.8	0.137	0.605	5.666	0.385	46491.7	6964.4	0.0641	NA	NA	NA	NA	0.177	0.549	3.989	0.112	15535.2	0.038
53	IIIA	Stromal	proCAF	186	108688	1711	4391.9	0.0404	NA	NA	NA	NA	0.166	0.488	4.975	0.205	8705.24	0	0.261	1.64	0.102	4660.6	0	1.468	16.652	0.519	26193.5	0	0.616	6.324	0.279	10985.7	0.125	0.454	3.847	0.254	8098.96	1528	0.0141	NA	NA	NA	NA	0.151	0.422	4.861	0.131	2620.51	0.025
53	IIIA	Stromal	iCAF	2	108688	18	134.2	0.0012	NA	NA	NA	NA	0.294	0.742	1.509	0.242	404.259	0	0.362	0.869	0.014	197.446	0.766	3.258	17.521	1.853	1775.46	0	0.714	4.655	0.038	388.989	0.202	0.638	2.492	0.184	347.748	56.1	0.0005	NA	NA	NA	NA	0.203	0.452	0.793	0.013	102.985	0.042
53	IIIA	Stromal	myCAF	108	108688	993.7	3158.8	0.0291	NA	NA	NA	NA	0.201	1.051	5.948	0.48	13487	0.05	0.364	1.547	0.106	4664.89	0.167	1.721	9.213	0.365	22078.9	0	0.906	4.464	0.261	11630.2	0.238	1.454	7.108	0.584	18651.3	1355.2	0.0125	NA	NA	NA	NA	0.182	0.536	2.253	0.111	2950.22	0.034
54	IIIA	Stromal	matCAF	330	173864	1898	15959.1	0.0918	NA	NA	NA	NA	0.209	0.766	6.748	0.32	49691.2	0.027	0.377	1.37	0.095	24425.7	0.457	3.177	21.896	0.676	205933	0	0.093	11.409	0.123	6048.67	0.044	0.515	5.227	0.186	33360.8	6093.9	0.035	NA	NA	NA	NA	0.196	0.522	2.531	0.091	12923.2	0.026
54	IIIA	Stromal	proCAF	382	173864	2197	9788.6	0.0563	NA	NA	NA	NA	0.165	0.441	3.484	0.137	17554.4	0.019	0.177	0.83	0.074	7036.07	0.305	2.268	10.82	0.746	90200.5	0	0.272	6.518	0.302	10815.7	0.099	0.736	4.942	0.395	29257.4	3731.4	0.0215	NA	NA	NA	NA	0.041	0.391	1.395	0.073	5930.88	0.02
54	IIIA	Stromal	iCAF	219	173864	1260	9094	0.0523	NA	NA	NA	NA	0.198	0.725	5.892	0.349	26800.3	0	0.313	1.292	0.116	11557.3	0.758	4.562	34.209	1.975	168516	0	0.689	26.372	0.922	25447.4	0	0.471	4.785	0.171	17406.9	3588.2	0.0206	NA	NA	NA	NA	0.177	0.514	1.875	0.112	7498.05	0.007
54	IIIA	Stromal	myCAF	134	173864	770.7	5091.8	0.0293	NA	NA	NA	NA	0.175	0.894	5.824	0.357	18493.6	0.037	0.208	0.954	0.046	4292.9	0.455	2.406	12.766	0.471	49765.8	0	0.276	7.392	0.19	5698.55	0.175	1.137	5.564	0.386	23507.8	2136.3	0.0123	NA	NA	NA	NA	0.212	0.495	1.594	0.079	4292.72	0.029
55	IA2	Stromal	myCAF	10	62539.4	160	222.3	0.0036	NA	NA	NA	NA	0.258	0.642	3.222	0.286	579.84	0.072	0.257	0.716	0.043	232.207	0.586	2.606	7.412	0.544	2353.54	0	0.987	3.317	0.14	890.895	0.35	1.492	3.951	0.204	1347.64	85.4	0.0014	NA	NA	NA	NA	0.245	0.433	1.124	0.05	150.275	0.04
55	IA2	Stromal	iCAF	16	62539.4	256	644.5	0.0103	NA	NA	NA	NA	0.137	0.698	2.91	0.253	1826.42	0.016	0.258	0.847	0.167	674.208	0.284	2.7	13.591	0.586	7067.94	0	0.82	5.757	0.475	2145.93	0.137	0.562	3.564	0.161	1471.32	279.6	0.0045	NA	NA	NA	NA	0.169	0.425	1.258	0.103	482.355	0.017
55	IA2	Stromal	proCAF	243	62539.4	3886	4946.3	0.0791	NA	NA	NA	NA	0.176	0.457	3.16	0.146	9180.56	0.03	0.213	0.883	0.067	4281.55	0.16	2.039	9.72	0.497	40961.7	0	0.845	9.044	0.38	16985.6	0.108	0.638	4.593	0.298	12826.6	2106	0.0337	NA	NA	NA	NA	0.164	0.385	1.157	0.053	3294.86	0.019
55	IA2	Stromal	matCAF	156	62539.4	2494	6701.4	0.1072	NA	NA	NA	NA	0.187	0.639	5.254	0.248	17390.7	0.028	0.408	1.609	0.15	11115.2	0.222	2.24	9.442	0.452	60992.9	0	0.524	4.887	0.256	14267.3	0.124	0.626	4.379	0.222	17043.3	2552.8	0.0408	NA	NA	NA	NA	0.165	0.445	1.418	0.096	4615.9	0.024
56	IIA	Stromal	myCAF	0	147455	0	0	0	NA	NA	NA	NA	#N/A	#N/A	#N/A	#N/A	0	#N/A	#N/A	#N/A	#N/A	0	#N/A	#N/A	#N/A	#N/A	0	#N/A	#N/A	#N/A	#N/A	0	#N/A	#N/A	#N/A	#N/A	0	0	0	NA	NA	NA	NA	#N/A	#N/A	#N/A	#N/A	0	#N/A
56	IIA	Stromal	matCAF	12	147455	81.4	498.5	0.0034	NA	NA	NA	NA	0.27	0.551	0.982	0.103	1116.32	0.087	0.263	0.845	0.086	532.023	1.544	4.107	13.697	1.448	8317.25	0	0.102	3.057	0.089	206.363	0.139	0.319	1.342	0.081	645.102	198.9	0.0013	NA	NA	NA	NA	0.234	0.448	0.798	0.024	362.195	0.056
56	IIA	Stromal	proCAF	209	147455	1417	3516.5	0.0238	NA	NA	NA	NA	0.156	0.464	1.441	0.126	6627.57	0	0.117	0.619	0.053	1677.13	0.186	2.456	12.955	1.24	35078.4	0	0.326	6.658	0.405	4655.52	0	0.245	2.851	0.15	3504.09	1954.6	0.0133	NA	NA	NA	NA	0.044	0.414	1.172	0.106	3283.36	0
56	IIA	Stromal	iCAF	746	147455	5059	35200.4	0.2387	NA	NA	NA	NA	0.019	0.867	4.757	0.398	123904	0	0.089	0.824	0.055	12757.9	0.271	12.391	102.522	8.771	1.77177e+06	0	4.333	79.153	3.973	619596	0	0.289	5.859	0.134	41330.5	15203.6	0.1031	NA	NA	NA	NA	0.2	0.567	4.728	0.134	35029.3	0
57	IA3	Stromal	myCAF	0	106316	0	0	0	NA	NA	NA	NA	#N/A	#N/A	#N/A	#N/A	0	#N/A	#N/A	#N/A	#N/A	0	#N/A	#N/A	#N/A	#N/A	0	#N/A	#N/A	#N/A	#N/A	0	#N/A	#N/A	#N/A	#N/A	0	0	0	NA	NA	NA	NA	#N/A	#N/A	#N/A	#N/A	0	#N/A
57	IA3	Stromal	proCAF	339	106316	3189	5889.8	0.0554	NA	NA	NA	NA	0.271	0.648	5.765	0.188	15513.8	0.039	0.208	0.629	0.04	4976.02	0.246	1.103	7.324	0.216	26397	0	0.189	3.613	0.094	4526.97	0.159	0.384	3.399	0.136	9192.42	2370.1	0.0223	NA	NA	NA	NA	0.217	0.594	5.841	0.132	5716.48	0.027
57	IA3	Stromal	iCAF	0	106316	0	0	0	NA	NA	NA	NA	#N/A	#N/A	#N/A	#N/A	0	#N/A	#N/A	#N/A	#N/A	0	#N/A	#N/A	#N/A	#N/A	0	#N/A	#N/A	#N/A	#N/A	0	#N/A	#N/A	#N/A	#N/A	0	0	0	NA	NA	NA	NA	#N/A	#N/A	#N/A	#N/A	0	#N/A
57	IA3	Stromal	matCAF	148	106316	1392	4050.5	0.0381	NA	NA	NA	NA	0.295	0.856	4.507	0.319	14077.6	0.042	0.259	1.161	0.071	4253.49	0.054	1.385	4.397	0.383	22789.8	0	0.206	2.991	0.072	3387.58	0.146	0.452	1.727	0.117	7434.64	1520.8	0.0143	NA	NA	NA	NA	0.302	0.643	4.18	0.16	3970.83	0.029
58	IB	Stromal	proCAF	454	160752	2824	9739.9	0.0606	NA	NA	NA	NA	0.17	0.471	4.853	0.145	18647.5	0.019	0.176	0.786	0.061	6947.76	0.269	2.016	9.383	0.512	79776	0	0.156	5.15	0.216	6158.11	0.09	0.484	4.353	0.242	19142.2	4372.9	0.0272	NA	NA	NA	NA	0.155	0.4	4.536	0.074	7101.92	0.018
58	IB	Stromal	iCAF	57	160752	355	2626.4	0.0163	NA	NA	NA	NA	0.232	0.667	3.662	0.288	7119.91	0	0.216	0.937	0.085	2299.42	0.869	3.772	26.921	1.496	40241	0	0.521	16.716	0.74	5558.7	0	0.405	3.006	0.159	4319.01	950.2	0.0059	NA	NA	NA	NA	0.196	0.494	1.929	0.114	1906.9	0
58	IB	Stromal	matCAF	451	160752	2806	25252.7	0.1571	NA	NA	NA	NA	0.204	0.682	5.044	0.321	69965.5	0.034	0.304	1.228	0.098	31195.5	0.447	2.648	11.207	0.651	271615	0	0.049	4.604	0.087	5013.15	0.116	0.409	4.03	0.141	41959.6	10003.8	0.0622	NA	NA	NA	NA	0.166	0.483	1.931	0.092	19612	0.026
58	IB	Stromal	myCAF	53	160752	330	1472.1	0.0092	NA	NA	NA	NA	0.215	0.621	3.043	0.252	3713.31	0.048	0.178	0.602	0.039	1063.7	0.587	2.079	7.119	0.425	12434.1	0	0.291	4.746	0.199	1737.72	0.189	1.113	5.276	0.351	6653.59	646.4	0.004	NA	NA	NA	NA	0.215	0.419	1.022	0.05	1099.56	0.03
59	IB	Stromal	iCAF	65	49616.3	1310	1624.5	0.0327	NA	NA	NA	NA	0.202	0.565	2.231	0.168	3730.98	0	0.26	0.898	0.093	1712.75	0.731	3.976	14.689	1.374	26235.4	0	0.761	7.826	0.671	5019.94	0.18	0.658	5.106	0.191	4345.21	693.7	0.014	NA	NA	NA	NA	0.09	0.457	1.484	0.103	1289.18	0.026
59	IB	Stromal	proCAF	101	49616.3	2036	1744.6	0.0352	NA	NA	NA	NA	0.156	0.407	1.467	0.092	2882.34	0.014	0.159	0.474	0.059	1125.23	0.271	2.196	8.19	0.842	15559.7	0	0.516	4.906	0.437	3656.39	0.109	0.537	3.17	0.278	3805.63	770.5	0.0155	NA	NA	NA	NA	0.155	0.365	0.833	0.068	1141.79	0.019
59	IB	Stromal	matCAF	78	49616.3	1570	2618.5	0.0528	NA	NA	NA	NA	0.171	0.592	3.019	0.163	6297.07	0.032	0.268	0.917	0.081	2851.37	0.372	2.824	7.656	0.582	30040.3	0	0.287	4.712	0.385	3054.83	0.115	0.705	3.05	0.244	7496.9	1015.9	0.0205	NA	NA	NA	NA	0.167	0.451	1.038	0.1	1859.57	0.022
59	IB	Stromal	myCAF	64	49616.3	1290	1677.1	0.0338	NA	NA	NA	NA	0.231	0.6	2.737	0.185	4086.97	0.045	0.222	0.637	0.043	1514.54	0.537	2.634	14.361	0.49	17948.5	0	0.449	9.587	0.352	3061.08	0.182	1.151	5.187	0.323	7840.29	706.8	0.0142	NA	NA	NA	NA	0.206	0.457	1.558	0.083	1311.97	0.03
61	IIB	Stromal	myCAF	0	182958	0	0	0	NA	NA	NA	NA	#N/A	#N/A	#N/A	#N/A	0	#N/A	#N/A	#N/A	#N/A	0	#N/A	#N/A	#N/A	#N/A	0	#N/A	#N/A	#N/A	#N/A	0	#N/A	#N/A	#N/A	#N/A	0	0	0	NA	NA	NA	NA	#N/A	#N/A	#N/A	#N/A	0	#N/A
61	IIB	Stromal	matCAF	58	182958	317	6859.7	0.0375	NA	NA	NA	NA	0.164	0.483	2.075	0.083	13459.6	0	0.187	0.811	0.056	5202.46	0.691	3.223	11.364	0.777	89811.4	0	0.157	5.535	0.109	4381.4	0	0.168	1.289	0.061	4667.89	2373.8	0.013	NA	NA	NA	NA	0.157	0.389	0.863	0.038	3754.59	0.003
61	IIB	Stromal	proCAF	215	182958	1175	4828.4	0.0264	NA	NA	NA	NA	0.139	0.344	0.815	0.059	6741.77	0	0.104	0.443	0.042	2034.95	0.359	2.822	14.801	0.995	55351.8	0	0.48	9.588	0.415	9423.61	0	0.133	1.068	0.038	2606.94	1945.7	0.0106	NA	NA	NA	NA	0.144	0.317	0.688	0.055	2505.28	0
61	IIB	Stromal	iCAF	971	182958	5307	60232.8	0.3292	NA	NA	NA	NA	0.117	0.445	3.686	0.156	108814	0	0.122	0.71	0.042	29889.3	0.409	4.185	46.334	1.52	1.02392e+06	0	0.778	34.258	0.696	190242	0	0.147	1.769	0.042	36048.5	23997.5	0.1312	NA	NA	NA	NA	0.128	0.358	1.408	0.048	34891.2	0
62	IA2	Stromal	myCAF	16	121838	131	581.9	0.0048	NA	NA	NA	NA	0.198	0.594	2.365	0.151	1404.6	0.057	0.226	0.631	0.044	533.539	0.521	2.312	6.832	0.501	5465.38	0	0.994	4.582	0.41	2350.12	0.252	1.205	4.902	0.39	2849.72	244.7	0.002	NA	NA	NA	NA	0.224	0.446	0.828	0.041	443.758	0.047
62	IA2	Stromal	iCAF	96	121838	788	5691.7	0.0467	NA	NA	NA	NA	0.169	1.02	4.611	0.435	23586.5	0	0.146	0.816	0.051	3383.5	0.334	3.463	14.593	0.878	80064.4	0	1.476	8.694	0.548	34118.2	0.141	0.597	3.169	0.16	13803.5	1501.1	0.0123	NA	NA	NA	NA	0.175	0.537	2.406	0.136	3277.14	0.016
62	IA2	Stromal	proCAF	468	121838	3841	15087.4	0.1238	NA	NA	NA	NA	0.162	0.572	5.167	0.359	35055.1	0	0.162	0.867	0.054	9900.69	0	2.153	13.078	0.619	131962	0	1.724	16.528	0.992	105636	0	0.394	3.829	0.193	24123.5	5187.5	0.0426	NA	NA	NA	NA	0.131	0.39	1.98	0.094	8223.98	0.005
62	IA2	Stromal	matCAF	120	121838	984.9	3864.6	0.0317	NA	NA	NA	NA	0.195	0.71	4.754	0.341	11148.8	0.032	0.279	1.548	0.137	4387.77	0.488	2.427	10.583	0.605	38103.9	0	0.764	6.309	0.45	11999.2	0.196	0.54	2.863	0.232	8480.52	1458.5	0.012	NA	NA	NA	NA	0.177	0.476	1.688	0.088	2817.71	0.026
63	IA2	Stromal	iCAF	3	36368.7	82	135.4	0.0037	NA	NA	NA	NA	0.271	0.481	1.592	0.464	264.563	0.061	0.185	0.61	0.143	101.595	0.595	2.463	8.116	2.277	1354.8	0	0.688	4.274	0.669	378.6	0.363	0.946	2.746	0.453	520.503	48.2	0.0013	NA	NA	NA	NA	0.238	0.525	1.602	0.369	102.917	0.035
63	IA2	Stromal	proCAF	66	36368.7	1810	1295.8	0.0356	NA	NA	NA	NA	0.224	0.431	0.944	0.05	2267.64	0.001	0.169	0.416	0.043	888.887	0.195	1.506	5.324	0.333	7925.61	0	0.38	3.354	0.178	2000.49	0.094	0.693	2.601	0.243	3648.79	532.5	0.0146	NA	NA	NA	NA	0.217	0.393	0.769	0.049	850.787	0.022
63	IA2	Stromal	matCAF	121	36368.7	3327	5057	0.139	NA	NA	NA	NA	0.223	0.502	2.799	0.1	10305.3	0.027	0.2	0.606	0.049	4101.48	0.266	1.883	6.958	0.397	38678.5	0	0.432	3.841	0.192	8875.4	0.168	0.809	3.797	0.285	16616.5	1674.7	0.046	NA	NA	NA	NA	0.202	0.436	1.2	0.076	2965.33	0.024
63	IA2	Stromal	myCAF	58	36368.7	1590	1477.5	0.0406	NA	NA	NA	NA	0.263	0.766	4.475	0.365	4600.19	0.031	0.207	0.558	0.036	1239.48	0.213	1.859	6.842	0.321	11160.5	0	0.582	3.077	0.186	3495.38	0.288	1.47	5.392	0.477	8825.77	604.1	0.0166	NA	NA	NA	NA	0.189	0.475	1.378	0.064	1165.78	0.025
64	IA3	Stromal	myCAF	8	97358.7	82	207.3	0.0021	NA	NA	NA	NA	0.286	0.757	2.58	0.247	637.308	0.075	0.209	0.506	0.054	175.974	1.055	2.968	8.366	0.445	2498.81	0	0.335	2.521	0.191	282.228	0.245	1.073	4.255	0.373	903.297	86.2	0.0009	NA	NA	NA	NA	0.272	0.513	1.656	0.087	179.712	0.032
64	IA3	Stromal	proCAF	183	97358.7	1880	3279	0.0337	NA	NA	NA	NA	0.054	0.502	2.779	0.11	6684.74	0	0.176	0.573	0.053	2342	0.601	3.193	11.834	1.11	42532.3	0	0.576	7.63	0.752	7668.11	0.043	0.539	4.474	0.221	7178.1	1449.9	0.0149	NA	NA	NA	NA	0.187	0.434	0.885	0.061	2556.27	0.017
64	IA3	Stromal	iCAF	226	97358.7	2321	8373.7	0.086	NA	NA	NA	NA	0.218	0.881	4.391	0.339	29972.9	0	0.138	0.599	0.062	4688.89	0.758	5.715	40.878	3.101	194407	0	1.702	25.171	1.398	57900.8	0	0.477	2.928	0.136	16217.3	3337.3	0.0343	NA	NA	NA	NA	0.216	0.551	2.22	0.135	7476.6	0
64	IA3	Stromal	matCAF	37	97358.7	380	1136.6	0.0117	NA	NA	NA	NA	0.272	0.71	3.242	0.093	3278.94	0.041	0.246	0.532	0.042	1134.3	0.621	3.185	7.243	0.404	14704.2	0	0.106	2.239	0.105	490.962	0.187	0.52	2.181	0.224	2401.02	406.4	0.0042	NA	NA	NA	NA	0.221	0.53	1.036	0.069	874.805	0.034
65	IIB	Stromal	myCAF	7	289746	24	256.8	0.0009	NA	NA	NA	NA	0.383	1.491	4.279	0.566	1555.19	0.104	0.307	0.641	0.077	320.283	0.816	2.327	4.793	0.477	2427.08	0	0.265	1.825	0.186	276.73	0.229	1.077	3.213	0.352	1123.62	113	0.0004	NA	NA	NA	NA	0.305	0.723	1.76	0.163	331.715	0.043
65	IIB	Stromal	matCAF	1303	289746	4497	67602.1	0.2333	NA	NA	NA	NA	0.066	1.375	9.581	0.589	377583	0.037	0.501	1.894	0.142	137552	0.274	3.572	13.959	0.818	981040	0	0.07	25.129	0.16	19150.6	0.025	0.361	3.11	0.101	99173.8	26410.2	0.0911	NA	NA	NA	NA	0.162	0.831	8.778	0.203	89141	0.028
65	IIB	Stromal	proCAF	379	289746	1308	10551	0.0364	NA	NA	NA	NA	0.213	1.589	8.476	0.662	68096	0.057	0.329	1.352	0.09	14091.2	0.397	2.487	8.092	0.686	106594	0	0.087	3.323	0.071	3725.35	0.085	0.387	2.481	0.147	16589.8	4636.6	0.016	NA	NA	NA	NA	0.191	0.972	8.21	0.376	18304.8	0.038
65	IIB	Stromal	iCAF	249	289746	859.4	6864.2	0.0237	NA	NA	NA	NA	0.287	1.67	7.901	0.601	46557.8	0.02	0.446	1.274	0.134	12439.6	0.384	3.58	20.683	0.849	99817.3	0	0.119	9.931	0.093	3322.39	0.063	0.368	2.82	0.095	10255.1	3137.9	0.0108	NA	NA	NA	NA	0.225	0.851	5.541	0.157	10844.8	0.043
66	IA2	Stromal	myCAF	0	96822.6	0	0	0	NA	NA	NA	NA	#N/A	#N/A	#N/A	#N/A	0	#N/A	#N/A	#N/A	#N/A	0	#N/A	#N/A	#N/A	#N/A	0	#N/A	#N/A	#N/A	#N/A	0	#N/A	#N/A	#N/A	#N/A	0	0	0	NA	NA	NA	NA	#N/A	#N/A	#N/A	#N/A	0	#N/A
66	IA2	Stromal	iCAF	95	96822.6	981	3195.5	0.033	NA	NA	NA	NA	0.202	0.88	5.197	0.342	11428.3	0	0.34	1.052	0.118	4413.75	0.977	5.475	26.76	1.719	71072.3	0	0.351	22.529	0.911	4555.61	0	0.437	4.422	0.192	5674.17	1188.7	0.0123	NA	NA	NA	NA	0.207	0.556	4.148	0.135	2687	0.026
66	IA2	Stromal	proCAF	378	96822.6	3904	6550.3	0.0677	NA	NA	NA	NA	0.165	0.329	1.331	0.074	8747.53	0.017	0.093	0.601	0.051	2487.68	0.284	1.617	9.752	0.75	43034	0	0.158	6.498	0.14	4205.3	0.069	0.252	3.261	0.097	6707.78	3135.2	0.0324	NA	NA	NA	NA	0.153	0.3	1.405	0.062	3817.55	0.016
66	IA2	Stromal	matCAF	182	96822.6	1880	8729.6	0.0902	NA	NA	NA	NA	0.185	0.658	2.342	0.132	23317.8	0	0.378	1.166	0.111	13402.7	0.322	4.822	26.099	1.174	170988	0	0.044	17.781	0.145	1555.75	0.083	0.301	2.047	0.07	10680.6	3613	0.0373	NA	NA	NA	NA	0.167	0.415	1.327	0.077	6092.49	0.019
67	IA3	Stromal	myCAF	3	83086.8	36	47.8	0.0006	NA	NA	NA	NA	0.345	0.752	1.72	0.221	145.904	0.072	0.153	0.365	0.007	29.672	1.243	2.313	3.623	0.268	448.643	0	0.593	2.339	0.344	115.002	0.17	1.056	4.525	0.167	204.876	26.1	0.0003	NA	NA	NA	NA	0.201	0.36	0.462	0.046	38.181	0.07
67	IA3	Stromal	proCAF	315	83086.8	3791	9000.2	0.1083	NA	NA	NA	NA	0.17	0.397	1.096	0.048	14506.8	0.015	0.137	0.565	0.039	4998.7	0.241	2.304	12.984	0.791	84240.7	0	0.363	7.039	0.461	13289.3	0.086	0.334	5.337	0.166	12206.2	3491.2	0.042	NA	NA	NA	NA	0.158	0.369	0.883	0.04	5228.18	0.014
67	IA3	Stromal	iCAF	121	83086.8	1456	5994.2	0.0721	NA	NA	NA	NA	0.182	1.355	5.174	0.704	32987.4	0	0.119	0.521	0.054	2904.96	0.691	8.154	55.226	6.042	198560	0	2.881	33.924	2.564	70160.4	0	0.436	2.43	0.157	10604.9	1872.1	0.0225	NA	NA	NA	NA	0.185	0.698	5.387	0.257	5307.64	0
67	IA3	Stromal	matCAF	39	83086.8	469	2236.2	0.0269	NA	NA	NA	NA	0.208	0.544	1.488	0.114	4943.5	0.036	0.227	0.847	0.086	2065.74	0.628	2.925	8.112	0.63	26574.9	0	0.176	4.463	0.297	1603.26	0.098	0.353	2.273	0.124	3210.39	729.2	0.0088	NA	NA	NA	NA	0.159	0.415	0.994	0.05	1229.97	0.024
68	IIA	Stromal	matCAF	1000	235192	4251.9	61711	0.2624	NA	NA	NA	NA	0.168	0.835	5.141	0.403	209418	0.03	0.366	1.685	0.129	91710.7	0.169	2.519	10.816	0.597	631597	0	0.305	13.202	0.238	76537.9	0.081	0.416	3.114	0.232	104382	22167.5	0.0943	NA	NA	NA	NA	0.136	0.56	4.631	0.167	50391.4	0.024
68	IIA	Stromal	iCAF	65	235192	276	3182.5	0.0135	NA	NA	NA	NA	0.197	1.325	4.877	0.605	17127.8	0	0.36	1.076	0.102	4650.16	0.663	3.154	20.823	1.264	40780.7	0	0.381	11.927	0.599	4922.72	0.069	0.431	2.363	0.197	5577.73	1060	0.0045	NA	NA	NA	NA	0.18	0.673	2.496	0.199	2899.16	0
68	IIA	Stromal	proCAF	430	235192	1828	11320.3	0.0481	NA	NA	NA	NA	0.175	0.676	4.937	0.322	31080.4	0.029	0.249	0.849	0.08	11470.7	0.218	1.941	6.943	0.481	89280.6	0	0.527	9.55	0.509	24223.7	0.079	0.306	3.582	0.146	14083	4345.6	0.0185	NA	NA	NA	NA	0.142	0.478	4.329	0.128	8445.95	0.024
68	IIA	Stromal	myCAF	53	235192	225	2113.1	0.009	NA	NA	NA	NA	0.214	1.246	4.376	0.433	10696.6	0.048	0.39	0.823	0.091	3348.45	0.406	2.633	9.891	0.425	22603.3	0	0.247	3.018	0.149	2123.93	0.133	0.995	3.773	0.218	8537.38	830.6	0.0035	NA	NA	NA	NA	0.187	0.704	2.089	0.148	2374.44	0.041
69	IA2	Stromal	iCAF	30	170865	176	1412.5	0.0083	NA	NA	NA	NA	0.222	0.91	3.676	0.317	5223.85	0.056	0.358	1.081	0.102	2054.34	0.548	3.5	16.777	1.041	20082.9	0	0.243	5.718	0.323	1397.09	0.162	0.647	3.67	0.219	3710.55	543.8	0.0032	NA	NA	NA	NA	0.182	0.612	2.059	0.211	1351.76	0.028
69	IA2	Stromal	proCAF	303	170865	1773	6314.2	0.037	NA	NA	NA	NA	0.171	0.488	2.951	0.157	12515.9	0.021	0.195	0.627	0.075	5005.82	0.257	1.666	5.624	0.507	42744.6	0	0.09	3.034	0.119	2300	0.084	0.319	2.121	0.145	8187.92	2685.9	0.0157	NA	NA	NA	NA	0.153	0.382	1.056	0.083	4163.84	0.02
69	IA2	Stromal	matCAF	555	170865	3248	45525.2	0.2664	NA	NA	NA	NA	0.18	0.686	4.124	0.294	126854	0.027	0.307	1.405	0.071	56755.4	0.265	2.272	14.081	0.438	420230	0	0.061	5.584	0.095	11370.2	0.107	0.46	3.303	0.174	85096.5	15670.8	0.0917	NA	NA	NA	NA	0.118	0.501	1.996	0.102	31902.8	0.022
69	IA2	Stromal	myCAF	40	170865	234	1254.7	0.0073	NA	NA	NA	NA	0.204	0.678	3.343	0.299	3455.7	0.03	0.213	0.577	0.045	1086.2	0.302	2.129	7.384	0.338	10849	0	0.251	3.031	0.19	1281.08	0.165	0.847	4.661	0.339	4318.19	462.1	0.0027	NA	NA	NA	NA	0.144	0.456	2.089	0.144	855.077	0.031
70	IA3	Stromal	myCAF	12	160993	74.5	239	0.0015	NA	NA	NA	NA	0.043	0.811	2.818	0.368	787.76	0.03	0.212	0.758	0.108	206.259	0.383	2.53	6.825	0.596	2457	0	0.357	2.633	0.307	347.039	0.047	1.047	4.644	0.417	1016.15	100.4	0.0006	NA	NA	NA	NA	0.256	0.469	1.089	0.07	191.384	0.094
70	IA3	Stromal	proCAF	360	160993	2236	7282.7	0.0452	NA	NA	NA	NA	0.173	0.488	4.073	0.176	14433.4	0.022	0.198	0.83	0.072	5843.22	0.305	2.632	12.013	0.65	77874.7	0	0.375	5.476	0.376	11089.2	0.066	0.427	3.249	0.215	12625.4	3467.5	0.0215	NA	NA	NA	NA	0.166	0.39	1.533	0.068	5496.64	0.017
70	IA3	Stromal	iCAF	406	160993	2522	17097.9	0.1062	NA	NA	NA	NA	0.214	0.588	3.791	0.233	40863.3	0	0.258	1.203	0.084	17901.2	0.29	4.267	36.47	2.236	296399	0	0.759	18.111	1.175	52741.2	0	0.428	5.016	0.192	29698.2	7373.7	0.0458	NA	NA	NA	NA	0.153	0.43	1.503	0.071	12869.5	0
70	IA3	Stromal	matCAF	392	160993	2435	17897.9	0.1112	NA	NA	NA	NA	0.173	0.649	3.992	0.226	47150.1	0.023	0.33	1.521	0.104	23970.1	0.33	3.614	24.338	0.922	262741	0	0.151	11.388	0.331	10962.1	0.082	0.414	3.052	0.179	30108.2	7550	0.0469	NA	NA	NA	NA	0.171	0.448	2.046	0.079	13735.5	0.019
71	IA1	Stromal	myCAF	7	53072	130	75.3	0.0014	NA	NA	NA	NA	0.22	0.553	1.864	0.227	169.205	0.025	0.208	0.663	0.068	63.577	0.127	1.419	3.052	0.392	434.347	0	0.665	2.634	0.193	203.536	0.249	1.314	4.774	0.524	402.149	51.4	0.001	NA	NA	NA	NA	0.232	0.463	1.231	0.129	96.687	0.023
71	IA1	Stromal	proCAF	312	53072	5879	7979.3	0.1503	NA	NA	NA	NA	0.158	0.302	1.176	0.064	9779.44	0	0.08	0.402	0.037	2602.56	0.137	0.742	5.66	0.286	24061.2	0	0.172	5.287	0.17	5585.76	0.078	0.217	2.73	0.134	7048.84	3344.7	0.063	NA	NA	NA	NA	0.147	0.281	1.114	0.05	3820.42	0.017
71	IA1	Stromal	iCAF	1	53072	19	7.4	0.0001	NA	NA	NA	NA	0.282	0.389	0.428	#N/A	11.673	0.084	0.137	0.276	#N/A	4.123	1.439	3.429	5.599	#N/A	102.871	0	1.227	2.67	#N/A	36.818	0.292	0.519	0.841	#N/A	15.559	2.2	0	NA	NA	NA	NA	0.317	0.372	0.415	#N/A	3.35	0.072
71	IA1	Stromal	matCAF	94	53072	1770	2981.3	0.0562	NA	NA	NA	NA	0.188	0.608	3.818	0.24	7362.15	0.03	0.24	0.879	0.107	2903.16	0.131	1.573	6.676	0.462	19046.2	0	0.355	4.537	0.203	4301.28	0.127	0.529	2.37	0.248	6401.92	1121.5	0.0211	NA	NA	NA	NA	0.167	0.466	1.423	0.13	2120.89	0.023
72	IA3	Stromal	myCAF	14	77879.4	180	332.1	0.0043	NA	NA	NA	NA	0.224	0.689	3.66	0.223	929.824	0.055	0.172	0.305	0.019	232.166	0.925	2.325	5.803	0.361	3136.59	0	0.27	2.363	0.171	363.726	0.281	1.084	4.436	0.376	1461.96	121.9	0.0016	NA	NA	NA	NA	0.271	0.497	1.547	0.133	246.11	0.038
72	IA3	Stromal	iCAF	27	77879.4	347	628.7	0.0081	NA	NA	NA	NA	0.262	0.617	3.34	0.213	1576.03	0.039	0.196	0.509	0.069	501.514	0.825	3.034	13.535	1.265	7749.93	0	0.473	6.208	0.695	1208.6	0.09	0.533	2.382	0.158	1361.89	252.1	0.0032	NA	NA	NA	NA	0.235	0.509	0.985	0.121	521.05	0.037
72	IA3	Stromal	proCAF	221	77879.4	2838	3176.3	0.0408	NA	NA	NA	NA	0.19	0.513	3.049	0.145	6614.21	0.014	0.157	0.731	0.081	2021.43	0.198	2.066	8.709	0.974	26654.5	0	0.195	4.807	0.2	2510.42	0.065	0.494	2.371	0.302	6380.48	1668.5	0.0214	NA	NA	NA	NA	0.186	0.439	1.147	0.097	2978.27	0.015
72	IA3	Stromal	matCAF	201	77879.4	2581	5833	0.0749	NA	NA	NA	NA	0.196	0.698	4.731	0.25	16539.7	0.024	0.218	0.781	0.071	5155	0.299	2.55	7.835	0.574	60414.6	0	0.123	4.054	0.143	2911.92	0.11	0.496	4.389	0.255	11756	2337.6	0.03	NA	NA	NA	NA	0.206	0.531	1.547	0.108	5045.25	0.019
73	IA3	Stromal	myCAF	21	60145.1	349	311.4	0.0052	NA	NA	NA	NA	0.251	0.722	2.922	0.213	912.855	0.064	0.261	0.535	0.065	330.345	0.444	2.176	4.73	0.601	2753.1	0	0.327	3.089	0.177	414.199	0.493	1.303	4.498	0.258	1648.67	122.8	0.002	NA	NA	NA	NA	0.228	0.52	1.492	0.127	259.457	0.037
73	IA3	Stromal	proCAF	201	60145.1	3342	3178.5	0.0528	NA	NA	NA	NA	0.195	0.489	3.197	0.161	6318.44	0.018	0.176	0.606	0.091	2266.74	0.202	1.914	8.393	0.961	24708.1	0	0.419	4.553	0.426	5404.88	0.103	0.586	3.501	0.345	7562.6	1375.6	0.0229	NA	NA	NA	NA	0.181	0.414	1.507	0.086	2313.68	0.017
73	IA3	Stromal	iCAF	0	60145.1	0	0	0	NA	NA	NA	NA	#N/A	#N/A	#N/A	#N/A	0	#N/A	#N/A	#N/A	#N/A	0	#N/A	#N/A	#N/A	#N/A	0	#N/A	#N/A	#N/A	#N/A	0	#N/A	#N/A	#N/A	#N/A	0	0	0	NA	NA	NA	NA	#N/A	#N/A	#N/A	#N/A	0	#N/A
73	IA3	Stromal	matCAF	135	60145.1	2245	4300.8	0.0715	NA	NA	NA	NA	0.202	0.609	3.748	0.246	10640	0.025	0.242	0.823	0.095	4223.75	0.215	2.2	7.583	0.537	38431.9	0	0.342	6.37	0.338	5983.24	0.125	0.674	3.838	0.372	11767.7	1398	0.0232	NA	NA	NA	NA	0.173	0.476	1.358	0.113	2702.55	0.02
74	IA3	Stromal	myCAF	0	139296	0	0	0	NA	NA	NA	NA	#N/A	#N/A	#N/A	#N/A	0	#N/A	#N/A	#N/A	#N/A	0	#N/A	#N/A	#N/A	#N/A	0	#N/A	#N/A	#N/A	#N/A	0	#N/A	#N/A	#N/A	#N/A	0	0	0	NA	NA	NA	NA	#N/A	#N/A	#N/A	#N/A	0	#N/A
74	IA3	Stromal	iCAF	338	139296	2426	31069.2	0.223	NA	NA	NA	NA	0.078	1.586	5.427	0.523	200111	0	0.116	0.926	0.04	14663.2	0.465	4.707	41.898	2.409	594114	0	1.842	23.719	1.034	232484	0	0.434	1.942	0.085	54792.2	10394	0.0746	NA	NA	NA	NA	0.207	0.891	4.442	0.231	37615.6	0
74	IA3	Stromal	proCAF	257	139296	1845	4141.3	0.0297	NA	NA	NA	NA	0.192	0.543	3.942	0.192	9133.19	0.012	0.146	0.805	0.074	2461	0.242	2.497	11.963	1.201	42012.2	0	0.57	5.889	0.666	9588.35	0.046	0.452	3.843	0.248	7608.39	1944	0.014	NA	NA	NA	NA	0.185	0.428	2.46	0.089	3376.67	0.012
74	IA3	Stromal	matCAF	21	139296	151	474.9	0.0034	NA	NA	NA	NA	0.211	0.745	4.684	0.318	1436.96	0.021	0.27	1.536	0.122	521.763	0.551	3.327	9.758	0.85	6418.46	0	0.36	7.44	0.62	693.634	0.15	0.398	1.431	0.112	767.162	185.4	0.0013	NA	NA	NA	NA	0.196	0.465	1.149	0.08	350.389	0.019
75	IA3	Stromal	proCAF	298	60866.4	4896	7595.8	0.1248	NA	NA	NA	NA	0.158	0.371	1.258	0.06	11438.4	0	0.122	0.662	0.044	3757.73	0.226	1.77	12.897	0.695	54611.2	0	0.443	6.36	0.346	13683.4	0.113	0.774	5.877	0.397	23892	3002.3	0.0493	NA	NA	NA	NA	0.031	0.329	0.748	0.048	4009.35	0
75	IA3	Stromal	iCAF	10	60866.4	164	174.3	0.0029	NA	NA	NA	NA	0.218	0.705	4.508	0.481	499.463	0	0.14	0.568	0.102	99.295	0.579	3.811	19.591	1.801	2697.84	0	1.024	10.514	0.991	724.721	0.199	0.627	2.453	0.21	444.248	87.4	0.0014	NA	NA	NA	NA	0.189	0.446	0.97	0.129	158.209	0.016
75	IA3	Stromal	matCAF	12	60866.4	197	452.2	0.0074	NA	NA	NA	NA	0.187	0.529	1.097	0.137	970.995	0.028	0.243	1.141	0.202	445.919	0.561	2.771	7.359	0.971	5090.31	0	0.373	3.993	0.361	684.58	0.207	0.62	2.533	0.143	1139.48	145	0.0024	NA	NA	NA	NA	0.18	0.4	0.819	0.09	235.61	0.022
75	IA3	Stromal	myCAF	67	60866.4	1100	2445.2	0.0402	NA	NA	NA	NA	0.169	0.436	1.841	0.096	4334.98	0.024	0.151	0.582	0.032	1496.87	0.318	1.92	7.676	0.404	19066.5	0	0.548	4.71	0.278	5448.04	0.142	1.426	6.153	0.462	14167.8	933.7	0.0153	NA	NA	NA	NA	0.165	0.371	0.78	0.059	1406.85	0.018
76	IA2	Stromal	myCAF	7	106950	65	186.1	0.0017	NA	NA	NA	NA	0.321	1.061	4.062	0.534	802.23	0.096	0.262	0.482	0.045	198.26	1.205	2.485	6.349	0.338	1878.33	0	0.202	2.722	0.112	152.782	0.354	0.934	2.938	0.223	706.178	96	0.0009	NA	NA	NA	NA	0.351	0.616	1.299	0.149	240.421	0.101
76	IA2	Stromal	proCAF	285	106950	2665	8276.9	0.0774	NA	NA	NA	NA	0.199	0.66	5.171	0.325	22205.6	0.021	0.188	0.652	0.06	6318.48	0.275	2.348	11.495	0.58	78932	0	1.476	14.178	1.026	49621.6	0.118	0.408	4.501	0.209	13716.2	3326.2	0.0311	NA	NA	NA	NA	0.197	0.509	5.242	0.174	6880.52	0.022
76	IA2	Stromal	iCAF	51	106950	477	1428	0.0134	NA	NA	NA	NA	0.29	1.23	4.78	0.56	7134.57	0	0.221	1.103	0.139	1284.3	0.734	4.074	20.301	1.193	23633.7	0	1.577	13.15	1.045	9145.56	0.056	0.522	3.116	0.194	3028.64	572.3	0.0054	NA	NA	NA	NA	0.213	0.672	2.897	0.194	1562.09	0
76	IA2	Stromal	matCAF	206	106950	1926	9779	0.0914	NA	NA	NA	NA	0.211	0.787	5.319	0.313	31246.2	0.029	0.377	1.311	0.141	14970.1	0.389	3.405	10.708	0.972	135275	0	0.462	10.284	0.427	18336.3	0.13	0.393	1.93	0.14	15592.1	3564.3	0.0333	NA	NA	NA	NA	0.19	0.554	5.035	0.177	8027.36	0.021
77	IIIA	Stromal	myCAF	11	89773	123	183.1	0.002	NA	NA	NA	NA	0.329	0.698	1.153	0.122	519.222	0.158	0.327	0.587	0.06	243.634	0.832	1.977	5.118	0.323	1470.93	0	0.535	3.37	0.19	397.974	0.218	1.054	2.863	0.261	784.148	57.1	0.0006	NA	NA	NA	NA	0.327	0.561	0.932	0.089	130.112	0.124
77	IIIA	Stromal	matCAF	400	89773	4456	19268.8	0.2146	NA	NA	NA	NA	0.226	0.775	4.556	0.184	60678.7	0.034	0.425	1.535	0.135	33290.6	0.106	2.281	8.427	0.552	178525	0	0.371	5.045	0.186	29078.9	0.126	0.428	2.354	0.142	33479.6	6586	0.0734	NA	NA	NA	NA	0.174	0.59	2.13	0.1	15796.9	0.026
77	IIIA	Stromal	proCAF	129	89773	1437	1724.9	0.0192	NA	NA	NA	NA	0.25	0.561	1.749	0.135	3931.49	0.046	0.236	0.645	0.068	1652.47	0.26	1.72	5.223	0.385	12054.8	0	0.612	6.36	0.402	4291.61	0.14	0.453	3.285	0.193	3173.9	801.3	0.0089	NA	NA	NA	NA	0.214	0.527	1.274	0.104	1713.79	0.027
77	IIIA	Stromal	iCAF	1	89773	11	3.9	0	NA	NA	NA	NA	0.668	1.043	1.267	#N/A	16.683	0.106	0.171	0.221	#N/A	2.734	2.446	5.746	8.084	#N/A	91.928	0.39	2.254	3.132	#N/A	36.063	0.33	0.451	0.899	#N/A	7.212	2.7	0	NA	NA	NA	NA	0.556	0.976	1.206	#N/A	10.733	0.099
78	IA2	Stromal	proCAF	507	141801	3575	12329.6	0.087	NA	NA	NA	NA	0.163	0.396	4.296	0.159	19814.4	0	0.155	1.149	0.089	7769.12	0.255	1.822	9.206	0.779	91236.7	0	0.387	7.345	0.327	19358.7	0.091	0.668	5.361	0.369	33438.9	5201.3	0.0367	NA	NA	NA	NA	0.16	0.336	1.927	0.057	7098.81	0
78	IA2	Stromal	iCAF	120	141801	846.3	3906.4	0.0275	NA	NA	NA	NA	0.175	0.377	3.233	0.157	5978.17	0	0.047	0.323	0.041	751.68	0.564	7.113	27.125	3.15	112871	0	2.222	16.464	1.152	35266.1	0	0.403	2.453	0.159	6392.99	1297.3	0.0091	NA	NA	NA	NA	0.162	0.324	1.846	0.069	1708.64	0
78	IA2	Stromal	matCAF	160	141801	1128	8529.5	0.0602	NA	NA	NA	NA	0.19	0.542	5.28	0.378	18796.5	0.005	0.39	2.126	0.244	13499.4	0.406	2.23	11.551	0.631	77268.8	0	0.256	5.763	0.204	8872.58	0.122	0.714	7.074	0.242	24738.5	3192.3	0.0225	NA	NA	NA	NA	0.171	0.388	1.878	0.083	5037.41	0
78	IA2	Stromal	myCAF	135	141801	952	7131.3	0.0503	NA	NA	NA	NA	0.177	0.452	5.245	0.274	13096.7	0	0.164	0.983	0.049	4750	0.341	1.919	13.167	0.485	55590.7	0	0.537	5.096	0.249	15566.9	0.176	1.213	6.814	0.413	35151.5	2528.2	0.0178	NA	NA	NA	NA	0.164	0.347	1.613	0.049	3560.6	0.003
79	IIIA	Stromal	matCAF	445	134627	3305	26510.9	0.1969	NA	NA	NA	NA	0.064	0.693	4.744	0.238	74645.4	0.024	0.486	2.156	0.166	52318.9	0.06	2.336	11.532	0.601	251536	0	0.581	7.469	0.269	62572.9	0.07	0.569	3.978	0.142	61260.9	9581.6	0.0712	NA	NA	NA	NA	0.16	0.529	2.017	0.109	20599.5	0.017
79	IIIA	Stromal	iCAF	14	134627	104	326.4	0.0024	NA	NA	NA	NA	0.209	0.674	3.159	0.402	894.214	0	0.206	0.758	0.11	273.458	0.859	3.779	14.92	1.345	5010.66	0	1.163	6.421	0.419	1541.9	0.06	0.499	2.136	0.147	661.712	141.1	0.001	NA	NA	NA	NA	0.229	0.561	1.635	0.161	321.665	0
79	IIIA	Stromal	proCAF	296	134627	2199	9021.6	0.067	NA	NA	NA	NA	0.14	0.489	3.019	0.15	17905.8	0.009	0.173	0.818	0.073	6339.21	0.087	1.702	8.225	0.507	62383.7	0	1.048	9.298	0.389	38398.8	0.14	0.559	3.447	0.217	20486.7	3536	0.0263	NA	NA	NA	NA	0.183	0.443	3.831	0.085	6368.75	0
79	IIIA	Stromal	myCAF	46	134627	342	1265.3	0.0094	NA	NA	NA	NA	0.275	0.542	2.521	0.146	2783.58	0.031	0.179	0.686	0.063	922.554	0.377	1.86	6.871	0.441	9562.43	0	1.129	6.256	0.328	5804.14	0.287	0.964	3.943	0.291	4955.51	491.8	0.0037	NA	NA	NA	NA	0.253	0.454	0.754	0.029	906.845	0.032
80	IA1	Stromal	myCAF	19	85240.6	223	346.4	0.0041	NA	NA	NA	NA	0.34	0.755	2.167	0.161	1061.74	0.077	0.223	0.461	0.044	314.325	1.419	2.99	9.599	0.532	4206.36	0	0.258	2.708	0.161	363.428	0.282	1.182	4.644	0.405	1663.16	169.1	0.002	NA	NA	NA	NA	0.34	0.564	0.903	0.08	387.474	0.075
80	IA1	Stromal	iCAF	97	85240.6	1140	3164.7	0.0371	NA	NA	NA	NA	0.22	0.735	3.652	0.292	9453.44	0	0.221	0.748	0.076	2846.7	0.639	6.416	38.796	3.392	82480.2	0	1.638	22.086	1.457	21052	0.062	0.794	6.495	0.399	10205.9	1192.9	0.014	NA	NA	NA	NA	0.218	0.559	1.783	0.173	2709.31	0
80	IA1	Stromal	proCAF	335	85240.6	3930	3374.5	0.0396	NA	NA	NA	NA	0.185	0.43	2.024	0.133	5890.81	0.017	0.103	0.471	0.072	1406.61	0.242	1.62	8.014	1.144	22212.6	0	0.123	5.986	0.216	1686.75	0.076	0.273	2.563	0.2	3737.44	2218.7	0.026	NA	NA	NA	NA	0.183	0.366	1.237	0.094	3295	0.017
80	IA1	Stromal	matCAF	63	85240.6	739	1804.2	0.0212	NA	NA	NA	NA	0.23	0.617	2.135	0.155	4519.69	0.018	0.227	0.88	0.1	1667.07	0.33	3.332	10.03	1.187	24419	0	0.163	4.125	0.118	1196.6	0.085	0.491	2.46	0.193	3596.39	673.3	0.0079	NA	NA	NA	NA	0.206	0.479	1.163	0.099	1311.07	0.019
81	IIB	Stromal	matCAF	379	117776	3218	12653.1	0.1074	NA	NA	NA	NA	0.193	1.032	5.569	0.519	53038	0.038	0.523	2.407	0.228	26859.3	0.234	2.136	16.527	0.408	109815	0	0.519	8.636	0.184	26695.3	0.179	0.731	4.963	0.243	37550.4	5577.7	0.0474	NA	NA	NA	NA	0.182	0.532	4.539	0.104	12043.6	0.027
81	IIB	Stromal	iCAF	56	117776	475	1486.1	0.0126	NA	NA	NA	NA	0.198	0.935	3.899	0.473	5645.15	0	0.194	1.069	0.123	1173.46	0.548	4.533	23.002	1.876	27368.5	0	1.443	8.107	0.641	8709.87	0.181	0.636	3.035	0.177	3838.05	565.9	0.0048	NA	NA	NA	NA	0.181	0.578	2.506	0.206	1327.78	0
81	IIB	Stromal	proCAF	212	117776	1800	3632	0.0308	NA	NA	NA	NA	0.166	0.441	3.94	0.182	6506.2	0	0.198	1.081	0.121	2922.89	0.127	2.455	13.956	0.912	36225.6	0	1.051	6.739	0.562	15503.1	0.119	0.68	3.639	0.257	10040	1352.2	0.0115	NA	NA	NA	NA	0.164	0.387	1.314	0.091	2124.06	0.014
81	IIB	Stromal	myCAF	34	117776	289	860.9	0.0073	NA	NA	NA	NA	0.265	1.066	4.273	0.38	3728.55	0.06	0.337	1.091	0.085	1179.65	0.447	1.986	5.689	0.325	6943.72	0	0.665	4.474	0.255	2324.68	0.215	1.088	4.52	0.425	3805.17	351	0.003	NA	NA	NA	NA	0.206	0.501	1.529	0.087	714.226	0.055
82	IA1	Stromal	myCAF	13	251178	51.8	374.2	0.0015	NA	NA	NA	NA	0.187	0.803	3.522	0.533	1220.43	0.038	0.206	0.643	0.047	312.586	0.449	2.524	8.418	0.842	3836.83	0	0.316	5.135	0.324	479.877	0.278	0.982	5.983	0.4	1492.43	141.8	0.0006	NA	NA	NA	NA	0.144	0.42	0.982	0.165	242.101	0.029
82	IA1	Stromal	iCAF	48	251178	191	1883.9	0.0075	NA	NA	NA	NA	0.201	0.863	5.008	0.461	6600.97	0	0.272	1.025	0.095	2082.11	0.684	3.652	21.479	1.563	27945.5	0	0.346	8.857	0.55	2651.11	0.141	0.494	2.6	0.177	3777.8	830.1	0.0033	NA	NA	NA	NA	0.163	0.517	4.457	0.159	1743.21	0
82	IA1	Stromal	proCAF	1723	251178	6859.7	38371.5	0.1528	NA	NA	NA	NA	0.096	0.251	4.763	0.089	39072.5	0.016	0.078	0.688	0.031	12109.4	0.193	1.179	10.104	0.328	183816	0	0.204	5.133	0.118	31858.4	0.072	0.284	3.619	0.082	44273	16636.6	0.0662	NA	NA	NA	NA	0.119	0.232	4.288	0.047	15645.7	0.015
82	IA1	Stromal	matCAF	299	251178	1190	25574.5	0.1018	NA	NA	NA	NA	0.143	0.811	5.44	0.472	84291	0.027	0.436	1.428	0.143	45282.9	0.301	3.779	10.376	1.019	392637	0	0.031	4.063	0.078	3216.27	0.07	0.336	2.497	0.131	34877	7776	0.031	NA	NA	NA	NA	0.057	0.557	4.276	0.179	17588.6	0.021
83	IA2	Stromal	iCAF	60	169401	354	3252.1	0.0192	NA	NA	NA	NA	0.176	0.598	3.64	0.154	7901.91	0	0.2	0.518	0.055	2643.14	0.841	2.693	14.092	1.17	35572.4	0	0.172	6.285	0.392	2278.8	0.099	0.458	3.126	0.102	6046.43	1375.1	0.0081	NA	NA	NA	NA	0.175	0.411	1.507	0.097	2293.09	0
83	IA2	Stromal	proCAF	553	169401	3264	14178.8	0.0837	NA	NA	NA	NA	0.135	0.396	2.641	0.099	22811.3	0.019	0.144	0.548	0.033	8287.9	0.296	1.848	10.025	0.377	106416	0	0.11	4.998	0.134	6359.33	0.065	0.498	4.065	0.237	28658.5	5851.7	0.0345	NA	NA	NA	NA	0.106	0.345	1.058	0.049	8207.55	0.017
83	IA2	Stromal	matCAF	413	169401	2438	25968.1	0.1533	NA	NA	NA	NA	0.179	0.565	3.085	0.157	59623.8	0.028	0.2	0.689	0.045	21106.4	0.427	2.285	10.373	0.426	241059	0	0.061	3.95	0.069	6444.74	0.119	0.426	3.277	0.15	44967.9	9743.1	0.0575	NA	NA	NA	NA	0.153	0.395	1.242	0.067	15629.4	0.022
83	IA2	Stromal	myCAF	73	169401	431	2919.6	0.0172	NA	NA	NA	NA	0.178	0.423	2.659	0.146	5018.6	0.026	0.152	0.505	0.033	1798.26	0.39	1.953	7.871	0.382	23167.7	0	0.236	3.35	0.168	2803.01	0.133	0.91	4.893	0.364	10793.2	1095	0.0065	NA	NA	NA	NA	0.155	0.336	0.907	0.044	1495.09	0.023
84	IB	Stromal	myCAF	19	67436.9	282	331.8	0.0049	NA	NA	NA	NA	0.297	1.042	3.631	0.42	1404.95	0.094	0.251	0.603	0.057	338.675	1.276	3.141	5.828	0.456	4233.8	0	0.285	2.705	0.233	384.651	0.33	1.096	4.254	0.328	1477.43	150.7	0.0022	NA	NA	NA	NA	0.287	0.551	1.893	0.08	337.112	0.079
84	IB	Stromal	proCAF	104	67436.9	1542	1982.4	0.0294	NA	NA	NA	NA	0.225	0.472	4.795	0.234	3805.02	0.032	0.151	0.603	0.061	1214.29	0.541	3.314	7.8	0.651	26687	0	0.861	5.963	0.475	6933.31	0.15	0.51	3.204	0.15	4105.29	634.1	0.0094	NA	NA	NA	NA	0.206	0.454	4.587	0.162	1168.47	0.024
84	IB	Stromal	iCAF	163	67436.9	2417	3368.8	0.05	NA	NA	NA	NA	0.241	0.739	4.197	0.308	10113.6	0	0.208	0.645	0.069	2849.55	0.766	3.835	22.32	0.867	52477.9	0	0.709	23.641	0.618	9701.22	0.103	0.573	3.165	0.154	7847.87	1364.8	0.0202	NA	NA	NA	NA	0.203	0.568	1.878	0.132	3146.34	0.019
84	IB	Stromal	matCAF	100	67436.9	1483	2676.1	0.0397	NA	NA	NA	NA	0.265	0.894	4.583	0.333	9713.4	0.047	0.271	0.869	0.061	2943.24	0.832	3.289	7.866	0.46	35757.8	0	0.193	4.974	0.247	2103.48	0.171	0.553	2.451	0.193	6014.2	1228.6	0.0182	NA	NA	NA	NA	0.234	0.593	2.04	0.101	2959.01	0.045
85	IA3	Stromal	myCAF	8	174414	46	249.4	0.0014	NA	NA	NA	NA	0.233	0.446	0.978	0.076	452.073	0.069	0.148	0.315	0.009	149.466	1.185	2.465	5.872	0.384	2496.91	0	0.51	3.47	0.227	516.635	0.283	1.243	6.03	0.32	1259.34	72.1	0.0004	NA	NA	NA	NA	0.278	0.388	0.497	0.039	113.554	0.044
85	IA3	Stromal	iCAF	559	174414	3205	34146.3	0.1958	NA	NA	NA	NA	0.155	0.985	5.477	0.415	136674	0	0.098	0.687	0.024	13655	0.447	5.761	38.842	2.46	799155	0	2.095	28.693	1.127	290539	0	0.595	5.821	0.163	82584.2	10425	0.0598	NA	NA	NA	NA	0.162	0.533	2.421	0.135	22580.1	0
85	IA3	Stromal	proCAF	304	174414	1743	7062.1	0.0405	NA	NA	NA	NA	0.174	0.364	2.604	0.063	10445	0.004	0.102	0.378	0.036	2934.02	0.299	2.404	13.025	1.278	68952.7	0	0.689	9.767	0.7	19769.6	0.091	0.512	4.839	0.265	14697.2	2886.6	0.0166	NA	NA	NA	NA	0.159	0.331	0.669	0.044	3880.15	0.012
85	IA3	Stromal	matCAF	28	174414	161	1556.8	0.0089	NA	NA	NA	NA	0.231	0.411	0.865	0.045	2598.08	0.052	0.131	0.665	0.038	826.236	0.979	2.04	12.059	0.619	12903.7	0	0.206	5.63	0.316	1305.54	0.159	0.55	2.337	0.196	3480.13	532.2	0.0031	NA	NA	NA	NA	0.216	0.376	0.536	0.018	812.222	0.038
86	IA3	Stromal	myCAF	15	95494	157	510.3	0.0053	NA	NA	NA	NA	0.213	0.417	0.791	0.064	864.074	0.041	0.161	0.525	0.035	333.616	0.717	2.761	8.083	0.681	5723.94	0	0.679	4.56	0.302	1406.54	0.305	1.31	5.171	0.4	2716.34	163.7	0.0017	NA	NA	NA	NA	0.167	0.389	0.607	0.046	258.42	0.026
86	IA3	Stromal	proCAF	286	95494	2995	9994	0.1047	NA	NA	NA	NA	0.164	0.531	2.682	0.125	21538.6	0	0.138	0.649	0.038	5600.19	0.318	2.502	14.201	0.653	101561	0	0.458	6.548	0.558	18612.2	0.101	0.445	5.311	0.23	18061.3	3659.8	0.0383	NA	NA	NA	NA	0.084	0.453	2.08	0.093	6735.73	0.012
86	IA3	Stromal	iCAF	168	95494	1759	6686.7	0.07	NA	NA	NA	NA	0.179	0.721	6.337	0.353	19582.9	0	0.105	0.565	0.044	2846.39	0.608	5.231	44.564	3.271	142097	0	1.788	25.374	1.454	48572.2	0	0.465	3.955	0.127	12625.3	2442.7	0.0256	NA	NA	NA	NA	0.169	0.418	5.271	0.113	4146.15	0
86	IA3	Stromal	matCAF	18	95494	188	1246.1	0.013	NA	NA	NA	NA	0.248	0.674	2.987	0.127	3411.49	0.051	0.176	0.751	0.069	889.108	1.065	2.51	8.412	0.74	12704.2	0	0.159	2.749	0.076	805.45	0.227	0.39	2.171	0.117	1976.06	463.3	0.0049	NA	NA	NA	NA	0.249	0.526	1.317	0.056	990.556	0.059
87	IA3	Stromal	myCAF	15	43912.1	342	229.4	0.0052	NA	NA	NA	NA	0.275	0.641	2.235	0.184	597.318	0.101	0.251	0.496	0.055	234.241	0.789	2.154	6.094	0.402	2007.8	0	0.427	2.912	0.178	398.023	0.42	1.118	2.886	0.344	1041.94	79.5	0.0018	NA	NA	NA	NA	0.261	0.492	0.861	0.074	158.845	0.084
87	IA3	Stromal	iCAF	16	43912.1	364	577.8	0.0132	NA	NA	NA	NA	0.191	0.534	1.382	0.141	1252.32	0.011	0.225	0.538	0.076	528.986	0.345	2.85	12.868	0.934	6690	0	0.592	6.584	0.412	1389.89	0.142	0.551	2.31	0.15	1293.54	220.1	0.005	NA	NA	NA	NA	0.187	0.447	0.877	0.094	399.725	0.027
87	IA3	Stromal	proCAF	104	43912.1	2368	1417.9	0.0323	NA	NA	NA	NA	0.199	0.498	2.585	0.154	2869.81	0.031	0.195	0.579	0.061	1124.41	0.323	1.923	8.416	0.526	11074	0	0.371	3.818	0.278	2134.93	0.118	0.48	2.864	0.218	2767.66	783.8	0.0178	NA	NA	NA	NA	0.19	0.419	1.714	0.072	1335.19	0.024
87	IA3	Stromal	matCAF	249	43912.1	5670	8015.3	0.1825	NA	NA	NA	NA	0.166	0.602	3.702	0.134	19608.1	0.027	0.324	1.194	0.124	10546	0.241	2.434	9.103	0.651	79248.8	0	0.207	4.239	0.132	6754	0.118	0.43	2.244	0.118	13989.4	3355.8	0.0764	NA	NA	NA	NA	0.159	0.412	1.295	0.089	5612.09	0.019
88	IIB	Stromal	matCAF	158	93002	1699	9091	0.0978	NA	NA	NA	NA	0.16	0.552	4.949	0.305	20397	0	0.254	0.971	0.058	9368.72	0.335	2.705	13.454	0.519	99886.1	0	0.271	5.917	0.156	10007.3	0.1	0.565	5.08	0.243	20855.7	3273.1	0.0352	NA	NA	NA	NA	0.138	0.414	1.541	0.078	5501.5	0.02
88	IIB	Stromal	iCAF	18	93002	194	1052.1	0.0113	NA	NA	NA	NA	0.178	0.98	3.366	0.432	4189.01	0.066	0.29	0.579	0.043	1239.79	0.953	3.082	10.692	0.301	13174.6	0	0.239	3.05	0.107	1021.4	0.211	0.573	3.549	0.221	2451.03	305.2	0.0033	NA	NA	NA	NA	0.176	0.525	1.699	0.125	650.538	0.055
88	IIB	Stromal	proCAF	239	93002	2570	4395.3	0.0473	NA	NA	NA	NA	0.145	0.414	4.168	0.139	7391.93	0.028	0.198	0.624	0.069	3529.09	0.269	2.024	9.044	0.649	36130.5	0	0.235	3.805	0.159	4200.81	0.084	0.534	3.801	0.287	9541.08	1881.5	0.0202	NA	NA	NA	NA	0.132	0.363	1.038	0.072	2776.94	0.019
88	IIB	Stromal	myCAF	70	93002	753	2565.1	0.0276	NA	NA	NA	NA	0.176	0.694	3.755	0.313	7228.1	0.065	0.229	0.664	0.035	2387.92	0.553	2.265	6.779	0.39	23606.3	0	0.312	3.134	0.216	3249.71	0.176	1.087	6.049	0.51	11325.9	998.2	0.0107	NA	NA	NA	NA	0.182	0.417	1.91	0.085	1691.19	0.04
89	IA3	Stromal	myCAF	23	139428	165	1123.8	0.0081	NA	NA	NA	NA	0.184	0.603	1.928	0.161	2752.05	0.073	0.238	0.599	0.045	1085.07	0.734	2.583	6.184	0.453	11790	0	0.403	4.761	0.206	1837.67	0.213	0.846	3.958	0.314	3862.51	348.8	0.0025	NA	NA	NA	NA	0.154	0.44	1.138	0.066	623.9	0.048
89	IA3	Stromal	iCAF	96	139428	689	3430.6	0.0246	NA	NA	NA	NA	0.189	0.637	3.849	0.268	8876.51	0	0.289	1.168	0.136	4028.14	0.856	3.554	20.421	1.135	49521.8	0	0.402	9.592	0.468	5598.02	0.08	0.465	3.709	0.159	6475.46	1133.4	0.0081	NA	NA	NA	NA	0.171	0.475	1.831	0.127	2184.86	0.019
89	IA3	Stromal	proCAF	260	139428	1865	8351.5	0.0599	NA	NA	NA	NA	0.144	0.346	4.251	0.147	11733.6	0.024	0.144	0.817	0.074	4892.56	0.267	1.739	6.786	0.687	58998.2	0	0.309	3.133	0.208	10483.7	0.079	0.364	3.011	0.138	12345	2299.2	0.0165	NA	NA	NA	NA	0.051	0.334	4.33	0.105	3118.47	0.019
89	IA3	Stromal	matCAF	495	139428	3550	30236.4	0.2169	NA	NA	NA	NA	0.157	0.672	4.208	0.296	82526.2	0.03	0.404	1.518	0.158	49607.8	0.301	3.44	11.463	1.07	422527	0	0.114	4.615	0.109	14061.6	0.091	0.385	5.127	0.093	47282.5	9252.2	0.0664	NA	NA	NA	NA	0.04	0.481	1.764	0.138	18065.5	0.021
90	IB	Stromal	myCAF	5	40395.3	120	100.7	0.0025	NA	NA	NA	NA	0.421	1.042	2.408	0.309	426.109	0.124	0.326	0.924	0.103	133.462	0.562	1.603	4.499	0.392	655.825	0	0.762	2.021	0.066	311.823	0.41	1.195	3.245	0.097	488.835	27.1	0.0007	NA	NA	NA	NA	0.319	0.674	1.073	0.143	74.157	0.103
90	IB	Stromal	proCAF	107	40395.3	2649	1785.5	0.0442	NA	NA	NA	NA	0.2	0.647	6.859	0.334	4692.23	0.026	0.26	1.1	0.106	1886.49	0.196	1.808	8.553	0.448	13113.7	0	0.698	5.381	0.32	5063.74	0.143	0.625	2.365	0.186	4536.52	791.7	0.0196	NA	NA	NA	NA	0.178	0.564	5.594	0.222	1812.84	0.022
90	IB	Stromal	iCAF	2	40395.3	50	29.5	0.0007	NA	NA	NA	NA	0.315	1.558	3.299	0.973	187.01	0.105	0.242	0.496	0.075	29.041	0.909	1.684	4.582	0.929	202.124	0	0.61	2.55	0.37	73.228	0.341	0.524	1.402	0.366	62.823	13	0.0003	NA	NA	NA	NA	0.341	0.666	1.072	0.142	35.315	0.114
90	IB	Stromal	matCAF	101	40395.3	2500	3363.4	0.0833	NA	NA	NA	NA	0.219	1.071	6.669	0.562	14627.6	0.033	0.431	1.815	0.175	5885.65	0.114	1.675	6.895	0.382	22889.5	0	0.466	4.764	0.2	6363.19	0.148	0.615	3.986	0.177	8409.2	1282	0.0317	NA	NA	NA	NA	0.193	0.632	5.383	0.18	3289.33	0.024
91	IA2	Stromal	proCAF	1438	281412	5109.9	57689.6	0.205	NA	NA	NA	NA	0.014	0.607	5.389	0.405	142252	0.012	0.132	0.722	0.033	30894.1	0.047	2.111	9.577	0.578	494670	0	2.264	51.489	2.136	530622	0.008	0.582	5.166	0.23	136282	22356.5	0.0794	NA	NA	NA	NA	0.121	0.388	5.079	0.073	35206.8	0.015
91	IA2	Stromal	iCAF	66	281412	235	4016.2	0.0143	NA	NA	NA	NA	0.224	1.374	5.235	0.512	22413.3	0.014	0.163	0.7	0.056	2653.11	0.387	3.33	11.552	0.664	54321.2	0	2.37	15.697	1.14	38671.7	0.116	0.598	3.42	0.162	9759.81	1456.1	0.0052	NA	NA	NA	NA	0.174	0.501	1.708	0.115	2966.06	0.025
91	IA2	Stromal	matCAF	262	281412	931	18662	0.0663	NA	NA	NA	NA	0.185	0.536	5.294	0.167	40651.3	0.03	0.195	0.818	0.055	14750.8	0.492	2.454	9.723	0.655	186023	0	0.502	15.331	0.598	38092.9	0.202	0.706	2.525	0.144	53496.9	7359.5	0.0262	NA	NA	NA	NA	0.173	0.434	1.045	0.054	12969	0.025
91	IA2	Stromal	myCAF	95	281412	338	6099.8	0.0217	NA	NA	NA	NA	0.208	0.802	5.104	0.542	19876.8	0.031	0.128	0.616	0.032	3160.01	0.366	2.08	8.637	0.491	51537.8	0	1.194	8.397	0.729	29588	0.202	0.842	3.276	0.158	20874.6	2072.5	0.0074	NA	NA	NA	NA	0.186	0.417	1.446	0.088	3511.99	0.028
92	IA2	Stromal	myCAF	24	147180	163	737	0.005	NA	NA	NA	NA	0.223	0.93	3.694	0.371	2783.52	0.074	0.223	0.698	0.041	667.232	0.637	1.818	4.925	0.361	5444.1	0	0.366	2.623	0.228	1095.19	0.274	1.068	4.459	0.239	3198	330.1	0.0022	NA	NA	NA	NA	0.204	0.5	1.223	0.1	670.315	0.053
92	IA2	Stromal	iCAF	84	147180	571	3683.4	0.025	NA	NA	NA	NA	0.207	0.55	3.67	0.297	8223.32	0	0.136	0.928	0.114	2031.14	0.731	4.202	34.409	2.631	62873.7	0	1.065	14.999	0.773	15930.5	0	0.355	3.044	0.229	5308.53	1272.9	0.0086	NA	NA	NA	NA	0.187	0.409	1.064	0.103	2117.08	0
92	IA2	Stromal	proCAF	300	147180	2038	6844.7	0.0465	NA	NA	NA	NA	0.161	0.434	3.854	0.175	12075.9	0.004	0.165	1.11	0.14	4576.77	0.153	1.849	13.627	0.705	51402.1	0	0.425	8.443	0.389	11814.4	0	0.383	3.818	0.219	10648.9	2453.1	0.0167	NA	NA	NA	NA	0.138	0.373	1.327	0.077	3714.73	0
92	IA2	Stromal	matCAF	411	147180	2792	25822.8	0.1755	NA	NA	NA	NA	0.213	0.733	4.298	0.307	76858.5	0	0.535	2.667	0.219	56171.1	0.384	2.543	10.795	0.614	266750	0	0.116	5.606	0.174	12157.4	0.123	0.559	5.438	0.235	58660.1	9949.9	0.0676	NA	NA	NA	NA	0.186	0.513	1.693	0.089	20753.8	0
93	IIB	Stromal	myCAF	4	58329.9	69	74.6	0.0013	NA	NA	NA	NA	0.306	0.498	0.713	0.057	150.855	0.118	0.197	0.325	0.018	59.713	1.725	3.309	8.036	1.685	1002.56	0	0.85	4.562	1.311	257.594	0.545	1.851	4.497	0.521	560.987	19.4	0.0003	NA	NA	NA	NA	0.398	0.496	0.712	0.039	39.199	0.113
93	IIB	Stromal	matCAF	60	58329.9	1030	2125.2	0.0364	NA	NA	NA	NA	0.199	0.558	1.92	0.133	4818.96	0.034	0.256	0.951	0.097	2211.74	0.437	3.462	9.381	0.849	29890.5	0	0.46	6.825	0.441	3967.37	0.125	0.589	2.326	0.295	5085.88	905.9	0.0155	NA	NA	NA	NA	0.176	0.375	1.03	0.057	1381.77	0.021
93	IIB	Stromal	proCAF	88	58329.9	1510	2115.8	0.0363	NA	NA	NA	NA	0.17	0.437	4.082	0.181	3754.39	0.02	0.156	0.631	0.053	1340.1	0.31	3.088	12.318	1.109	26540.1	0	0.901	7.02	0.643	7742.92	0.113	0.694	3.139	0.24	5961.1	791.2	0.0136	NA	NA	NA	NA	0.167	0.375	1.012	0.075	1205.76	0.019
93	IIB	Stromal	iCAF	120	58329.9	2057	4191	0.0719	NA	NA	NA	NA	0.171	0.593	3.562	0.307	10104.2	0.004	0.16	0.835	0.062	2726.42	0.366	4.797	20.495	2.051	81670.3	0	1.539	11.63	0.919	26193.4	0.134	0.82	5.108	0.218	13955.2	1368.7	0.0235	NA	NA	NA	NA	0.174	0.456	1.855	0.153	2533.74	0.018
94	IIIB	Stromal	matCAF	534	123691	4317	22402.6	0.1811	NA	NA	NA	NA	0.19	0.625	4.163	0.196	56879.9	0.031	0.293	1.128	0.068	26639.5	0.337	2.907	8.635	0.489	264507	0	0.265	10.557	0.177	24129.5	0.113	0.671	4.431	0.222	61080.1	8068.9	0.0652	NA	NA	NA	NA	0.164	0.482	1.674	0.083	15805	0.023
94	IIIB	Stromal	proCAF	181	123691	1463	2129.1	0.0172	NA	NA	NA	NA	0.173	0.486	3.164	0.151	4203.7	0.018	0.219	0.646	0.082	1892.06	0.189	2.35	7.43	0.824	20328.6	0	0.277	3.54	0.227	2398.3	0.091	0.556	3.371	0.241	4812.43	1138	0.0092	NA	NA	NA	NA	0.158	0.422	1.611	0.098	1950.52	0.016
94	IIIB	Stromal	iCAF	54	123691	437	1896.7	0.0153	NA	NA	NA	NA	0.103	0.638	3.145	0.242	4912.34	0.039	0.27	0.732	0.06	2079.77	0.749	4.1	18.311	0.839	31590.1	0	0.904	10.237	0.431	6962.78	0.073	0.865	5.259	0.201	6662.46	694.9	0.0056	NA	NA	NA	NA	0.219	0.474	1.277	0.083	1338.69	0.057
94	IIIB	Stromal	myCAF	58	123691	469	1183.8	0.0096	NA	NA	NA	NA	0.243	0.771	3.944	0.319	3705.91	0.052	0.272	0.752	0.052	1309.61	0.485	2.769	8.177	0.496	13314.4	0	0.37	3.829	0.218	1778.72	0.184	1.105	4.143	0.262	5311.93	508.3	0.0041	NA	NA	NA	NA	0.231	0.503	1.436	0.061	1037.99	0.035
95	IVA	Stromal	matCAF	278	107646	2583	9844	0.0914	NA	NA	NA	NA	0.224	0.764	5.16	0.326	30537.4	0.027	0.305	1.513	0.114	12208.8	0.273	2.058	7.845	0.384	82305.5	0	0.355	9.76	0.286	14205.2	0.13	0.723	5.265	0.305	28896	3834.8	0.0356	NA	NA	NA	NA	0.193	0.483	2.407	0.097	7527.78	0.025
95	IVA	Stromal	proCAF	241	107646	2239	4584.4	0.0426	NA	NA	NA	NA	0.177	0.458	4.859	0.232	8525.43	0.027	0.178	0.863	0.074	3317.75	0.206	1.731	10.347	0.622	32230.2	0	0.536	5.172	0.406	9973.49	0.112	0.711	4.905	0.321	13246.7	1864.7	0.0173	NA	NA	NA	NA	0.158	0.394	4.206	0.085	2983.36	0.017
95	IVA	Stromal	iCAF	4	107646	37	140.1	0.0013	NA	NA	NA	NA	0.31	0.706	2.092	0.21	401.451	0.053	0.16	0.341	0.041	91.081	1.09	2.732	6.092	0.742	1554.77	0	1.123	3.365	0.235	639.093	0.28	0.531	1.817	0.069	302.36	49	0.0005	NA	NA	NA	NA	0.246	0.444	0.779	0.024	88.261	0.078
95	IVA	Stromal	myCAF	134	107646	1245	4493.8	0.0417	NA	NA	NA	NA	0.203	0.651	4.902	0.312	11876.2	0.036	0.217	0.869	0.071	3952.23	0.217	1.757	5.518	0.4	32072.6	0	0.489	3.569	0.211	8917.95	0.147	1.218	5.127	0.44	22226.3	1787.7	0.0166	NA	NA	NA	NA	0.187	0.437	1.723	0.073	3171.94	0.024
96	IIA	Stromal	matCAF	58	79141	733	1702.3	0.0215	NA	NA	NA	NA	0.202	0.592	1.711	0.104	4094.96	0.025	0.285	0.942	0.085	1969.53	0.43	3.499	9.837	0.858	24195	0	0.071	6.703	0.142	494.111	0.108	0.361	2.26	0.203	2498.89	818.3	0.0103	NA	NA	NA	NA	0.161	0.408	0.925	0.081	1354.64	0.017
96	IIA	Stromal	iCAF	70	79141	884	1724.9	0.0218	NA	NA	NA	NA	0.228	0.803	3.787	0.311	5626.83	0	0.163	0.75	0.112	1142.77	0.593	6.373	37.632	4.007	44652.3	0	1.841	28.769	1.96	12896.9	0	0.404	5.01	0.237	2829.68	712.4	0.009	NA	NA	NA	NA	0.195	0.499	2.041	0.108	1444.51	0
96	IIA	Stromal	proCAF	172	79141	2173	2958.9	0.0374	NA	NA	NA	NA	0.183	0.435	4.079	0.119	5232.43	0.007	0.143	0.468	0.064	1720.36	0.286	2.209	9.189	0.814	26551.5	0	0.284	6.156	0.322	3416.67	0.042	0.479	4.477	0.334	5757.66	1266.8	0.016	NA	NA	NA	NA	0.18	0.395	0.77	0.068	2032.53	0.014
96	IIA	Stromal	myCAF	140	79141	1769	3470	0.0438	NA	NA	NA	NA	0.221	0.639	3.284	0.213	9005.22	0.032	0.2	0.678	0.037	2821.21	0.498	2.661	9.375	0.428	37515.9	0	0.302	3.722	0.2	4261.13	0.181	1.227	6.334	0.382	17297.4	1518.1	0.0192	NA	NA	NA	NA	0.196	0.462	1.363	0.051	2852.06	0.02
97	IB	Stromal	proCAF	508	114792	4425	8630.7	0.0752	NA	NA	NA	NA	0.148	0.409	1.527	0.097	14326.8	0	0.077	0.505	0.043	2706.56	0.121	0.961	9.397	0.503	33682.9	0	0.116	5.451	0.101	4055.83	0.067	0.273	2.184	0.099	9587.85	4567.2	0.0398	NA	NA	NA	NA	0.156	0.381	1.016	0.084	7066.07	0
97	IB	Stromal	iCAF	5	114792	44	122.6	0.0011	NA	NA	NA	NA	0.243	0.746	2.9	0.375	371.566	0	0.198	0.723	0.102	98.371	0.224	2.931	21.875	1.523	1459.83	0	0.84	10.394	1.015	418.449	0.017	0.775	2.489	0.527	385.715	58.3	0.0005	NA	NA	NA	NA	0.197	0.386	0.759	0.138	91.548	0.015
97	IB	Stromal	matCAF	228	114792	1986	5685.8	0.0495	NA	NA	NA	NA	0.162	0.595	3.518	0.256	13737.3	0.028	0.2	1.252	0.113	4625.43	0.289	1.976	12.067	0.826	45646.8	0	0.188	4.509	0.114	4336.97	0.135	0.569	4.121	0.304	13147.6	2407.5	0.021	NA	NA	NA	NA	0.158	0.45	1.548	0.142	4402.43	0.022
97	IB	Stromal	myCAF	82	114792	714	2187.5	0.0191	NA	NA	NA	NA	0.222	0.873	3.506	0.319	7754.02	0.022	0.229	0.801	0.065	2033.09	0.194	2.227	7.089	0.536	19791.3	0	0.322	2.847	0.169	2860.59	0.189	1.283	6.307	0.471	11402.6	930.3	0.0081	NA	NA	NA	NA	0.197	0.558	1.526	0.146	2110.45	0.023
98	IA2	Stromal	myCAF	20	76227.1	262	598.4	0.0079	NA	NA	NA	NA	0.258	0.884	4.059	0.361	2149.66	0.05	0.22	0.669	0.058	535.18	0.219	1.583	4.708	0.243	3847.66	0	0.402	2.104	0.149	976.498	0.344	1.145	4.031	0.355	2782.82	246.9	0.0032	NA	NA	NA	NA	0.234	0.458	1.052	0.119	459.363	0.033
98	IA2	Stromal	proCAF	237	76227.1	3109	4273.7	0.0561	NA	NA	NA	NA	0.174	0.427	3.444	0.13	7410.23	0.005	0.17	0.573	0.054	2953.51	0.007	1.803	9.816	0.706	31303.1	0	0.555	6.568	0.384	9643.79	0.051	0.641	3.958	0.303	11130.5	1877.8	0.0246	NA	NA	NA	NA	0.151	0.387	3.7	0.082	2953.89	0.009
98	IA2	Stromal	iCAF	4	76227.1	52	82.2	0.0011	NA	NA	NA	NA	0.211	0.362	0.482	0.049	120.814	0.037	0.123	0.272	0.024	41.002	0.393	3.086	8.109	1.271	1030.67	0	1.181	4.4	0.376	394.489	0.142	0.462	1.129	0.075	154.158	33.7	0.0004	NA	NA	NA	NA	0.165	0.345	0.461	0.051	47.284	0.026
98	IA2	Stromal	matCAF	224	76227.1	2939	10134.3	0.1329	NA	NA	NA	NA	0.19	0.657	3.885	0.283	27055.9	0.017	0.273	0.95	0.064	11219.2	0.158	1.924	7.982	0.424	79199.4	0	0.286	4.005	0.136	11784.5	0.093	0.601	3.138	0.246	24734.5	3610.1	0.0474	NA	NA	NA	NA	0.172	0.468	1.506	0.09	6867.56	0.017
99	IIA	Stromal	myCAF	1	165276	6.1	6.2	0	NA	NA	NA	NA	0.317	0.478	0.509	#N/A	11.956	0.188	0.253	0.324	#N/A	6.317	2.851	4.375	6.493	#N/A	109.381	0	0.721	2.749	#N/A	18.035	0.538	1.098	3.079	#N/A	27.458	0	0	NA	NA	NA	NA	#N/A	#N/A	#N/A	#N/A	0	#N/A
99	IIA	Stromal	matCAF	115	165276	695.8	4506.4	0.0273	NA	NA	NA	NA	0.229	0.798	3.938	0.198	14602.9	0.038	0.421	1.8	0.109	7709.7	0.759	5.035	12.876	0.942	92173.9	0	0.07	4.943	0.163	1274.42	0.122	0.387	2.948	0.116	7081.5	1912.5	0.0116	NA	NA	NA	NA	0.183	0.56	1.435	0.106	4352.08	0.028
99	IIA	Stromal	iCAF	745	165276	4508	31497.3	0.1906	NA	NA	NA	NA	0.077	1.059	4.138	0.355	135466	0	0.192	1.142	0.124	24545.8	0.76	6.492	48.724	2.894	830633	0	1.557	29.966	1.404	199224	0	0.371	2.721	0.112	47450.2	12894.8	0.078	NA	NA	NA	NA	0.18	0.628	2.226	0.145	32886.4	0
99	IIA	Stromal	proCAF	90	165276	545	1515.7	0.0092	NA	NA	NA	NA	0.253	0.475	1.054	0.069	2925.92	0.026	0.222	0.622	0.062	1368.99	0.235	3.55	8.866	0.762	21855.7	0	0.453	5.238	0.489	2790.73	0.061	0.38	2.509	0.151	2341.37	690.5	0.0042	NA	NA	NA	NA	0.219	0.446	0.845	0.052	1251.14	0.022
100	IIA	Stromal	myCAF	6	96814.2	62	113.7	0.0012	NA	NA	NA	NA	0.227	0.601	2.648	0.289	277.747	0.089	0.23	0.734	0.098	106.308	1.253	3.1	7.607	1.043	1432.33	0	0.374	3.744	0.145	172.561	0.449	1.125	4.035	0.167	519.832	55.9	0.0006	NA	NA	NA	NA	0.213	0.409	0.645	0.073	92.846	0.064
100	IIA	Stromal	iCAF	307	96814.2	3171	8734.8	0.0902	NA	NA	NA	NA	0.203	0.695	5.173	0.249	24666.4	0	0.315	1.168	0.1	11191	0.842	4.729	25.398	1.369	167810	0	0.478	15.001	0.617	16948.2	0	0.45	3.769	0.147	15972.4	4028.3	0.0416	NA	NA	NA	NA	0.183	0.489	1.932	0.121	8005.06	0
100	IIA	Stromal	proCAF	237	96814.2	2448	4387.2	0.0453	NA	NA	NA	NA	0.217	0.532	3.542	0.092	9487.28	0.049	0.243	0.691	0.067	4335.31	0.809	3.324	9.64	0.703	59245.2	0	0.212	5.025	0.279	3775.62	0.149	0.452	4.402	0.187	8052.46	2199.8	0.0227	NA	NA	NA	NA	0.187	0.442	1.365	0.067	3946.24	0.036
100	IIA	Stromal	matCAF	189	96814.2	1952	8151.1	0.0842	NA	NA	NA	NA	0.207	0.753	5.291	0.267	24945	0.05	0.365	1.308	0.093	12086.1	0.663	4.312	12.829	0.89	142773	0	0.129	5.09	0.16	4262.83	0.115	0.44	2.97	0.164	14574.1	3449.3	0.0356	NA	NA	NA	NA	0.138	0.5	2.194	0.107	7002.09	0.025
101	IB	Stromal	myCAF	27	116418	232	695.7	0.006	NA	NA	NA	NA	0.207	0.518	2.718	0.125	1463.01	0.094	0.294	0.807	0.05	831.183	0.521	1.582	6.048	0.261	4471.8	0	0.517	2.693	0.159	1460.94	0.246	0.814	3.488	0.216	2299.99	342.2	0.0029	NA	NA	NA	NA	0.196	0.381	0.904	0.05	530.24	0.053
101	IB	Stromal	iCAF	16	116418	137	407.7	0.0035	NA	NA	NA	NA	0.141	0.455	2.288	0.144	753.975	0	0.275	1.167	0.165	455.271	0.319	3.803	16.651	1.748	6298.4	0	0.892	6.116	0.363	1476.71	0.067	0.425	2.516	0.267	704.455	194.2	0.0017	NA	NA	NA	NA	0.13	0.372	0.658	0.082	293.842	0
101	IB	Stromal	proCAF	191	116418	1641	5274.7	0.0453	NA	NA	NA	NA	0.119	0.346	2.392	0.152	7415.76	0.026	0.151	0.984	0.11	3236.93	0.134	1.055	7.879	0.479	22609.2	0	0.33	3.844	0.217	7064.31	0.071	0.283	3.057	0.256	6069.51	1977.2	0.017	NA	NA	NA	NA	0.122	0.307	1.113	0.068	2462.2	0
101	IB	Stromal	matCAF	557	116418	4784	25685.5	0.2206	NA	NA	NA	NA	0.146	0.613	3.792	0.269	64008.7	0.029	0.45	2.339	0.185	46957.2	0.076	1.583	10.457	0.377	165185	0	0.442	4.136	0.151	46133.7	0.087	0.462	3.072	0.24	48225.9	10138	0.0871	NA	NA	NA	NA	0.134	0.414	1.919	0.088	17052.2	0.015
102	IA2	Stromal	myCAF	26	99920.6	260	1076.2	0.0108	NA	NA	NA	NA	0.207	1.066	3.742	0.41	4661.74	0.061	0.196	0.687	0.035	856.306	0.806	2.283	6.808	0.481	9979.13	0	0.142	1.936	0.134	622.538	0.22	0.837	4.287	0.353	3657.56	428.8	0.0043	NA	NA	NA	NA	0.192	0.53	1.848	0.117	923.809	0.041
102	IA2	Stromal	proCAF	211	99920.6	2112	4988.6	0.0499	NA	NA	NA	NA	0.134	0.386	2.178	0.179	7815.57	0	0.119	0.564	0.057	2406.84	0.249	1.637	12.157	0.699	33177.1	0	0.171	5.673	0.251	3469.4	0	0.281	2.084	0.138	5697.42	1943.3	0.0194	NA	NA	NA	NA	0.13	0.325	1.579	0.09	2568.09	0.016
102	IA2	Stromal	iCAF	86	99920.6	861	2364.7	0.0237	NA	NA	NA	NA	0.164	0.945	3.378	0.36	9076.12	0	0.243	0.758	0.089	2331.59	0.735	3.032	16.033	0.753	29127.3	0	0.133	7.542	0.289	1273.38	0.03	0.469	2.931	0.171	4502.33	1168.3	0.0117	NA	NA	NA	NA	0.167	0.57	1.946	0.138	2704.78	0
102	IA2	Stromal	matCAF	236	99920.6	2362	9991.5	0.1	NA	NA	NA	NA	0.167	0.735	3.639	0.34	29824.4	0.021	0.25	0.876	0.082	10129.5	0.319	2.906	10.151	0.814	117939	0	0.081	3.771	0.173	3275.76	0.109	0.444	3.122	0.189	18034.1	3890.7	0.0389	NA	NA	NA	NA	0.067	0.496	1.903	0.125	7833.22	0.019
103	IIB	Stromal	myCAF	25	90341.9	277	705.3	0.0078	NA	NA	NA	NA	0.201	0.497	1.839	0.128	1423.49	0.062	0.186	0.582	0.033	533.762	1.059	2.872	8.259	0.664	8228.32	0	0.598	4.891	0.383	1712.11	0.207	1.356	6.677	0.592	3884.56	296.6	0.0033	NA	NA	NA	NA	0.152	0.379	1.129	0.045	456.749	0.041
103	IIB	Stromal	proCAF	190	90341.9	2103	4018.9	0.0445	NA	NA	NA	NA	0.135	0.386	4.37	0.155	6303.59	0	0.13	0.749	0.067	2129.27	0.303	2.425	10.996	0.88	39596.2	0	0.582	6.873	0.515	9502.12	0.094	0.472	3.539	0.206	7711.96	1672.7	0.0185	NA	NA	NA	NA	0.038	0.332	1.186	0.101	2253.15	0.014
103	IIB	Stromal	iCAF	185	90341.9	2048	7208.1	0.0798	NA	NA	NA	NA	0.153	0.571	4.303	0.272	16709.9	0	0.156	0.648	0.074	4573.97	0.382	4.417	37.597	2.69	129331	0	1.158	19.436	1.148	33921.9	0	0.494	3.444	0.161	14458.9	2533.3	0.028	NA	NA	NA	NA	0.017	0.401	1.766	0.094	4127.71	0
103	IIB	Stromal	matCAF	85	90341.9	941	2356.1	0.0261	NA	NA	NA	NA	0.233	0.66	3.477	0.194	6318.57	0.061	0.224	0.727	0.049	2142.62	0.945	2.75	12.343	0.443	26324.7	0	0.071	4.829	0.082	677.496	0.188	0.391	1.894	0.118	3738.07	1049.4	0.0116	NA	NA	NA	NA	0.2	0.497	1.125	0.063	2119.4	0.055
104	IA2	Stromal	myCAF	7	214840	33	172.6	0.0008	NA	NA	NA	NA	0.225	0.544	2.39	0.244	381.039	0.061	0.21	0.514	0.037	146.862	0.647	2.19	5.885	0.415	1535.44	0	0.309	3.135	0.257	216.465	0.355	1.03	5.091	0.453	721.877	79.5	0.0004	NA	NA	NA	NA	0.175	0.388	0.641	0.045	125.202	0.026
104	IA2	Stromal	iCAF	21	214840	97.7	729.2	0.0034	NA	NA	NA	NA	0.192	0.789	3.67	0.415	2335.88	0	0.152	0.59	0.058	448.938	0.924	4.022	23.174	3.06	11912.3	0	1.194	13.568	1.268	3535.27	0	0.377	1.663	0.176	1117.74	270.8	0.0013	NA	NA	NA	NA	0.167	0.426	1.414	0.128	468.648	0
104	IA2	Stromal	proCAF	1347	214840	6269.8	61688.6	0.2871	NA	NA	NA	NA	0.037	0.351	3.763	0.083	88079.9	0	0.136	0.515	0.027	34029.2	0.275	1.693	19.447	0.385	424260	0	0.193	8.776	0.261	48486.7	0.002	0.254	3.6	0.131	63713	21325.6	0.0993	NA	NA	NA	NA	0.042	0.309	2.171	0.047	26729.3	0.017
104	IA2	Stromal	matCAF	85	214840	396	3539.2	0.0165	NA	NA	NA	NA	0.164	0.391	1.437	0.115	5618.79	0.04	0.149	0.794	0.064	2145.05	0.596	1.843	7.4	0.428	26503.6	0	0.253	5.106	0.251	3630.32	0.117	0.286	2.296	0.123	4112.07	1384.5	0.0064	NA	NA	NA	NA	0.156	0.323	0.784	0.068	1817.55	0.027
105	IA2	Stromal	myCAF	38	139508	272	684.8	0.0049	NA	NA	NA	NA	0.23	0.546	2.778	0.191	1519.22	0.063	0.186	0.773	0.045	517.034	0.827	2.213	7.243	0.584	6157.43	0	0.339	2.782	0.251	942.251	0.201	1.196	4.692	0.367	3327.5	260.9	0.0019	NA	NA	NA	NA	0.233	0.42	1.155	0.086	445.06	0.033
105	IA2	Stromal	iCAF	47	139508	337	1821.4	0.0131	NA	NA	NA	NA	0.052	1.132	5.002	0.504	8376.52	0.008	0.163	0.67	0.086	1205.32	0.514	3.419	17.153	0.81	25294	0	1.214	8.894	0.76	8982.81	0.059	0.504	2.643	0.172	3725.66	690.5	0.0049	NA	NA	NA	NA	0.199	0.586	4.369	0.144	1643.55	0
105	IA2	Stromal	proCAF	485	139508	3476	15297.9	0.1097	NA	NA	NA	NA	0.036	0.445	4.803	0.306	27675.7	0.019	0.135	0.411	0.036	8373.7	0.231	1.822	9.796	0.569	113215	0	0.283	7.071	0.365	17589.4	0.022	0.258	2.773	0.161	16044.9	5952.1	0.0427	NA	NA	NA	NA	0.147	0.361	4.827	0.111	8729.49	0.017
105	IA2	Stromal	matCAF	129	139508	924.7	7840.2	0.0562	NA	NA	NA	NA	0.196	0.45	4.636	0.229	14339.3	0.025	0.168	1.118	0.087	5335.25	0.376	2.105	10.226	0.892	67027.4	0	0.178	5.27	0.206	5669.09	0.114	0.303	2.987	0.218	9635.92	2698.5	0.0193	NA	NA	NA	NA	0.181	0.381	1.252	0.092	4176.38	0.018
106	IA2	Stromal	myCAF	32	215846	148	1656.5	0.0077	NA	NA	NA	NA	0.202	0.99	3.71	0.327	6662.13	0.04	0.171	0.881	0.112	1150.68	0.639	2.865	8.722	0.607	19281.2	0	1.215	8.891	0.497	8176.66	0.144	0.739	4.124	0.398	4973.61	607.5	0.0028	NA	NA	NA	NA	0.188	0.516	1.565	0.095	1274.34	0.035
106	IA2	Stromal	proCAF	311	215846	1441	8161.7	0.0378	NA	NA	NA	NA	0.156	0.87	5.203	0.389	28835.3	0	0.163	1.107	0.107	5393.27	0.282	2.804	15.757	0.888	92953.3	0	1.256	11.713	0.848	41632.7	0.063	0.437	3.917	0.208	14498.1	3197.2	0.0148	NA	NA	NA	NA	0.131	0.498	4.718	0.16	6465.46	0
106	IA2	Stromal	iCAF	462	215846	2140	36397.5	0.1686	NA	NA	NA	NA	0.194	1.363	5.592	0.529	201471	0	0.221	2.439	0.197	32689.7	0.345	3.973	49.578	2.902	587499	0	1.633	26.534	1.301	241453	0	0.493	4.671	0.197	72919.5	11648.9	0.054	NA	NA	NA	NA	0.159	0.672	4.302	0.162	31807.6	0
106	IA2	Stromal	matCAF	435	215846	2015	18551.8	0.0859	NA	NA	NA	NA	0.177	0.941	5.677	0.459	70912	0.03	0.471	2.419	0.204	35490.8	0.358	3.307	32.994	0.828	249250	0	0.433	12.381	0.311	32604.5	0.096	0.579	4.214	0.207	43608.4	7705.1	0.0357	NA	NA	NA	NA	0.153	0.528	4.492	0.108	16522.8	0.024
107	IA2	Stromal	myCAF	16	61862.4	259	233.6	0.0038	NA	NA	NA	NA	0.241	0.942	4.04	0.381	894.215	0.094	0.242	0.557	0.076	229.401	1.105	2.362	4.821	0.443	2241.91	0	0.309	2.31	0.16	292.938	0.365	1.013	3.678	0.327	961.64	100.9	0.0016	NA	NA	NA	NA	0.24	0.526	2.167	0.122	215.665	0.066
107	IA2	Stromal	iCAF	68	61862.4	1100	1904.9	0.0308	NA	NA	NA	NA	0.192	0.749	3.213	0.304	5792.6	0	0.198	0.814	0.121	1533.24	0.567	3.781	14.754	1.896	29255.2	0	0.975	7.775	0.922	7545.85	0.136	0.459	2.088	0.142	3552.81	832.3	0.0135	NA	NA	NA	NA	0.196	0.468	1.506	0.126	1580.79	0
107	IA2	Stromal	proCAF	72	61862.4	1160	983.2	0.0159	NA	NA	NA	NA	0.156	0.439	3.328	0.17	1752.24	0	0.142	0.486	0.074	567.415	0.295	2.15	9.855	1.029	8585.5	0	0.712	5.407	0.575	2843.52	0.102	0.435	1.995	0.159	1738.41	458.1	0.0074	NA	NA	NA	NA	0.147	0.349	1.039	0.08	649.313	0.016
107	IA2	Stromal	matCAF	123	61862.4	1988	3579	0.0579	NA	NA	NA	NA	0.185	0.616	2.944	0.17	8955.94	0.037	0.312	1.001	0.095	4538.83	0.413	2.984	7.767	0.654	43383.6	0	0.188	4.166	0.137	2728.81	0.107	0.515	3.379	0.237	7493.62	1525.8	0.0247	NA	NA	NA	NA	0.162	0.44	1.53	0.103	2729.65	0.022
108	IA2	Stromal	myCAF	7	82996.5	84	242.2	0.0029	NA	NA	NA	NA	0.228	0.461	1.363	0.225	453.67	0.083	0.186	0.392	0.048	182.552	1.48	3.1	5.659	0.698	3050.4	0	0.897	8.958	0.437	882.633	0.244	0.915	3.745	0.318	900.652	83.5	0.001	NA	NA	NA	NA	0.221	0.448	1.751	0.338	151.891	0.046
108	IA2	Stromal	iCAF	120	82996.5	1446	4323.5	0.0521	NA	NA	NA	NA	0.225	0.73	4.622	0.341	12825	0	0.261	1.08	0.124	4581.44	0.585	4.462	24.35	1.88	78373.7	0	0.558	15.378	0.812	9804.3	0.128	0.492	2.951	0.135	8645.08	1621.5	0.0195	NA	NA	NA	NA	0.054	0.49	1.995	0.135	3229.66	0
108	IA2	Stromal	proCAF	259	82996.5	3121	7661.8	0.0923	NA	NA	NA	NA	0.143	0.455	5.05	0.164	14170.3	0.026	0.157	0.992	0.037	4899.42	0.382	2.427	10.518	0.541	75530	0	0.443	5.003	0.369	13773.2	0.077	0.429	2.757	0.16	13360.3	2907.5	0.035	NA	NA	NA	NA	0.15	0.392	5.241	0.1	4627.17	0.019
108	IA2	Stromal	matCAF	169	82996.5	2036	9082.9	0.1094	NA	NA	NA	NA	0.203	0.543	4.767	0.31	20026.3	0.041	0.223	1.053	0.098	8212.69	0.599	3.137	10.747	1.083	115762	0	0.365	5.815	0.246	13479.7	0.123	0.462	2.769	0.132	17039.6	3333.6	0.0402	NA	NA	NA	NA	0.164	0.409	4.741	0.112	5544.89	0.029
109	IIB	Stromal	myCAF	83	122016	680	2289.1	0.0188	NA	NA	NA	NA	0.186	0.557	4.227	0.242	5176.3	0.046	0.193	0.552	0.037	1796.28	0.743	2.741	8.028	0.569	25489.7	0	0.379	4.44	0.359	3522.89	0.163	1.088	5.404	0.515	10112.8	986.9	0.0081	NA	NA	NA	NA	0.16	0.398	1.498	0.059	1596.26	0.029
109	IIB	Stromal	iCAF	259	122016	2123	12862.8	0.1054	NA	NA	NA	NA	0.191	1.052	5.605	0.397	54994.6	0	0.139	0.969	0.066	7243.19	0.751	5.195	32.527	1.932	271448	0	1.628	18.736	1.065	85042	0	0.491	3.68	0.18	25638.1	4354.5	0.0357	NA	NA	NA	NA	0.161	0.611	3.669	0.176	10800	0
109	IIB	Stromal	proCAF	206	122016	1688	4022.9	0.033	NA	NA	NA	NA	0.148	0.423	2.813	0.117	6906.89	0.02	0.17	0.467	0.051	2771.47	0.349	2.642	10.943	0.874	43182.9	0	0.376	6.306	0.504	6142.44	0.067	0.521	4.024	0.251	8508.9	1684.3	0.0138	NA	NA	NA	NA	0.137	0.369	1.068	0.075	2524.6	0.001
109	IIB	Stromal	matCAF	40	122016	328	1464	0.012	NA	NA	NA	NA	0.226	0.575	2.543	0.155	3421.9	0.071	0.248	0.937	0.058	1472.28	1.196	2.951	8.727	0.606	17548.7	0	0.124	2.404	0.122	737.988	0.152	0.563	2.65	0.218	3345.84	564.5	0.0046	NA	NA	NA	NA	0.197	0.435	1.204	0.094	998.421	0.042
110	IB	Stromal	myCAF	44	46279	951	1677.1	0.0362	NA	NA	NA	NA	0.19	0.552	2.719	0.183	3758.35	0.031	0.198	0.585	0.044	1346.25	0.456	2.612	11.255	0.5	17793.5	0	0.364	4.176	0.192	2481.2	0.126	1.373	6.616	0.478	9352.45	528.5	0.0114	NA	NA	NA	NA	0.15	0.376	1.163	0.073	807.483	0.021
110	IB	Stromal	proCAF	137	46279	2960	2068.8	0.0447	NA	NA	NA	NA	0.134	0.27	0.717	0.061	2269.67	0.017	0.088	0.425	0.05	739.718	0	1.49	12.592	0.79	12524.7	0	0.236	9.648	0.276	1982.14	0.087	0.366	2.544	0.188	3078.28	951.2	0.0206	NA	NA	NA	NA	0.119	0.235	0.564	0.047	909.37	0.017
110	IB	Stromal	iCAF	32	46279	691	1427.5	0.0308	NA	NA	NA	NA	0.147	0.437	2.486	0.143	2534.17	0.033	0.168	0.477	0.059	973.06	0.731	4.372	15.5	1.138	25355.5	0	1.218	8.231	0.761	7060.36	0.137	0.87	2.673	0.219	5042.92	414.8	0.009	NA	NA	NA	NA	0.146	0.376	0.737	0.082	633.262	0.023
110	IB	Stromal	matCAF	24	46279	519	831.8	0.018	NA	NA	NA	NA	0.143	0.648	2.677	0.261	2188.04	0.032	0.215	0.654	0.068	725.191	0.479	2.934	6.835	0.82	9913.32	0	0.251	3.47	0.197	846.688	0.111	0.777	4.559	0.446	2623.92	326.9	0.0071	NA	NA	NA	NA	0.147	0.431	1.094	0.108	572.1	0.023
111	IA3	Stromal	myCAF	32	64029.9	500	611.5	0.0095	NA	NA	NA	NA	0.192	0.519	1.896	0.152	1288.63	0.067	0.216	0.627	0.06	536.581	0.961	3.315	7.922	0.663	8234.97	0	0.369	3.391	0.254	916.878	0.208	1.059	5.339	0.394	2630.16	271	0.0042	NA	NA	NA	NA	0.207	0.383	0.804	0.056	421.958	0.053
111	IA3	Stromal	iCAF	180	64029.9	2811	5292.9	0.0827	NA	NA	NA	NA	0.181	0.613	4.132	0.261	13184.5	0	0.249	1.098	0.09	5361.73	0.719	4.581	38.186	1.66	98499.7	0	0.659	23.645	0.962	14162.5	0	0.539	4.543	0.176	11582.5	2222.9	0.0347	NA	NA	NA	NA	0.15	0.424	3.698	0.095	3830.63	0
111	IA3	Stromal	proCAF	138	64029.9	2155	2232.5	0.0349	NA	NA	NA	NA	0.138	0.333	1.114	0.085	3021.86	0.023	0.147	0.52	0.053	1332.02	0.399	2.838	8.53	0.955	25736.3	0	0.787	6.194	0.515	7136.12	0.073	0.558	4.346	0.247	5057.23	903.4	0.0141	NA	NA	NA	NA	0.126	0.309	1.252	0.066	1135.05	0.017
111	IA3	Stromal	matCAF	17	64029.9	266	1040.8	0.0163	NA	NA	NA	NA	0.233	0.615	2.018	0.105	2602.31	0.05	0.301	0.83	0.07	1274.73	0.753	4.341	10.578	0.82	18354.4	0	0.16	5.678	0.102	674.48	0.124	0.456	2.765	0.162	1928.18	325.4	0.0051	NA	NA	NA	NA	0.192	0.413	0.995	0.052	546.02	0.03
112	IIA	Stromal	myCAF	3	182034	16	83	0.0005	NA	NA	NA	NA	0.184	0.999	2.826	0.473	336.544	0.056	0.28	0.646	0.104	94.294	0.767	2.975	5.276	0.749	1002.57	0	0.199	1.733	0.126	67.055	0.142	1.107	3.15	0.165	373.146	37.9	0.0002	NA	NA	NA	NA	0.161	0.426	1.035	0.148	65.632	0.033
112	IIA	Stromal	iCAF	259	182034	1423	12831.3	0.0705	NA	NA	NA	NA	0.148	0.766	4.892	0.353	39901.7	0	0.327	1.083	0.099	17037.9	0.397	4.295	27.399	1.5	223858	0	0.306	13.583	0.458	15957.5	0	0.319	4.45	0.135	16641.8	4253.1	0.0234	NA	NA	NA	NA	0.121	0.494	1.957	0.133	8533.22	0
112	IIA	Stromal	proCAF	280	182034	1538	7954.9	0.0437	NA	NA	NA	NA	0.12	0.385	1.956	0.124	12448.9	0	0.205	0.819	0.086	6638.25	0.206	2.296	13.372	0.805	74186.2	0	0.171	7.47	0.249	5516.51	0	0.235	3.22	0.131	7596.25	2664.8	0.0146	NA	NA	NA	NA	0.103	0.314	1.421	0.096	3394.26	0.016
112	IIA	Stromal	matCAF	670	182034	3681	48931.9	0.2688	NA	NA	NA	NA	0.127	0.689	5.565	0.304	136897	0.025	0.384	1.432	0.103	76321	0.072	3.996	22.098	0.93	794379	0	0.111	7.873	0.097	22031.3	0	0.303	4.424	0.108	60294.9	16279.9	0.0894	NA	NA	NA	NA	0.112	0.464	4.162	0.139	30676.5	0.018
113	IA2	Stromal	myCAF	4	187834	21	79.8	0.0004	NA	NA	NA	NA	0.337	0.784	2.47	0.328	254.119	0.065	0.256	0.566	0.067	82.806	0.889	3.287	6.593	0.661	1065.06	0	0.127	1.85	0.078	41.232	0.389	0.983	3.893	0.242	318.591	47	0.0003	NA	NA	NA	NA	0.278	0.526	1.145	0.093	100.379	0.036
113	IA2	Stromal	proCAF	1107	187834	5893.5	27010.6	0.1438	NA	NA	NA	NA	0.123	0.31	3.601	0.105	33961.6	0	0.106	0.523	0.036	11612.3	0.233	1.429	9.325	0.573	156820	0	0.067	7.078	0.172	7332.32	0	0.164	3.64	0.094	17974	11645.5	0.062	NA	NA	NA	NA	0.072	0.281	2.423	0.069	13315.2	0.013
113	IA2	Stromal	iCAF	81	187834	431	2907.3	0.0155	NA	NA	NA	NA	0.184	0.795	4.264	0.456	9385.88	0	0.166	0.598	0.071	1961.32	0.633	6.301	44.536	4.944	74417.7	0	2.038	30.719	2.336	24068.1	0	0.587	3.511	0.278	6929.66	932	0.005	NA	NA	NA	NA	0.177	0.49	1.882	0.171	1856.42	0
113	IA2	Stromal	matCAF	100	187834	532.4	3473.2	0.0185	NA	NA	NA	NA	0.163	0.994	4.515	0.51	14020.4	0.033	0.217	0.819	0.059	3067.16	0.434	2.866	8.53	0.641	40429.8	0	0.096	3.586	0.137	1350.81	0.07	0.271	2.275	0.17	3819.86	1234	0.0066	NA	NA	NA	NA	0.146	0.603	2.714	0.193	3021.54	0.028
114	IA2	Stromal	myCAF	32	93947.5	341	1111.9	0.0118	NA	NA	NA	NA	0.218	0.726	2.422	0.246	3281.28	0.068	0.216	0.564	0.04	977.826	0.825	2.554	6.752	0.484	11534.2	0	0.136	2.102	0.09	613.959	0.253	0.933	2.835	0.254	4212.97	441.1	0.0047	NA	NA	NA	NA	0.177	0.477	1.393	0.092	854.95	0.05
114	IA2	Stromal	proCAF	226	93947.5	2406	4018.5	0.0428	NA	NA	NA	NA	0.137	0.513	2.097	0.192	8371.97	0.015	0.171	0.548	0.071	2784.06	0.221	2.196	6.283	0.782	35840.8	0	0.118	3.203	0.14	1919.67	0.059	0.33	2.71	0.226	5393.97	1788.7	0.019	NA	NA	NA	NA	0.126	0.414	1.42	0.121	3004.59	0.015
114	IA2	Stromal	iCAF	105	93947.5	1118	3296.4	0.0351	NA	NA	NA	NA	0.24	0.969	4.985	0.401	12976.5	0	0.257	0.794	0.084	3438.91	0.529	3.746	18.038	1.418	50159.3	0	0.338	11.833	0.588	4523.16	0.043	0.438	4.514	0.133	5865.9	1338.4	0.0142	NA	NA	NA	NA	0.205	0.582	4.535	0.175	3165.11	0
114	IA2	Stromal	matCAF	116	93947.5	1235	4951.9	0.0527	NA	NA	NA	NA	0.214	0.705	4.608	0.233	14179.2	0.024	0.255	0.844	0.072	5119.98	0.347	2.999	11.228	0.77	60324.7	0	0.086	4.471	0.094	1731.29	0.073	0.527	3.391	0.267	10597.3	1930.5	0.0205	NA	NA	NA	NA	0.138	0.493	1.493	0.112	3867.97	0.019
115	IIIA	Stromal	myCAF	112	255705	438	4023.6	0.0157	NA	NA	NA	NA	0.157	0.629	3.702	0.335	10274	0.04	0.245	0.787	0.056	4001.19	0.476	2.562	5.987	0.443	41868.1	0	0.263	3.772	0.203	4296.75	0.161	0.914	5.119	0.308	14932.5	1539	0.006	NA	NA	NA	NA	0.13	0.408	1.302	0.119	2552.67	0.029
115	IIIA	Stromal	matCAF	921	255705	3602	57814.2	0.2261	NA	NA	NA	NA	0.045	0.655	3.938	0.341	153785	0.032	0.348	1.398	0.09	81671.5	0.468	2.848	10.43	0.519	668766	0	0.087	5.97	0.114	20499	0.041	0.497	4.237	0.181	116805	21463.4	0.0839	NA	NA	NA	NA	0.136	0.448	1.808	0.109	39094.9	0.019
115	IIIA	Stromal	proCAF	368	255705	1439	8036.7	0.0314	NA	NA	NA	NA	0.141	0.467	3.699	0.232	15234.3	0.025	0.219	0.739	0.064	7156.13	0.336	2.287	6.822	0.593	74667.3	0	0.15	3.631	0.225	4894.39	0.096	0.514	3.902	0.217	16780.6	3228	0.0126	NA	NA	NA	NA	0.132	0.362	1.731	0.102	4745.3	0.02
115	IIIA	Stromal	iCAF	199	255705	778.2	7370.5	0.0288	NA	NA	NA	NA	0.175	0.749	3.664	0.324	22439.7	0	0.251	0.943	0.085	7515.97	0.791	4.034	32.811	1.647	120788	0	0.607	14.132	0.754	18188.5	0.135	0.519	4.582	0.161	15544.9	2921.8	0.0114	NA	NA	NA	NA	0.157	0.485	1.561	0.117	5755.54	0
116	IB	Stromal	myCAF	47	230978	203	2195.8	0.0095	NA	NA	NA	NA	0.172	0.492	2.649	0.189	4392.56	0.06	0.187	0.599	0.047	1671.6	0.591	1.83	7.868	0.404	16325.5	0	0.409	5.504	0.201	3647.45	0.117	0.787	4.873	0.324	7024.36	709.5	0.0031	NA	NA	NA	NA	0.165	0.383	1.079	0.075	1103.03	0.054
116	IB	Stromal	iCAF	157	230978	679.7	11041.2	0.0478	NA	NA	NA	NA	0.17	0.789	4.494	0.35	35401.6	0	0.186	0.929	0.074	8347.68	0.498	3.636	30.992	1.888	163068	0	1.284	12.32	0.977	57571.1	0.071	0.412	3.894	0.175	18500.7	3637.6	0.0157	NA	NA	NA	NA	0.155	0.48	2.301	0.137	7093.33	0
116	IB	Stromal	proCAF	731	230978	3165	21653	0.0937	NA	NA	NA	NA	0.152	0.428	4.349	0.201	37610.6	0	0.192	0.925	0.069	16865.7	0.457	1.623	12.439	0.683	142769	0	0.236	7.855	0.422	20759.5	0.048	0.309	3.574	0.208	27182.3	8548	0.037	NA	NA	NA	NA	0.144	0.351	1.854	0.103	12171.4	0
116	IB	Stromal	matCAF	319	230978	1381	23829.9	0.1032	NA	NA	NA	NA	0.163	0.555	4.397	0.23	53723	0.031	0.294	2.467	0.116	28471.3	0.442	1.941	18.182	0.49	187941	0	0.176	8.325	0.142	16989.6	0.095	0.358	3.155	0.161	34648.5	7876.7	0.0341	NA	NA	NA	NA	0.153	0.421	2.197	0.091	13479.1	0.032
117	IA3	Stromal	myCAF	19	234972	80.9	647.9	0.0028	NA	NA	NA	NA	0.044	0.772	4.262	0.276	2032.87	0.045	0.273	0.842	0.038	718.898	0.503	2.566	10.137	0.381	6754.9	0	0.404	3.885	0.186	1063.93	0.069	0.969	3.259	0.256	2550.12	251.1	0.0011	NA	NA	NA	NA	0.202	0.463	1.094	0.101	471.755	0.062
117	IA3	Stromal	iCAF	126	234972	536.2	4937.9	0.021	NA	NA	NA	NA	0.206	0.812	4.452	0.372	16283.7	0	0.39	1.244	0.158	7826.68	0.685	4.133	23.741	1.464	82907	0	0.399	11.912	0.464	8007.6	0	0.297	3.016	0.121	5953.99	1879	0.008	NA	NA	NA	NA	0.168	0.513	1.82	0.131	3913.06	0
117	IA3	Stromal	proCAF	602	234972	2562	17035.9	0.0725	NA	NA	NA	NA	0.146	0.347	3.093	0.121	23999.3	0.015	0.143	0.757	0.076	9888.26	0.301	1.991	8.878	0.63	137802	0	0.431	5.22	0.269	29858.3	0.059	0.233	3.005	0.153	16098.6	7013.8	0.0298	NA	NA	NA	NA	0.014	0.303	1.188	0.08	8643.99	0.013
117	IA3	Stromal	matCAF	680	234972	2894	53260.6	0.2267	NA	NA	NA	NA	0.132	0.745	4.918	0.256	161127	0.017	0.525	1.581	0.16	113684	0.243	3.737	13.536	0.813	808485	0	0.084	19.518	0.13	18177.8	0.064	0.283	2.837	0.078	61187.1	20718.3	0.0882	NA	NA	NA	NA	0.138	0.533	1.572	0.15	44828.8	0.012
118	IB	Stromal	myCAF	5	118646	42	193	0.0016	NA	NA	NA	NA	0.273	0.851	2.506	0.228	666.945	0.038	0.219	0.617	0.1	171.421	0.135	1.498	4.096	0.299	1174.24	0	0.943	3.823	0.263	739.57	0.2	1.073	4.959	0.431	840.855	69.2	0.0006	NA	NA	NA	NA	0.265	0.439	0.94	0.047	123.446	0.03
118	IB	Stromal	iCAF	15	118646	126	684.3	0.0058	NA	NA	NA	NA	0.25	0.896	3.339	0.431	2492.1	0.041	0.282	0.922	0.164	783.744	0.706	2.323	15.396	0.706	6459.23	0	1.101	6.344	0.602	3061.05	0.078	0.417	1.368	0.098	1159.82	312.4	0.0026	NA	NA	NA	NA	0.248	0.546	1.983	0.182	692.51	0.041
118	IB	Stromal	proCAF	164	118646	1382	3317.4	0.028	NA	NA	NA	NA	0.173	0.561	2.88	0.231	7556.91	0.021	0.181	0.818	0.089	2442.96	0.024	1.617	8.163	0.595	21794.8	0	0.918	8.034	0.494	12364.3	0.087	0.401	2.27	0.157	5409.54	1350.7	0.0114	NA	NA	NA	NA	0.157	0.435	1.679	0.113	2384.4	0.024
118	IB	Stromal	matCAF	350	118646	2950	17505.3	0.1475	NA	NA	NA	NA	0.186	0.78	4.772	0.32	55453.5	0	0.542	2.345	0.187	38553.6	0.081	1.568	15.626	0.403	111532	0	0.484	6.049	0.204	34405.3	0.098	0.566	4.108	0.177	40259.5	6652.7	0.0561	NA	NA	NA	NA	0.154	0.547	4.571	0.113	14786.5	0.028
[truncated: 88 more columns]

## Sheet: Table S7
Table S7. Cell density statistics of various CAF subtypes in BRCA tissue microarrays
ID	Stage	Tissue.Category	Phenotype	Total.Cells	Tissue.Category.Area..square.microns.	Cell.Density..per.square.mm.	Nucleus.Area..square.microns.	Nucleus.Area..percent.	Nucleus.Compactness	Nucleus.Minor.Axis	Nucleus.Major.Axis	Nucleus.Axis.Ratio	Nucleus.DAPI.Min..Normalized.Counts..Total.Weighting.	Nucleus.DAPI.Mean..Normalized.Counts..Total.Weighting.	Nucleus.DAPI.Max..Normalized.Counts..Total.Weighting.	Nucleus.DAPI.Std.Dev..Normalized.Counts..Total.Weighting.	Nucleus.DAPI.Total..Normalized.Counts..Total.Weighting.	Nucleus.COL10A1..Opal.520..Min..Normalized.Counts..Total.Weighting.	Nucleus.COL10A1..Opal.520..Mean..Normalized.Counts..Total.Weighting.	Nucleus.COL10A1..Opal.520..Max..Normalized.Counts..Total.Weighting.	Nucleus.COL10A1..Opal.520..Std.Dev..Normalized.Counts..Total.Weighting.	Nucleus.COL10A1..Opal.520..Total..Normalized.Counts..Total.Weighting.	Nucleus.CCL2..Opal.570..Min..Normalized.Counts..Total.Weighting.	Nucleus.CCL2..Opal.570..Mean..Normalized.Counts..Total.Weighting.	Nucleus.CCL2..Opal.570..Max..Normalized.Counts..Total.Weighting.	Nucleus.CCL2..Opal.570..Std.Dev..Normalized.Counts..Total.Weighting.	Nucleus.CCL2..Opal.570..Total..Normalized.Counts..Total.Weighting.	Nucleus.OGN..Opal.620..Min..Normalized.Counts..Total.Weighting.	Nucleus.OGN..Opal.620..Mean..Normalized.Counts..Total.Weighting.	Nucleus.OGN..Opal.620..Max..Normalized.Counts..Total.Weighting.	Nucleus.OGN..Opal.620..Std.Dev..Normalized.Counts..Total.Weighting.	Nucleus.OGN..Opal.620..Total..Normalized.Counts..Total.Weighting.	Nucleus.aSMA..Opal.690..Min..Normalized.Counts..Total.Weighting.	Nucleus.aSMA..Opal.690..Mean..Normalized.Counts..Total.Weighting.	Nucleus.aSMA..Opal.690..Max..Normalized.Counts..Total.Weighting.	Nucleus.aSMA..Opal.690..Std.Dev..Normalized.Counts..Total.Weighting.	Nucleus.aSMA..Opal.690..Total..Normalized.Counts..Total.Weighting.	Cytoplasm.Area..square.microns.	Cytoplasm.Area..percent.	Cytoplasm.Compactness	Cytoplasm.Minor.Axis	Cytoplasm.Major.Axis	Cytoplasm.Axis.Ratio	Cytoplasm.DAPI.Min..Normalized.Counts..Total.Weighting.	Cytoplasm.DAPI.Mean..Normalized.Counts..Total.Weighting.	Cytoplasm.DAPI.Max..Normalized.Counts..Total.Weighting.	Cytoplasm.DAPI.Std.Dev..Normalized.Counts..Total.Weighting.	Cytoplasm.DAPI.Total..Normalized.Counts..Total.Weighting.	Cytoplasm.COL10A1..Opal.520..Min..Normalized.Counts..Total.Weighting.
1	IIIA	Stromal	iCAF	3	196259	15	108.1	0.0006	NA	NA	NA	NA	0.184	0.324	0.391	0.027	142.131	0	0.125	0.432	0.035	54.885	1.101	5.692	16.188	4.018	2498.78	0	1.865	10.484	2.051	818.852	0.126	0.603	2.581	0.561	264.792	30.5	0.0002	NA	NA	NA	NA	0.142	0.285	0.371	0.034	35.367	0
1	IIIA	Stromal	proCAF	556	196259	2833	24190.7	0.1233	NA	NA	NA	NA	0.091	0.336	6.017	0.094	32992.6	0.02	0.143	0.471	0.03	14037	0.26	1.532	12.029	0.338	150539	0	0.115	6.037	0.22	11344.7	0.088	0.596	5.308	0.345	58557.4	8791.4	0.0448	NA	NA	NA	NA	0.074	0.296	0.895	0.049	10571	0.017
1	IIIA	Stromal	myCAF	469	196259	2390	39810.9	0.2028	NA	NA	NA	NA	0.08	0.506	7.053	0.343	81803.3	0.023	0.165	0.691	0.031	26604.4	0.278	1.95	8.659	0.423	315307	0	0.351	5.825	0.292	56772.3	0.104	1.418	9.294	0.583	229362	12342.9	0.0629	NA	NA	NA	NA	0.083	0.315	1.639	0.071	15793.8	0.02
1	IIIA	Stromal	matCAF	10	196259	51	1602.3	0.0082	NA	NA	NA	NA	0.144	0.537	6.776	0.725	3495.24	0.051	0.186	0.756	0.043	1209.21	0.722	2.059	6.709	0.718	13405	0	0.148	6.223	0.463	964.614	0.191	0.845	4.192	0.24	5499.53	391.7	0.002	NA	NA	NA	NA	0.127	0.364	0.953	0.108	579.252	0.046
2	IIIA	Stromal	iCAF	0	58315.6	0	0	0	NA	NA	NA	NA	#N/A	#N/A	#N/A	#N/A	0	#N/A	#N/A	#N/A	#N/A	0	#N/A	#N/A	#N/A	#N/A	0	#N/A	#N/A	#N/A	#N/A	0	#N/A	#N/A	#N/A	#N/A	0	0	0	NA	NA	NA	NA	#N/A	#N/A	#N/A	#N/A	0	#N/A
2	IIIA	Stromal	proCAF	110	58315.6	1886	2585.3	0.0443	NA	NA	NA	NA	0.082	0.252	0.421	0.033	2642.8	0.021	0.157	1.022	0.066	1651.37	0	0.934	6.81	0.343	9804.78	0	0.517	5.027	0.275	5427.68	0.115	0.797	4.939	0.461	8369.11	1127.7	0.0193	NA	NA	NA	NA	0.063	0.233	0.447	0.043	1068.21	0.02
2	IIIA	Stromal	myCAF	119	58315.6	2041	3951.5	0.0678	NA	NA	NA	NA	0.1	0.336	2.868	0.157	5396.36	0	0.179	0.789	0.062	2875.4	0	1.367	12.062	0.658	21946.3	0	0.888	7.343	0.479	14250.9	0.199	1.745	9.327	0.73	28007.7	1251	0.0215	NA	NA	NA	NA	0.084	0.251	0.989	0.084	1275.52	0.02
2	IIIA	Stromal	matCAF	117	58315.6	2006	7708.8	0.1322	NA	NA	NA	NA	0.111	0.366	4.752	0.27	11459.4	0	0.369	2.479	0.271	11550.9	0.016	1.139	10.649	0.355	35680.8	0	0.513	4.998	0.178	16073	0.169	0.871	5.476	0.369	27277.2	2508.5	0.043	NA	NA	NA	NA	0.099	0.285	0.971	0.059	2900.05	0.018
3	IA	Stromal	matCAF	10	131220	76.2	487.9	0.0037	NA	NA	NA	NA	0.141	0.348	0.717	0.039	690.354	0.075	0.229	1.017	0.067	453.774	0.848	1.812	6.389	0.594	3590.51	0	0.227	3.14	0.269	450.309	0.163	0.579	2.604	0.413	1147.33	192.8	0.0015	NA	NA	NA	NA	0.095	0.287	0.499	0.025	224.92	0.048
3	IA	Stromal	iCAF	14	131220	107	211.2	0.0016	NA	NA	NA	NA	0.139	0.491	3.144	0.304	421.348	0.048	0.161	0.398	0.035	137.894	1.104	4.818	16.842	1.83	4134.27	0	2.029	10.42	0.8	1740.73	0.195	1.132	2.701	0.297	971.442	86.4	0.0007	NA	NA	NA	NA	0.102	0.296	0.794	0.095	103.861	0.021
3	IA	Stromal	proCAF	624	131220	4755	31239.3	0.2381	NA	NA	NA	NA	0.072	0.279	4.461	0.061	35388.9	0	0.132	0.658	0.027	16720.1	0.135	1.477	8.974	0.592	187391	0	0.342	6.44	0.386	43340.4	0.053	0.753	5.058	0.387	95514.8	9614.6	0.0733	NA	NA	NA	NA	0.063	0.236	1.051	0.045	9210.71	0.014
3	IA	Stromal	myCAF	87	131220	663	8037.4	0.0613	NA	NA	NA	NA	0.081	0.393	8.785	0.428	12844.1	0	0.16	1.042	0.045	5228.2	0.27	1.955	16.084	0.756	63836.4	0	0.588	12.443	0.371	19193	0.129	1.223	7.565	0.585	39944.7	2223.6	0.0169	NA	NA	NA	NA	0.073	0.266	2.706	0.064	2405.3	0.018
4	IIA	Stromal	myCAF	31	90791.9	341	1447	0.0159	NA	NA	NA	NA	0.122	0.654	3.904	0.365	3841.82	0.023	0.192	0.83	0.039	1130.76	0.324	2.465	10.96	0.575	14487.1	0	0.412	5.895	0.331	2420.2	0.073	1.094	4.896	0.414	6432.18	501	0.0055	NA	NA	NA	NA	0.071	0.31	1.238	0.072	631.154	0.02
4	IIA	Stromal	iCAF	149	90791.9	1641	6072.2	0.0669	NA	NA	NA	NA	0.095	0.409	3.625	0.212	10088.2	0	0.167	0.849	0.054	4109.22	0.415	5.595	32.905	2.694	138007	0	1.919	23.777	1.293	47332.4	0	0.657	3.229	0.239	16214.4	2194.6	0.0242	NA	NA	NA	NA	0.077	0.326	1.282	0.095	2905.19	0
4	IIA	Stromal	proCAF	236	90791.9	2599	5317.2	0.0586	NA	NA	NA	NA	0.075	0.382	3.019	0.172	8260.93	0	0.17	0.637	0.049	3669.81	0.302	2.252	12.415	0.965	48642.3	0	0.47	8.249	0.639	10148.6	0.051	0.599	4.713	0.291	12932.2	2080.4	0.0229	NA	NA	NA	NA	0.064	0.277	1.305	0.075	2343.05	0
4	IIA	Stromal	matCAF	12	90791.9	132	372.5	0.0041	NA	NA	NA	NA	0.196	0.641	2.342	0.147	969.747	0.047	0.304	0.92	0.063	460.056	0.569	3.361	8.128	0.489	5085.57	0	0.107	2.678	0.119	161.31	0.099	0.625	2.561	0.35	945.351	198.4	0.0022	NA	NA	NA	NA	0.16	0.392	0.98	0.049	316.199	0.037
5	IIA	Stromal	myCAF	23	59936.4	384	607.1	0.0101	NA	NA	NA	NA	0.127	0.38	0.956	0.091	937.024	0.068	0.197	0.445	0.046	485.447	0.353	1.045	3.984	0.268	2576.4	0	0.502	3.219	0.263	1238.49	0.144	1.181	4.083	0.562	2911.65	170.1	0.0028	NA	NA	NA	NA	0.126	0.323	0.632	0.078	223.491	0.032
5	IIA	Stromal	iCAF	0	59936.4	0	0	0	NA	NA	NA	NA	#N/A	#N/A	#N/A	#N/A	0	#N/A	#N/A	#N/A	#N/A	0	#N/A	#N/A	#N/A	#N/A	0	#N/A	#N/A	#N/A	#N/A	0	#N/A	#N/A	#N/A	#N/A	0	0	0	NA	NA	NA	NA	#N/A	#N/A	#N/A	#N/A	0	#N/A
5	IIA	Stromal	proCAF	234	59936.4	3904	7953.5	0.1327	NA	NA	NA	NA	0.115	0.396	5.737	0.194	12803.1	0.037	0.182	0.589	0.053	5874.63	0	0.909	4.76	0.217	29377.4	0	0.438	6.781	0.365	14164.7	0.077	0.451	3.848	0.265	14571.3	2687.7	0.0448	NA	NA	NA	NA	0.106	0.325	3.3	0.079	3543.58	0.034
5	IIA	Stromal	matCAF	85	59936.4	1420	4912.5	0.082	NA	NA	NA	NA	0.128	0.65	4.963	0.32	12967.5	0.053	0.273	0.894	0.112	5443.37	0.139	1.226	4.738	0.332	24473	0	0.369	5.021	0.306	7355.37	0.072	0.491	3.382	0.209	9804.94	1510.2	0.0252	NA	NA	NA	NA	0.114	0.454	4.012	0.158	2787.19	0.04
6	IA	Stromal	matCAF	44	210948	209	4815.8	0.0228	NA	NA	NA	NA	0.121	0.442	6.748	0.647	8650.19	0.023	0.181	0.691	0.075	3545.37	0.258	1.953	9.38	0.512	38209.5	0	0.611	10.65	0.758	11958.9	0.079	0.495	4.527	0.325	9674.03	1474.8	0.007	NA	NA	NA	NA	0.092	0.262	1.017	0.063	1567.82	0.019
6	IA	Stromal	myCAF	141	210948	668.4	12936.2	0.0613	NA	NA	NA	NA	0.025	0.379	5.145	0.398	19926.9	0.023	0.142	0.601	0.037	7450.03	0.289	1.913	13.586	0.465	100503	0	0.914	18.35	0.589	48051.5	0.012	1.278	8.121	0.554	67152.1	4472.1	0.0212	NA	NA	NA	NA	0.066	0.243	1.101	0.059	4422.77	0.021
6	IA	Stromal	iCAF	13	210948	61.6	1996.7	0.0095	NA	NA	NA	NA	0.116	0.69	6.244	0.562	5598	0.004	0.18	0.581	0.049	1462.67	0.672	3.054	13.639	1.228	24769.5	0	1.198	14.732	1.012	9714.34	0.08	0.997	6.634	0.462	8086.58	659	0.0031	NA	NA	NA	NA	0.08	0.319	1.656	0.125	852.712	0.02
6	IA	Stromal	proCAF	908	210948	4304	53685.7	0.2545	NA	NA	NA	NA	0.069	0.384	7.253	0.47	83824.3	0.015	0.133	0.487	0.032	28922.2	0.07	1.766	9.301	0.452	385114	0	0.675	20.212	0.881	147198	0.036	0.363	6.335	0.288	79221.5	16493.1	0.0782	NA	NA	NA	NA	0.062	0.239	5.273	0.076	16029.3	0.015
7	IIIC	Stromal	myCAF	88	331050	266	5037.1	0.0152	NA	NA	NA	NA	0.073	0.986	5.626	0.474	20166.7	0.038	0.218	0.969	0.068	4460.62	0	1.466	7.039	0.369	29989	0	1.434	9.753	0.504	29345.9	0.067	1.223	7.799	0.673	25015	1797.5	0.0054	NA	NA	NA	NA	0.06	0.345	1.753	0.114	2522.03	0.023
7	IIIC	Stromal	iCAF	0	331050	0	0	0	NA	NA	NA	NA	#N/A	#N/A	#N/A	#N/A	0	#N/A	#N/A	#N/A	#N/A	0	#N/A	#N/A	#N/A	#N/A	0	#N/A	#N/A	#N/A	#N/A	0	#N/A	#N/A	#N/A	#N/A	0	0	0	NA	NA	NA	NA	#N/A	#N/A	#N/A	#N/A	0	#N/A
7	IIIC	Stromal	proCAF	1906	331050	5757.4	100397	0.3033	NA	NA	NA	NA	0.017	0.355	6.3	0.358	144666	0	0.143	0.919	0.037	58125.2	0	1.013	7.946	0.286	413311	0	2.555	17.238	1.108	1.04201e+06	0	0.403	5.417	0.177	164283	38979.3	0.1177	NA	NA	NA	NA	0.025	0.226	1.948	0.053	35787.2	0
7	IIIC	Stromal	matCAF	60	331050	181	3650.7	0.011	NA	NA	NA	NA	0.118	0.565	4.385	0.449	8381.06	0.036	0.309	1.206	0.123	4581.02	0	1.327	5.735	0.315	19672.2	0	1.611	11.337	0.726	23894.8	0.076	0.576	4.934	0.252	8544.71	1318.7	0.004	NA	NA	NA	NA	0.074	0.306	1.479	0.126	1640.35	0.03
8	IIIC	Stromal	myCAF	89	37355.1	2380	2648	0.0709	NA	NA	NA	NA	0.106	0.53	4.008	0.374	5704.69	0.03	0.212	0.625	0.072	2281.07	0	1.086	5.673	0.322	11680.5	0	0.533	4.552	0.293	5729.04	0.188	1.407	6.561	0.726	15138	930.8	0.0249	NA	NA	NA	NA	0.081	0.312	1.238	0.105	1178.82	0.028
8	IIIC	Stromal	iCAF	0	37355.1	0	0	0	NA	NA	NA	NA	#N/A	#N/A	#N/A	#N/A	0	#N/A	#N/A	#N/A	#N/A	0	#N/A	#N/A	#N/A	#N/A	0	#N/A	#N/A	#N/A	#N/A	0	#N/A	#N/A	#N/A	#N/A	0	0	0	NA	NA	NA	NA	#N/A	#N/A	#N/A	#N/A	0	#N/A
8	IIIC	Stromal	proCAF	94	37355.1	2520	3436.3	0.092	NA	NA	NA	NA	0.012	0.217	1.002	0.048	3033.09	0	0.108	0.472	0.04	1504.59	0	0.821	6.87	0.193	11458.2	0	0.362	3.92	0.164	5054.04	0.022	0.714	3.424	0.263	9962.01	1018.9	0.0273	NA	NA	NA	NA	0.056	0.177	0.493	0.051	733.94	0.014
8	IIIC	Stromal	matCAF	46	37355.1	1230	2579.1	0.069	NA	NA	NA	NA	0.088	0.558	3.431	0.216	5847.94	0.032	0.309	0.717	0.084	3239.3	0.131	1.304	7.424	0.212	13666.5	0	0.244	6.61	0.223	2556.48	0.178	0.803	4.407	0.259	8417.78	680.9	0.0182	NA	NA	NA	NA	0.078	0.408	1.696	0.139	1127.67	0.021
9	IIIA	Stromal	myCAF	152	247456	614.2	14433.9	0.0583	NA	NA	NA	NA	0.063	0.969	6.067	0.501	56814.4	0	0.274	1.773	0.121	16072.4	0	2.136	12.162	0.896	125234	0	2.853	38.542	1.867	167302	0.047	1.269	10.067	0.689	74408.6	4496	0.0182	NA	NA	NA	NA	0.055	0.509	4.429	0.209	9287.93	0.016
9	IIIA	Stromal	iCAF	11	247456	44.5	1017.7	0.0041	NA	NA	NA	NA	0.201	0.839	2.313	0.168	3469.05	0.032	0.234	0.635	0.096	968.054	0.308	2.891	10.444	0.853	11953	0	2.833	16.989	1.626	11709.6	0.081	0.819	4.618	0.377	3385.29	360.4	0.0015	NA	NA	NA	NA	0.123	0.523	1.306	0.12	766.036	0.023
9	IIIA	Stromal	proCAF	1032	247456	4170.4	65752.9	0.2657	NA	NA	NA	NA	0.074	0.439	4.61	0.294	117216	0	0.172	1.13	0.065	45970.3	0	1.377	13.906	0.624	367717	0	2.811	40.389	2.121	750808	0.003	0.399	9.127	0.301	106596	22614.5	0.0914	NA	NA	NA	NA	0.054	0.301	1.622	0.114	27615.7	0.012
9	IIIA	Stromal	matCAF	21	247456	84.9	1058.8	0.0043	NA	NA	NA	NA	0.182	1.039	3.923	0.469	4468.21	0.052	0.485	1.669	0.223	2085.37	0.002	2.423	7.689	0.739	10420.4	0	3.081	12.42	1.533	13250.2	0.087	1.538	7.155	1.021	6612.82	426.9	0.0017	NA	NA	NA	NA	0.132	0.561	1.8	0.232	973.067	0.039
10	IA	Stromal	matCAF	12	37477.9	320	1557.5	0.0416	NA	NA	NA	NA	0.064	0.345	2.416	0.289	2182.32	0.021	0.155	0.47	0.042	981.023	0.172	1.868	6.947	0.602	11821.4	0	0.709	5.85	0.278	4485.79	0.057	0.817	5.465	0.697	5166.22	254.8	0.0068	NA	NA	NA	NA	0.041	0.156	0.48	0.059	161.261	0.013
10	IA	Stromal	iCAF	1	37477.9	27	114	0.003	NA	NA	NA	NA	0.068	0.196	0.337	#N/A	90.621	0	0.082	0.212	#N/A	38.154	0.355	2.548	11.252	#N/A	1179.81	0	0.736	6.307	#N/A	340.906	0.171	0.933	4.071	#N/A	432.197	25.4	0.0007	NA	NA	NA	NA	0.065	0.126	0.2	#N/A	12.972	0.016
10	IA	Stromal	proCAF	261	37477.9	6964	14455	0.3857	NA	NA	NA	NA	0.041	0.162	0.582	0.036	9529.41	0	0.074	0.361	0.028	4351.35	0	1.599	13.327	0.501	93917.8	0	0.62	8.973	0.235	36402.1	0.019	0.555	3.922	0.207	32598.7	4640.3	0.1238	NA	NA	NA	NA	0.007	0.094	0.379	0.029	1780.7	0
10	IA	Stromal	myCAF	21	37477.9	560	1438.9	0.0384	NA	NA	NA	NA	0.059	0.7	4.143	0.565	4094.15	0.016	0.19	0.51	0.045	1109.58	0.176	2.419	10.864	0.622	14137.3	0	0.623	4.866	0.244	3639.51	0.089	1.632	7.652	0.739	9537.79	317.1	0.0085	NA	NA	NA	NA	0.049	0.324	1.826	0.164	417.428	0.013
11	IIIA	Stromal	iCAF	10	268733	37.2	602.1	0.0022	NA	NA	NA	NA	0.244	1.407	4.93	0.301	3441.89	0	0.179	0.634	0.049	437.573	0.509	3.643	14.673	0.547	8911.28	0	2.324	16.798	0.775	5685.54	0.154	1.073	5.696	0.341	2625.44	260	0.001	NA	NA	NA	NA	0.141	0.45	1.444	0.082	474.737	0.019
11	IIIA	Stromal	proCAF	1396	268733	5194.7	62819.8	0.2338	NA	NA	NA	NA	0.058	0.557	7.163	0.447	142142	0	0.167	1.401	0.053	42722.4	0	1.942	15.654	0.592	495619	0	3.523	34.675	2.409	898971	0.022	0.612	7.21	0.287	156212	25128.4	0.0935	NA	NA	NA	NA	0.045	0.306	4.562	0.082	31205.3	0
11	IIIA	Stromal	myCAF	224	268733	833.5	11272.6	0.0419	NA	NA	NA	NA	0.11	0.729	6.493	0.418	33371	0	0.182	1.271	0.051	8339.35	0	2.056	16.012	0.676	94129.6	0	1.768	22.751	0.945	80976.7	0.089	0.997	6.77	0.441	45675.9	4140.8	0.0154	NA	NA	NA	NA	0.079	0.343	1.825	0.104	5776.96	0.013
11	IIIA	Stromal	matCAF	51	268733	190	4160.7	0.0155	NA	NA	NA	NA	0.108	0.477	5.168	0.426	8068.12	0.05	0.419	2.495	0.202	7077.73	0.214	1.751	8.007	0.315	29600.9	0	1.451	20.595	0.934	24521.8	0.082	0.61	4.374	0.196	10303.2	1454.9	0.0054	NA	NA	NA	NA	0.096	0.324	1.678	0.106	1914.58	0.051
12	IIA	Stromal	iCAF	7	314778	22	615.2	0.002	NA	NA	NA	NA	0.37	1.634	5.377	0.327	4084.16	0.035	0.204	0.581	0.075	510.537	0.639	3.815	12.233	0.849	9534.9	0	2.994	12.568	0.89	7483.13	0.054	0.678	2.784	0.215	1693.76	179.2	0.0006	NA	NA	NA	NA	0.171	0.68	2.115	0.179	495.389	0.026
12	IIA	Stromal	proCAF	1613	314778	5124.2	102320	0.3251	NA	NA	NA	NA	0.028	0.407	6.62	0.334	169330	0.014	0.181	0.866	0.051	75207	0.178	2.087	13.462	0.597	867515	0	5.103	66.298	3.826	2.12103e+06	0	0.233	10.522	0.249	96806.3	40593.5	0.129	NA	NA	NA	NA	0.031	0.309	4.091	0.086	50993.6	0.013
12	IIA	Stromal	myCAF	12	314778	38.1	1549.4	0.0049	NA	NA	NA	NA	0.159	1.105	4.741	0.63	6952.93	0.076	0.236	0.62	0.053	1482.73	1.037	3.29	10.267	0.779	20705.4	0.454	4.997	31.539	3.531	31450.3	0.103	1.612	10.823	0.886	10145.3	438.2	0.0014	NA	NA	NA	NA	0.145	0.555	3.537	0.225	988.265	0.046
12	IIA	Stromal	matCAF	1	314778	3.2	54.2	0.0002	NA	NA	NA	NA	0.465	1.234	2.082	#N/A	271.392	0.143	0.274	0.562	#N/A	60.237	1.407	2.772	4.674	#N/A	609.784	1.314	4.147	7.327	#N/A	912.392	0.233	0.737	1.554	#N/A	162.093	8.4	0	NA	NA	NA	NA	0.373	0.549	0.731	#N/A	18.668	0.124
13	IIA	Stromal	iCAF	0	117578	0	0	0	NA	NA	NA	NA	#N/A	#N/A	#N/A	#N/A	0	#N/A	#N/A	#N/A	#N/A	0	#N/A	#N/A	#N/A	#N/A	0	#N/A	#N/A	#N/A	#N/A	0	#N/A	#N/A	#N/A	#N/A	0	0	0	NA	NA	NA	NA	#N/A	#N/A	#N/A	#N/A	0	#N/A
13	IIA	Stromal	proCAF	596	117578	5069	25891	0.2202	NA	NA	NA	NA	0.091	0.412	5.92	0.378	43385	0.006	0.146	0.776	0.043	15386.5	0	1.019	6.429	0.342	107177	0	1.255	13.394	0.943	132043	0.034	0.308	4.571	0.188	32379.6	7967.7	0.0678	NA	NA	NA	NA	0.072	0.284	5.085	0.103	9197.59	0.019
13	IIA	Stromal	myCAF	5	117578	43	86.7	0.0007	NA	NA	NA	NA	0.173	0.327	0.414	0.02	115.238	0.1	0.163	0.274	0.014	57.257	0.516	1.272	3.585	0.128	447.703	0	0.997	4.549	0.881	350.943	0.21	0.92	3.28	0.556	323.764	42.3	0.0004	NA	NA	NA	NA	0.16	0.313	0.413	0.06	53.803	0.059
13	IIA	Stromal	matCAF	84	117578	714	4330.6	0.0368	NA	NA	NA	NA	0.133	0.552	5.35	0.334	9702.33	0.036	0.277	1.017	0.094	4872.57	0.138	1.505	6.696	0.372	26468.6	0	1.184	12.623	0.713	20824.5	0.052	0.393	3.365	0.228	6906.02	1375.3	0.0117	NA	NA	NA	NA	0.1	0.343	1.685	0.097	1914.41	0.035
14	IA	Stromal	matCAF	1	196114	5.1	58.6	0.0003	NA	NA	NA	NA	0.348	2.41	6.66	#N/A	573.615	0.068	0.163	0.355	#N/A	38.859	0.68	1.784	3.829	#N/A	424.501	0.138	1.192	3.069	#N/A	283.806	0.173	0.395	1.265	#N/A	94.003	12.8	0.0001	NA	NA	NA	NA	0.244	0.392	0.869	#N/A	20.4	0.063
14	IA	Stromal	iCAF	0	196114	0	0	0	NA	NA	NA	NA	#N/A	#N/A	#N/A	#N/A	0	#N/A	#N/A	#N/A	#N/A	0	#N/A	#N/A	#N/A	#N/A	0	#N/A	#N/A	#N/A	#N/A	0	#N/A	#N/A	#N/A	#N/A	0	0	0	NA	NA	NA	NA	#N/A	#N/A	#N/A	#N/A	0	#N/A
14	IA	Stromal	proCAF	923	196114	4706	38734.9	0.1975	NA	NA	NA	NA	0.093	1.106	12.226	0.759	174012	0	0.099	0.517	0.021	15585.1	0	1.511	8.632	0.505	237732	0	1.734	18.618	0.942	272884	0.028	0.409	4.867	0.216	64335.3	14826.2	0.0756	NA	NA	NA	NA	0.09	0.39	5.797	0.191	23494.8	0
14	IA	Stromal	myCAF	7	196114	36	448	0.0023	NA	NA	NA	NA	0.157	1.421	6.852	0.793	2586.26	0.028	0.135	0.499	0.024	245.088	0.422	2.082	6.52	0.199	3788.88	0	1.672	8.543	0.278	3043.68	0.14	1.021	5.812	0.421	1858.72	122.1	0.0006	NA	NA	NA	NA	0.149	0.454	1.542	0.167	224.989	0.031
15	IIA	Stromal	iCAF	47	68860	683	1570.8	0.0228	NA	NA	NA	NA	0.132	1.976	11.058	0.781	12611.4	0	0.135	0.48	0.032	860.173	1.137	5.022	33.936	3.01	32048.5	0	2.013	23.706	1.235	12842.3	0.113	0.552	3.802	0.151	3519.26	657.5	0.0095	NA	NA	NA	NA	0.143	1.048	5.769	0.538	2798.5	0
15	IIA	Stromal	proCAF	45	68860	653	659.2	0.0096	NA	NA	NA	NA	0.096	0.629	4.35	0.459	1685.7	0.016	0.142	0.43	0.046	380.43	0.317	2.259	8.376	0.7	6049.01	0	0.662	7.278	0.784	1772.75	0.057	0.708	4.261	0.399	1896.56	300.8	0.0044	NA	NA	NA	NA	0.077	0.408	3.013	0.289	498.384	0.013
15	IIA	Stromal	myCAF	16	68860	232	282.6	0.0041	NA	NA	NA	NA	0.218	0.412	1.37	0.077	473.416	0.096	0.175	0.358	0.024	200.524	1.276	2.741	5.965	0.455	3146.18	0	0.81	4.124	0.406	929.449	0.325	1.461	5.067	0.448	1677.25	82.5	0.0012	NA	NA	NA	NA	0.206	0.36	0.678	0.032	120.535	0.086
15	IIA	Stromal	matCAF	1	68860	15	51	0.0007	NA	NA	NA	NA	0.219	0.453	0.656	#N/A	93.699	0.084	0.21	0.389	#N/A	43.403	0.919	2.603	4.224	#N/A	538.84	0	0.145	1.038	#N/A	30.106	0.171	0.645	1.954	#N/A	133.616	8.4	0.0001	NA	NA	NA	NA	0.246	0.382	0.472	#N/A	12.99	0.055
16	IA	Stromal	matCAF	24	196463	122	1284.8	0.0065	NA	NA	NA	NA	0.145	0.476	7.422	0.485	2486.38	0.037	0.344	1.745	0.179	1795.92	0.147	1.564	7.684	0.409	8163.78	0	1.065	11.085	0.878	5557.08	0.036	0.343	3.727	0.264	1787.55	511.8	0.0026	NA	NA	NA	NA	0.116	0.296	0.706	0.058	615.8	0.024
16	IA	Stromal	iCAF	2	196463	10	73.6	0.0004	NA	NA	NA	NA	0.196	0.456	1.248	0.097	136.202	0	0.162	0.435	0.057	48.572	0.661	3.484	14.854	3.692	1041.74	0	1.387	10.271	3.352	414.595	0.175	0.957	4.109	0.066	286.273	22.6	0.0001	NA	NA	NA	NA	0.157	0.291	0.62	0.005	26.752	0.007
16	IA	Stromal	proCAF	1093	196463	5563.4	54444.6	0.2771	NA	NA	NA	NA	0.028	0.376	12.255	0.328	83143.3	0	0.121	1.183	0.036	26812.7	0	1.128	13.62	0.41	249469	0	1.133	17.916	0.97	250608	0	0.224	5.142	0.199	49579	20912	0.1064	NA	NA	NA	NA	0.042	0.275	4.884	0.079	23347.8	0
16	IA	Stromal	myCAF	9	196463	46	209.7	0.0011	NA	NA	NA	NA	0.171	0.694	2.558	0.271	591.271	0.045	0.151	0.391	0.047	128.528	0.36	1.946	6.812	0.739	1657.78	0	1.42	10.223	1.183	1209.66	0.152	1.118	5.364	0.341	952.886	104.9	0.0005	NA	NA	NA	NA	0.172	0.38	0.749	0.072	161.846	0.039
17	IIA	Stromal	iCAF	78	143146	545	2364.4	0.0165	NA	NA	NA	NA	0.126	0.617	4.455	0.324	5926.57	0.012	0.123	0.448	0.036	1184.18	0.394	4.708	18.413	1.383	45219.6	0	1.856	11.555	0.574	17823.2	0.08	0.701	2.457	0.142	6729.89	847.8	0.0059	NA	NA	NA	NA	0.13	0.39	1.662	0.126	1343.75	0.019
17	IIA	Stromal	proCAF	587	143146	4101	22440.2	0.1568	NA	NA	NA	NA	0.107	0.367	6.2	0.12	33495	0.021	0.146	0.55	0.034	13343.9	0.233	1.696	12.152	0.683	154572	0	0.246	6.663	0.428	22426.3	0.021	0.4	4.956	0.292	36458.1	8344.6	0.0583	NA	NA	NA	NA	0.09	0.312	1.076	0.049	10584.5	0.016
17	IIA	Stromal	myCAF	88	143146	615	7409.9	0.0518	NA	NA	NA	NA	0.15	0.538	2.949	0.232	16195.8	0.02	0.166	0.631	0.04	4987.85	0.302	2.243	10.815	0.634	67501.9	0	0.494	8.102	0.428	14878.9	0.075	1.137	6.879	0.475	34237.8	2246.3	0.0157	NA	NA	NA	NA	0.086	0.335	2.093	0.086	3054.49	0.017
17	IIA	Stromal	matCAF	18	143146	126	1161.7	0.0081	NA	NA	NA	NA	0.162	0.473	2.416	0.085	2233.03	0.049	0.212	0.639	0.041	1001.2	0.498	2.097	4.721	0.354	9897.68	0	0.168	3.689	0.124	794.394	0.062	0.288	2.247	0.107	1360.51	334.8	0.0023	NA	NA	NA	NA	0.171	0.367	0.904	0.061	498.518	0.035
18	IIB	Stromal	iCAF	239	200938	1189	22536.5	0.1122	NA	NA	NA	NA	0.063	0.499	5.524	0.346	45719.3	0	0.159	1.104	0.103	14554.8	0.619	7.648	51.078	3.847	700196	0	2.467	30.783	1.561	225858	0	0.712	6.586	0.367	65193.8	7175.6	0.0357	NA	NA	NA	NA	0.012	0.357	2.136	0.148	10397.3	0
18	IIB	Stromal	proCAF	513	200938	2553	21460.2	0.1068	NA	NA	NA	NA	0.108	0.312	2.517	0.077	27177.9	0.013	0.133	0.711	0.038	11615.3	0.368	2.249	11.309	1	196058	0	0.712	12.726	0.7	62029.5	0.058	0.42	4.666	0.29	36649	8244.7	0.041	NA	NA	NA	NA	0.074	0.27	1.067	0.052	9045.76	0
18	IIB	Stromal	myCAF	164	200938	816.2	11278.2	0.0561	NA	NA	NA	NA	0.113	0.324	3.18	0.14	14831.5	0.027	0.153	0.805	0.039	7017.68	0.345	2.248	20.126	0.833	102971	0	0.702	13.457	0.433	32180.3	0.093	1.379	8.945	0.587	63199.5	4381.3	0.0218	NA	NA	NA	NA	0.088	0.246	1.046	0.056	4380.57	0.019
18	IIB	Stromal	matCAF	18	200938	89.6	2856	0.0142	NA	NA	NA	NA	0.147	0.59	6.437	0.321	6845.9	0.05	0.283	1.423	0.077	3285.85	0.674	4.121	12.968	0.938	47811.1	0	0.936	10.128	1.243	10858.2	0.086	0.404	4.559	0.138	4684.62	879.8	0.0044	NA	NA	NA	NA	0.114	0.36	1.373	0.158	1287.1	0.025
19	IA	Stromal	matCAF	14	56502.3	248	348.8	0.0062	NA	NA	NA	NA	0.188	0.448	1.667	0.174	634.839	0.051	0.191	0.651	0.061	270.897	0.467	1.672	7.697	0.586	2369.87	0	0.154	1.999	0.188	218.679	0.083	0.302	1.25	0.099	428.06	140.6	0.0025	NA	NA	NA	NA	0.176	0.328	0.876	0.08	187.299	0.038
19	IA	Stromal	myCAF	4	56502.3	71	138.1	0.0024	NA	NA	NA	NA	0.203	0.435	1.388	0.114	244.066	0.06	0.157	0.485	0.051	88.075	0.75	1.675	5.192	0.511	939.547	0	0.386	2.079	0.239	216.488	0.109	1.12	5.192	0.545	628.365	41.8	0.0007	NA	NA	NA	NA	0.165	0.332	0.523	0.059	56.456	0.041
19	IA	Stromal	iCAF	1	56502.3	18	23.1	0.0004	NA	NA	NA	NA	0.278	0.505	0.639	#N/A	47.426	0.11	0.234	0.454	#N/A	22.028	1.371	2.207	3.918	#N/A	207.499	0	0.079	0.833	#N/A	7.405	0.268	0.385	0.66	#N/A	36.189	18.7	0.0003	NA	NA	NA	NA	0.18	0.356	0.483	#N/A	27.08	0.055
19	IA	Stromal	proCAF	297	56502.3	5256	6562.6	0.1161	NA	NA	NA	NA	0.141	0.358	2.441	0.133	9555.11	0.031	0.114	0.5	0.034	3026.1	0.38	1.156	6.607	0.327	30821.8	0	0.175	6.765	0.315	4654.3	0.061	0.254	2.687	0.171	6761.8	2642.9	0.0468	NA	NA	NA	NA	0.114	0.309	1.361	0.076	3320.82	0.022
20	IIB	Stromal	myCAF	9	171364	53	357.7	0.0021	NA	NA	NA	NA	0.163	0.326	2.32	0.16	474.27	0.069	0.173	0.516	0.059	251.18	0.285	1.28	4.56	0.268	1859.88	0	1.249	4.763	0.226	1814.1	0.174	1.218	5.668	0.408	1770.47	146.5	0.0009	NA	NA	NA	NA	0.137	0.251	0.407	0.019	149.43	0.052
20	IIB	Stromal	iCAF	1	171364	5.8	40.6	0.0002	NA	NA	NA	NA	0.217	0.372	0.505	#N/A	61.338	0.108	0.222	0.393	#N/A	36.586	0.603	1.46	3.811	#N/A	240.919	0	0.445	2.479	#N/A	73.39	0.23	0.441	1.056	#N/A	72.782	13.3	0.0001	NA	NA	NA	NA	0.165	0.305	0.423	#N/A	16.463	0.08
20	IIB	Stromal	proCAF	819	171364	4779	22404.1	0.1307	NA	NA	NA	NA	0.089	0.298	2.986	0.122	27107.4	0.022	0.209	1.048	0.107	18997.2	0	1.002	4.64	0.254	91173.3	0	0.637	6.077	0.356	57935.1	0.04	0.445	6.038	0.238	40482.1	9106	0.0531	NA	NA	NA	NA	0.087	0.249	1.663	0.075	9224.59	0.018
20	IIB	Stromal	matCAF	154	171364	898.7	8361.6	0.0488	NA	NA	NA	NA	0.099	0.413	4.131	0.308	14040.7	0.056	0.43	1.949	0.21	14591.4	0.052	1.19	5.949	0.343	40406.5	0	0.397	4.483	0.266	13469.1	0.08	0.418	3.457	0.153	14189.3	2719.2	0.0159	NA	NA	NA	NA	0.099	0.296	1.406	0.098	3273.89	0.049
21	IIIC	Stromal	iCAF	2	45233	44	72.9	0.0016	NA	NA	NA	NA	0.171	0.304	0.391	0.029	90.105	0.041	0.163	0.334	0.003	48.156	0.878	3.59	8.043	0.423	1062.72	0	1.558	5.623	0.131	461.282	0.349	1.041	2.307	0.048	308.035	8.9	0.0002	NA	NA	NA	NA	0.122	0.241	0.364	0.039	8.688	0.043
21	IIIC	Stromal	proCAF	171	45233	3780	5250.3	0.1161	NA	NA	NA	NA	0.087	0.252	1.444	0.055	5370.94	0.016	0.11	0.405	0.035	2347.38	0.201	1.596	8.566	0.498	34044.3	0	0.58	8.133	0.413	12360.9	0.074	0.843	4.874	0.313	17979	1531.2	0.0339	NA	NA	NA	NA	0.078	0.226	0.519	0.056	1408.23	0.017
21	IIIC	Stromal	myCAF	76	45233	1680	3665	0.081	NA	NA	NA	NA	0.11	0.326	2.793	0.153	4859.47	0.027	0.136	0.477	0.026	2024.3	0.271	1.708	7.548	0.385	25431.4	0	0.603	4.719	0.247	8983.85	0.154	1.424	6.586	0.447	21203	998.5	0.0221	NA	NA	NA	NA	0.092	0.262	1.401	0.076	1062.99	0.02
21	IIIC	Stromal	matCAF	6	45233	130	124.3	0.0027	NA	NA	NA	NA	0.152	0.361	0.747	0.114	182.132	0.07	0.271	0.799	0.111	136.946	0.949	2.285	5.744	0.896	1153.82	0	0.359	3.188	0.395	181.516	0.133	0.726	2.454	0.424	366.784	50.2	0.0011	NA	NA	NA	NA	0.156	0.299	0.503	0.091	61.006	0.043
22	IIA	Stromal	iCAF	0	113792	0	0	0	NA	NA	NA	NA	#N/A	#N/A	#N/A	#N/A	0	#N/A	#N/A	#N/A	#N/A	0	#N/A	#N/A	#N/A	#N/A	0	#N/A	#N/A	#N/A	#N/A	0	#N/A	#N/A	#N/A	#N/A	0	0	0	NA	NA	NA	NA	#N/A	#N/A	#N/A	#N/A	0	#N/A
22	IIA	Stromal	proCAF	283	113792	2487	7973.6	0.0701	NA	NA	NA	NA	0.074	0.441	4.365	0.15	14292.9	0.024	0.263	0.768	0.059	8530.92	0.067	1.108	7.147	0.379	35893.2	0	0.396	6.356	0.339	12829.1	0.049	0.506	3.596	0.277	16394.5	2594.6	0.0228	NA	NA	NA	NA	0.066	0.353	1.444	0.095	3721.92	0.018
22	IIA	Stromal	myCAF	172	113792	1512	8040.1	0.0707	NA	NA	NA	NA	0.108	0.931	5.086	0.418	30420.6	0.045	0.327	1.082	0.069	10665.4	0	1.7	7.615	0.451	55510.7	0	0.774	6.708	0.359	25267	0.126	1.538	7.314	0.562	50237.8	2655.7	0.0233	NA	NA	NA	NA	0.081	0.516	2.102	0.166	5571.11	0.029
22	IIA	Stromal	matCAF	211	113792	1854	16202.6	0.1424	NA	NA	NA	NA	0.102	0.863	6.299	0.489	56834.2	0.032	0.381	1.672	0.142	25095.4	0	1.639	8.704	0.47	107868	0	0.537	5.712	0.277	35351.4	0.065	0.744	5.715	0.39	48979.8	4760.7	0.0418	NA	NA	NA	NA	0.082	0.51	3.231	0.182	9868.7	0.027
23	IA	Stromal	matCAF	11	48647.8	226	1679.1	0.0345	NA	NA	NA	NA	0.129	0.319	4.713	0.403	2177.8	0.048	0.139	0.583	0.11	950.767	0.135	0.728	3.778	0.581	4962.58	0	0.186	3.768	0.078	1267.77	0.048	0.162	1.296	0.233	1103.39	319.8	0.0066	NA	NA	NA	NA	0.133	0.267	3.917	1.092	346.817	0.038
23	IA	Stromal	myCAF	7	48647.8	140	72.6	0.0015	NA	NA	NA	NA	0.143	0.358	1.081	0.157	105.741	0.064	0.152	0.525	0.048	44.839	0.418	1.13	2.928	0.294	333.456	0	0.605	3.419	0.165	178.531	0.271	1.5	4.862	0.295	442.583	30.8	0.0006	NA	NA	NA	NA	0.152	0.315	0.793	0.118	39.382	0.055
23	IA	Stromal	iCAF	0	48647.8	0	0	0	NA	NA	NA	NA	#N/A	#N/A	#N/A	#N/A	0	#N/A	#N/A	#N/A	#N/A	0	#N/A	#N/A	#N/A	#N/A	0	#N/A	#N/A	#N/A	#N/A	0	#N/A	#N/A	#N/A	#N/A	0	0	0	NA	NA	NA	NA	#N/A	#N/A	#N/A	#N/A	0	#N/A
23	IA	Stromal	proCAF	270	48647.8	5550	13016.9	0.2676	NA	NA	NA	NA	0.112	0.288	1.204	0.052	15207.9	0.025	0.119	0.513	0.033	6280.94	0	0.731	6.887	0.238	38678	0	0.276	4.783	0.21	14604.7	0.023	0.178	3.416	0.142	9411.39	3802.6	0.0782	NA	NA	NA	NA	0.086	0.258	0.795	0.044	3978.88	0.02
24	IIB	Stromal	iCAF	544	208406	2610	27194	0.1305	NA	NA	NA	NA	0.087	0.398	6.691	0.219	43961.1	0	0.147	1.42	0.044	16263.2	0.577	6.987	38.872	3.111	771850	0	2.478	25.56	1.333	273765	0	0.599	6.26	0.201	66200.1	8717.6	0.0418	NA	NA	NA	NA	0.072	0.278	2.081	0.068	9827.69	0
24	IIB	Stromal	proCAF	277	208406	1329	7302.1	0.035	NA	NA	NA	NA	0.079	0.303	2.74	0.099	8990.83	0	0.132	0.465	0.038	3924.74	0.37	2.023	18.572	1.258	59999.1	0	0.397	12.663	0.694	11782.1	0	0.679	4.139	0.273	20127.8	2710.6	0.013	NA	NA	NA	NA	0.058	0.251	1.555	0.059	2763.79	0
24	IIB	Stromal	myCAF	121	208406	580.6	7016.8	0.0337	NA	NA	NA	NA	0.096	0.537	4.603	0.297	15311.9	0.032	0.152	0.735	0.041	4331.9	0.472	1.884	6.975	0.495	53704	0	0.303	3.505	0.185	8637.16	0.138	1.149	5.433	0.355	32757.3	2168	0.0104	NA	NA	NA	NA	0.077	0.344	1.489	0.141	3030.91	0.026
24	IIB	Stromal	matCAF	4	208406	19	213.2	0.001	NA	NA	NA	NA	0.182	0.782	2.435	0.559	677.415	0.075	0.22	0.633	0.035	190.906	0.889	2.604	6.42	0.382	2255.2	0	0.189	1.777	0.139	164.037	0.204	0.778	2.45	0.513	674.179	61	0.0003	NA	NA	NA	NA	0.183	0.414	0.935	0.196	102.576	0.053
25	IIIA	Stromal	iCAF	0	116552	0	0	0	NA	NA	NA	NA	#N/A	#N/A	#N/A	#N/A	0	#N/A	#N/A	#N/A	#N/A	0	#N/A	#N/A	#N/A	#N/A	0	#N/A	#N/A	#N/A	#N/A	0	#N/A	#N/A	#N/A	#N/A	0	0	0	NA	NA	NA	NA	#N/A	#N/A	#N/A	#N/A	0	#N/A
25	IIIA	Stromal	proCAF	707	116552	6066	21485.1	0.1843	NA	NA	NA	NA	0.092	0.254	2.61	0.057	22160.7	0.015	0.132	0.948	0.037	11549.5	0.01	0.984	9.603	0.339	85882.5	0	0.396	6.165	0.223	34558.6	0.071	0.794	5.721	0.382	69334.5	7989.2	0.0685	NA	NA	NA	NA	0.074	0.22	1.148	0.033	7153.32	0.017
25	IIIA	Stromal	myCAF	23	116552	197	816.8	0.007	NA	NA	NA	NA	0.145	0.529	3.192	0.297	1755.31	0.05	0.169	0.476	0.04	560.257	0.27	1.343	4.026	0.305	4457.09	0	0.723	4.049	0.277	2397.29	0.129	1.507	5.124	0.639	4998.75	294.4	0.0025	NA	NA	NA	NA	0.102	0.303	0.847	0.088	362.349	0.035
25	IIIA	Stromal	matCAF	32	116552	275	1791.4	0.0154	NA	NA	NA	NA	0.128	0.454	3.378	0.31	3301.77	0.052	0.433	1.32	0.127	3149.05	0.161	1.242	5.243	0.268	9039.74	0	0.294	3.484	0.157	2137.14	0.126	0.717	4.39	0.289	5219.05	545	0.0047	NA	NA	NA	NA	0.095	0.304	0.905	0.086	672.599	0.031
26	IIIA	Stromal	iCAF	3	125900	24	80.5	0.0006	NA	NA	NA	NA	0.305	0.96	3.578	0.57	313.997	0.089	0.338	0.586	0.014	110.527	1.123	2.977	8.24	0.716	973.447	0	0.588	4.587	0.523	192.331	0.186	0.632	1.992	0.162	206.519	35.7	0.0003	NA	NA	NA	NA	0.193	0.454	0.735	0.062	65.787	0.071
26	IIIA	Stromal	proCAF	589	125900	4678	26409	0.2098	NA	NA	NA	NA	0.064	0.332	6.225	0.2	35599.2	0.019	0.172	1.004	0.055	18401.5	0	1.222	10.46	0.433	131142	0	0.348	15.17	0.458	37319.3	0.014	0.384	3.286	0.223	41157.7	8240.7	0.0655	NA	NA	NA	NA	0.057	0.232	1.791	0.089	7782.19	0.015
26	IIIA	Stromal	myCAF	62	125900	492	4851.5	0.0385	NA	NA	NA	NA	0.104	1.042	6.023	0.588	20541.3	0.044	0.318	0.814	0.096	6268.69	0.269	2.536	9.806	0.794	49986.9	0	0.562	5.752	0.317	11083.5	0.141	1.739	8.338	0.686	34270.5	1218.8	0.0097	NA	NA	NA	NA	0.093	0.48	5.407	0.233	2374.01	0.025
26	IIIA	Stromal	matCAF	114	125900	905.5	12729.1	0.1011	NA	NA	NA	NA	0.071	0.606	6.238	0.47	31335.5	0.019	0.276	1.266	0.109	14284	0	1.918	12.01	0.662	99175.8	0	0.642	13.845	0.584	33200.9	0.025	0.367	4.666	0.256	18998.8	3162	0.0251	NA	NA	NA	NA	0.07	0.401	2.55	0.146	5150.22	0.016
27	IIA	Stromal	matCAF	13	53667	242	1517.9	0.0283	NA	NA	NA	NA	0.137	0.772	3.803	0.317	4759.11	0.057	0.341	0.745	0.075	2102.62	0.779	3.254	7.566	0.479	20063.6	0	0.073	4.29	0.092	448.635	0.082	0.457	4.399	0.202	2815.31	405.7	0.0076	NA	NA	NA	NA	0.119	0.538	1.717	0.158	886.369	0.047
27	IIA	Stromal	myCAF	12	53667	224	617.6	0.0115	NA	NA	NA	NA	0.086	0.429	5.428	0.477	1075.91	0.019	0.148	0.343	0.028	371.586	0.532	2.143	7.872	0.623	5375.91	0	0.74	6.369	0.329	1856.88	0.146	1.665	7.127	0.596	4176.69	262.2	0.0049	NA	NA	NA	NA	0.117	0.266	0.84	0.051	283.202	0.026
27	IIA	Stromal	iCAF	7	53667	130	153.1	0.0029	NA	NA	NA	NA	0.141	1.091	3.746	0.535	678.706	0.001	0.162	0.552	0.158	100.935	0.627	3.654	13.794	2.051	2272.54	0	1.253	9.995	1.264	779.646	0.05	0.831	2.847	0.382	516.885	75.6	0.0014	NA	NA	NA	NA	0.134	0.399	0.934	0.222	122.395	0
27	IIA	Stromal	proCAF	259	53667	4826	15302.8	0.2851	NA	NA	NA	NA	0.06	0.21	3.246	0.079	13052.9	0	0.093	0.511	0.035	5756.68	0.188	1.589	11.799	0.582	98804.6	0	0.446	6.968	0.349	27706.9	0.045	0.702	5.631	0.376	43659.5	4237.1	0.079	NA	NA	NA	NA	0.051	0.166	0.619	0.053	2861.3	0
28	IA	Stromal	matCAF	12	334963	35.8	2806.3	0.0084	NA	NA	NA	NA	0.108	0.29	0.747	0.101	3301.61	0.034	0.283	1.102	0.04	3225.21	0.381	2.992	13.591	0.5	34106.2	0	6.831	29.543	4.237	77868.4	0.078	0.438	2.562	0.09	4990.71	944.8	0.0028	NA	NA	NA	NA	0.082	0.233	0.613	0.058	893.51	0.02
28	IA	Stromal	iCAF	1	334963	3	32	0.0001	NA	NA	NA	NA	0.351	1.661	3.531	#N/A	215.994	0.045	0.152	0.262	#N/A	19.741	1.166	2.715	5.209	#N/A	353.006	0.548	2.179	6.184	#N/A	283.325	0.235	0.75	2.178	#N/A	97.504	7.4	0	NA	NA	NA	NA	0.24	0.394	0.631	#N/A	11.807	0.03
28	IA	Stromal	proCAF	1625	334963	4851.3	103473	0.3089	NA	NA	NA	NA	0.067	0.435	7.149	0.556	182704	0.016	0.207	1.115	0.071	86845.5	0	2.603	12.77	0.819	1.09401e+06	0	7.601	43.299	4.245	3.19494e+06	0	0.432	6.125	0.24	181505	40202.8	0.12	NA	NA	NA	NA	0.011	0.238	5.848	0.102	38891.7	0.006
28	IA	Stromal	myCAF	39	334963	116	2815.2	0.0084	NA	NA	NA	NA	0.109	1.475	6.71	0.713	16866.1	0.032	0.162	0.561	0.03	1853.82	0.379	2.564	9.966	0.512	29326.9	0	1.81	15.672	0.57	20701.6	0.116	1.143	6.156	0.498	13074.5	878.8	0.0026	NA	NA	NA	NA	0.087	0.532	4.308	0.194	1900.31	0.021
29	IIIA	Stromal	iCAF	1	80808.5	12	19.7	0.0002	NA	NA	NA	NA	0.226	0.569	0.889	#N/A	45.528	0.061	0.36	0.698	#N/A	28.792	0.36	2.467	5.731	#N/A	197.347	0	0.44	2.211	#N/A	35.237	0.147	0.81	1.775	#N/A	64.787	11.1	0.0001	NA	NA	NA	NA	0.15	0.349	0.65	#N/A	15.713	0.028
29	IIIA	Stromal	proCAF	185	80808.5	2289	6351.4	0.0786	NA	NA	NA	NA	0.14	0.377	1.17	0.068	9736.4	0.043	0.192	0.727	0.065	4951.59	0.3	1.265	9.14	0.37	32633.8	0	0.344	5.2	0.208	8863.26	0.09	0.537	4.75	0.318	13849.4	2325.3	0.0288	NA	NA	NA	NA	0.107	0.341	0.822	0.051	3221.21	0.036
29	IIIA	Stromal	myCAF	103	80808.5	1275	3489.9	0.0432	NA	NA	NA	NA	0.16	0.453	2.686	0.144	6421.55	0.029	0.223	0.969	0.067	3162.46	0.123	1.767	6.735	0.443	25056.3	0	0.697	6.16	0.269	9878.21	0.183	1.381	7.362	0.501	19572.5	1197.4	0.0148	NA	NA	NA	NA	0.095	0.359	1.189	0.077	1746.6	0.029
29	IIIA	Stromal	matCAF	217	80808.5	2685	13633.8	0.1687	NA	NA	NA	NA	0.123	0.792	7.165	0.309	43884.5	0.031	0.543	1.858	0.179	30095.7	0.058	2.424	11.59	0.796	134255	0	0.483	5.554	0.218	26735.5	0.096	0.624	4.881	0.29	34584.5	4190.5	0.0519	NA	NA	NA	NA	0.096	0.476	4.543	0.156	8107.74	0.028
30	IA	Stromal	matCAF	2	85514.8	23	10.8	0.0001	NA	NA	NA	NA	0.302	0.489	0.574	0.046	21.537	0.143	0.216	0.38	0.055	9.502	2.098	3.373	5.519	0.737	148.417	0	0.484	2.009	0.109	21.29	0.557	0.829	1.446	0.38	36.481	3.9	0	NA	NA	NA	NA	0.314	0.496	0.555	#N/A	7.928	0.17
30	IA	Stromal	myCAF	9	85514.8	110	179.9	0.0021	NA	NA	NA	NA	0.16	0.33	0.49	0.037	241.03	0.056	0.146	0.347	0.03	106.37	0.896	3.025	8.887	0.453	2211.24	0	1.305	5.27	0.465	953.834	0.464	1.371	4.002	0.26	1002.35	81	0.0009	NA	NA	NA	NA	0.132	0.31	0.448	0.061	101.885	0.034
30	IA	Stromal	iCAF	125	85514.8	1462	5467.9	0.0639	NA	NA	NA	NA	0.132	0.628	4.916	0.246	13947.6	0.01	0.124	0.638	0.029	2760.63	0.593	4.097	16.299	1.121	91002.3	0	1.803	13.079	0.68	40057	0.106	0.702	3.48	0.258	15587.7	2098.6	0.0245	NA	NA	NA	NA	0.121	0.419	1.091	0.109	3573.57	0
30	IA	Stromal	proCAF	169	85514.8	1976	3090.4	0.0361	NA	NA	NA	NA	0.122	0.362	2.191	0.11	4548.85	0.024	0.137	0.432	0.029	1715.69	0.541	2.756	9.454	1.035	34599.2	0	0.997	7.093	0.784	12516.8	0.073	0.69	3.725	0.347	8659.62	1340.9	0.0157	NA	NA	NA	NA	0.102	0.322	0.949	0.068	1755.09	0.021
31	IIA	Stromal	matCAF	35	78293.2	447	1845	0.0236	NA	NA	NA	NA	0.174	1.047	6.205	0.558	7846.46	0.046	0.352	0.87	0.099	2639.84	0.501	3.089	7.803	0.732	23148.5	0	0.054	3.619	0.14	405.327	0.052	0.217	1.846	0.136	1624.52	609.5	0.0078	NA	NA	NA	NA	0.139	0.616	2.465	0.189	1526.02	0.029
31	IIA	Stromal	myCAF	3	78293.2	38	51.7	0.0007	NA	NA	NA	NA	0.298	1.042	1.604	0.441	218.804	0.119	0.204	0.341	0.033	42.869	1.406	2.17	3.846	0.532	455.672	0	0.108	1.257	0.294	22.61	0.185	0.646	2.546	0.419	135.636	27.8	0.0004	NA	NA	NA	NA	0.319	0.781	1.411	0.251	88.228	0.118
31	IIA	Stromal	iCAF	16	78293.2	204	454.2	0.0058	NA	NA	NA	NA	0.309	1.338	4.849	0.498	2468.7	0.079	0.306	0.707	0.06	565.228	1.388	4.124	13.405	1.683	7607.96	0	0.524	9.002	0.809	967.383	0.066	0.332	2.482	0.319	611.921	157.8	0.002	NA	NA	NA	NA	0.224	0.992	4.79	0.316	635.755	0.066
31	IIA	Stromal	proCAF	253	78293.2	3231	19154.9	0.2447	NA	NA	NA	NA	0.027	0.401	8.722	0.391	31172.7	0.016	0.123	0.636	0.069	9580.21	0.023	1.782	10.056	0.757	138629	0	2.114	30.424	1.371	164496	0	0.269	4.322	0.173	20950.4	5555.3	0.071	NA	NA	NA	NA	0.075	0.296	9.353	0.281	6685.33	0.013
32	IIB	Stromal	matCAF	3	44491.3	67	64.7	0.0015	NA	NA	NA	NA	0.167	0.346	0.509	0.053	91.07	0.046	0.494	1.358	0.302	129.931	0.915	2.444	6.264	0.808	642.862	0	0.641	2.966	0.7	168.658	0.227	0.768	1.93	0.127	201.891	25.6	0.0006	NA	NA	NA	NA	0.151	0.259	0.354	0.026	26.895	0.032
32	IIB	Stromal	iCAF	12	44491.3	270	250.1	0.0056	NA	NA	NA	NA	0.133	0.45	1.362	0.156	456.982	0.026	0.122	0.511	0.024	124.058	0.596	3.723	12.711	0.701	3782.95	0	1.986	7.202	0.485	2017.41	0.124	0.839	2.76	0.223	852.039	51.9	0.0012	NA	NA	NA	NA	0.138	0.344	1.02	0.109	72.605	0.024
32	IIB	Stromal	proCAF	184	44491.3	4136	3826	0.086	NA	NA	NA	NA	0.096	0.25	1.078	0.059	3885.27	0	0.092	0.646	0.033	1424.77	0.177	1.554	16.349	0.746	24151.3	0	0.581	7.159	0.418	9023.9	0.047	0.544	4.163	0.295	8451.46	1340.9	0.0301	NA	NA	NA	NA	0.078	0.224	0.621	0.052	1222.43	0.013
32	IIB	Stromal	myCAF	51	44491.3	1150	1328.1	0.0299	NA	NA	NA	NA	0.141	0.312	3.596	0.068	1685.08	0.023	0.125	0.469	0.031	672.129	0.125	1.696	6.323	0.407	9148.01	0	0.717	5.044	0.32	3870.39	0.112	1.152	5.547	0.474	6216.64	469.9	0.0106	NA	NA	NA	NA	0.119	0.245	0.723	0.046	467.19	0.02
33	IIA	Stromal	matCAF	31	147892	210	1721.2	0.0116	NA	NA	NA	NA	0.154	0.502	3.163	0.215	3510.98	0.042	0.227	0.604	0.066	1588.62	0.487	2.018	8.007	0.468	14108.9	0	0.368	5.693	0.301	2569.97	0.077	0.392	2.393	0.172	2743.74	636.6	0.0043	NA	NA	NA	NA	0.141	0.36	0.705	0.092	931.989	0.046
33	IIA	Stromal	myCAF	17	147892	115	918.9	0.0062	NA	NA	NA	NA	0.123	0.37	2.132	0.199	1379.89	0.026	0.133	0.48	0.045	497.147	0.306	1.577	5.483	0.42	5887.35	0	0.497	5.644	0.196	1856.18	0.08	1.016	5.083	0.437	3793.71	281.1	0.0019	NA	NA	NA	NA	0.117	0.271	0.73	0.07	309.69	0.024
33	IIA	Stromal	iCAF	0	147892	0	0	0	NA	NA	NA	NA	#N/A	#N/A	#N/A	#N/A	0	#N/A	#N/A	#N/A	#N/A	0	#N/A	#N/A	#N/A	#N/A	0	#N/A	#N/A	#N/A	#N/A	0	#N/A	#N/A	#N/A	#N/A	0	0	0	NA	NA	NA	NA	#N/A	#N/A	#N/A	#N/A	0	#N/A
33	IIA	Stromal	proCAF	758	147892	5125	43600.4	0.2948	NA	NA	NA	NA	0.089	0.298	3.68	0.122	52704.8	0.02	0.117	0.69	0.039	20652	0.25	1.207	7.672	0.402	213764	0	0.283	11.492	0.452	50143.7	0.019	0.292	5.359	0.213	51769.7	13764.5	0.0931	NA	NA	NA	NA	0.076	0.262	3.821	0.064	14659.1	0.016
34	IIA	Stromal	matCAF	10	171781	58.2	918.2	0.0053	NA	NA	NA	NA	0.111	0.484	2.989	0.494	1804.72	0.027	0.138	0.486	0.086	513.377	0.246	1.565	6.578	0.764	5837.76	0	1.166	7.979	0.878	4349.67	0.118	0.629	3.382	0.638	2344.64	197.4	0.0011	NA	NA	NA	NA	0.106	0.359	1.257	0.137	287.94	0.024
34	IIA	Stromal	iCAF	3	171781	17	108.6	0.0006	NA	NA	NA	NA	0.281	1.934	6.867	0.836	852.746	0.063	0.158	0.388	0.012	69.553	1.071	2.858	9.017	0.997	1260.21	0.242	1.9	8.804	1.598	837.999	0.261	1.048	3.183	0.296	462.35	52.4	0.0003	NA	NA	NA	NA	0.223	0.528	1.172	0.166	112.493	0.041
34	IIA	Stromal	proCAF	784	171781	4564	33536.3	0.1952	NA	NA	NA	NA	0.01	0.399	7.669	0.404	54403.2	0.012	0.104	0.444	0.027	14198.2	0	1.203	8.435	0.447	163942	0	1.188	22.666	0.824	161884	0.026	0.525	5.189	0.378	71560.3	10680.3	0.0622	NA	NA	NA	NA	0.07	0.248	4.684	0.096	10755.4	0
34	IIA	Stromal	myCAF	97	171781	565	5942.3	0.0346	NA	NA	NA	NA	0.128	1.717	7.488	0.758	41450.5	0.024	0.15	0.517	0.027	3631.76	0.01	2.239	11.001	0.639	54042.2	0	2.122	13.307	0.677	51212.3	0.107	1.418	7.694	0.405	34233.8	1539	0.009	NA	NA	NA	NA	0.108	0.448	2.051	0.119	2798.76	0.019
35	IIIA	Stromal	myCAF	26	123649	210	1048.7	0.0085	NA	NA	NA	NA	0.145	0.381	2.303	0.241	1622.91	0.024	0.121	0.329	0.038	515.084	0.152	1.461	4.924	0.343	6224.29	0	0.399	3.374	0.177	1699.27	0.13	0.886	4.81	0.488	3773.83	385.5	0.0031	NA	NA	NA	NA	0.123	0.264	0.692	0.086	414.207	0.017
35	IIIA	Stromal	iCAF	0	123649	0	0	0	NA	NA	NA	NA	#N/A	#N/A	#N/A	#N/A	0	#N/A	#N/A	#N/A	#N/A	0	#N/A	#N/A	#N/A	#N/A	0	#N/A	#N/A	#N/A	#N/A	0	#N/A	#N/A	#N/A	#N/A	0	0	0	NA	NA	NA	NA	#N/A	#N/A	#N/A	#N/A	0	#N/A
35	IIIA	Stromal	proCAF	677	123649	5475	37021.1	0.2994	NA	NA	NA	NA	0.091	0.285	4.058	0.081	42928.2	0.018	0.107	0.434	0.033	16037.9	0	1.128	7.195	0.31	169580	0	0.264	8.477	0.278	39733.5	0.042	0.292	5.429	0.216	43986.4	11941.9	0.0966	NA	NA	NA	NA	0.027	0.255	0.787	0.047	12379.3	0.015
35	IIIA	Stromal	matCAF	42	123649	340	2252.4	0.0182	NA	NA	NA	NA	0.146	0.487	4.27	0.297	4459.02	0.038	0.191	0.529	0.054	1748.34	0.375	1.659	5.303	0.441	15175.9	0	0.166	2.659	0.121	1517.63	0.069	0.339	3.884	0.133	3102.91	820.7	0.0066	NA	NA	NA	NA	0.116	0.318	1.221	0.112	1059.36	0.025
36	IIIC	Stromal	iCAF	2	148909	13	97.5	0.0007	NA	NA	NA	NA	0.227	1.516	2.925	0.415	600.201	0.031	0.137	0.411	0.001	54.108	0.503	2.803	8.392	1.241	1109.83	0.348	2.221	8.577	1.349	879.43	0.297	1.259	3.627	0.167	498.434	41.4	0.0003	NA	NA	NA	NA	0.172	0.566	1.645	0.23	95.025	0.027
36	IIIC	Stromal	proCAF	691	148909	4640	27716.1	0.1861	NA	NA	NA	NA	0.088	0.405	7.678	0.386	45600.1	0	0.099	0.439	0.028	11188.2	0	1.149	8.378	0.44	129400	0	1.154	25.826	0.779	129926	0.042	0.54	5.088	0.342	60760.3	8724	0.0586	NA	NA	NA	NA	0.076	0.261	6.147	0.121	9238.45	0.017
36	IIIC	Stromal	myCAF	109	148909	732	5321.4	0.0357	NA	NA	NA	NA	0.14	1.425	7.882	0.858	30802.3	0	0.137	0.447	0.032	2963.7	0.085	2.071	10.538	0.747	44779.5	0	1.872	14.48	0.764	40473.5	0.112	1.424	7.148	0.432	30785.3	1571.5	0.0106	NA	NA	NA	NA	0.088	0.406	2.103	0.113	2591.71	0.019
36	IIIC	Stromal	matCAF	16	148909	107	554.6	0.0037	NA	NA	NA	NA	0.172	1.047	7.851	0.781	2359.35	0.051	0.276	0.765	0.148	620.822	0.676	2.17	4.451	0.728	4890.12	0	0.489	6.516	0.772	1102.33	0.29	0.657	2.819	0.372	1479.63	175	0.0012	NA	NA	NA	NA	0.18	0.566	1.117	0.221	402.247	0.038
37	IIB	Stromal	matCAF	17	212061	80.2	1177.2	0.0056	NA	NA	NA	NA	0.102	0.68	3.891	0.401	3250.84	0	0.468	4.965	0.658	2238.87	0.197	1.957	10.467	0.449	9360.15	0	0.882	7.382	0.4	4217.95	0.097	0.522	2.439	0.204	2494.46	334.1	0.0016	NA	NA	NA	NA	0.104	0.355	1.132	0.113	481.418	0.031
37	IIB	Stromal	iCAF	8	212061	38	396.1	0.0019	NA	NA	NA	NA	0.276	2.292	7.379	1.091	3688.49	0	0.207	0.752	0.067	333.573	0.291	2.71	10.129	0.606	4360.55	0	1.878	13.725	0.58	3021.17	0.121	0.741	2.569	0.203	1192.02	154.3	0.0007	NA	NA	NA	NA	0.209	0.544	1.677	0.101	341.121	0.02
37	IIB	Stromal	proCAF	946	212061	4461	54286.8	0.256	NA	NA	NA	NA	0.103	1.448	9.034	0.92	319415	0	0.183	1.003	0.06	40337.4	0	1.912	16.274	0.647	421666	0	2.771	29.337	1.843	611137	0	0.464	4.97	0.237	102275	21403.1	0.1009	NA	NA	NA	NA	0.074	0.635	8.488	0.366	55211.8	0
37	IIB	Stromal	myCAF	95	212061	448	5157	0.0243	NA	NA	NA	NA	0.125	1.432	8.431	0.73	29995.1	0	0.219	0.952	0.065	4584.51	0	2.054	12.652	0.66	43037.2	0	1.582	17.36	0.851	33142.9	0.051	0.927	7.234	0.556	19424	1949.2	0.0092	NA	NA	NA	NA	0.112	0.512	5.878	0.206	4056.46	0.023
38	IIB	Stromal	matCAF	47	294652	160	14810.5	0.0503	NA	NA	NA	NA	0.051	0.401	6.006	0.535	24099.2	0.006	0.176	0.764	0.065	10618.6	0.137	1.957	8.897	0.686	117767	0	1.635	16.379	0.816	98378.6	0.034	0.384	3.383	0.431	23077	4231.6	0.0144	NA	NA	NA	NA	0.054	0.326	1.001	0.097	5607.2	0.01
38	IIB	Stromal	myCAF	42	294652	143	1755.9	0.006	NA	NA	NA	NA	0.126	0.81	6.267	0.654	5774.55	0.035	0.201	0.594	0.056	1432.82	0.111	2.661	9.822	0.952	18982.5	0	1.528	8.554	0.754	10898.8	0.078	1.608	6.444	0.628	11468	545	0.0018	NA	NA	NA	NA	0.094	0.362	1.679	0.118	801.18	0.028
38	IIB	Stromal	iCAF	6	294652	20	398.1	0.0014	NA	NA	NA	NA	0.236	1.276	6.646	0.597	2063.78	0.039	0.186	0.458	0.047	301.412	0.558	4.075	13.373	0.984	6588.51	0.018	2.835	10.019	0.698	4583.81	0.356	1.179	4.632	0.343	1907.19	151.6	0.0005	NA	NA	NA	NA	0.161	0.433	1.317	0.088	266.563	0.025
38	IIB	Stromal	proCAF	1080	294652	3665.3	84684.7	0.2874	NA	NA	NA	NA	0.025	0.355	6.747	0.29	122100	0.006	0.159	0.637	0.033	54690.1	0.017	1.796	10.535	0.475	617978	0	2.121	22.467	1.378	729758	0.017	0.352	4.444	0.209	121041	31755	0.1078	NA	NA	NA	NA	0.053	0.283	1.558	0.057	36442.3	0.007
39	IIIA	Stromal	iCAF	4	72746	55	158.8	0.0022	NA	NA	NA	NA	0.216	0.726	1.833	0.361	468.163	0.056	0.185	0.457	0.041	119.54	1.494	4.896	11.345	1.404	3157.78	0	2.187	7.467	0.33	1410.77	0.337	1.076	2.485	0.3	694.091	49.5	0.0007	NA	NA	NA	NA	0.182	0.396	1.487	0.298	79.553	0.058
39	IIIA	Stromal	proCAF	213	72746	2928	4409.1	0.0606	NA	NA	NA	NA	0.123	0.282	1.079	0.047	5043.97	0.025	0.118	0.555	0.031	2112.09	0.313	1.286	9.598	0.433	23030.7	0	0.425	5.459	0.304	7609.04	0.139	0.795	4.871	0.39	14244.8	2006.5	0.0276	NA	NA	NA	NA	0.088	0.256	0.519	0.044	2089.44	0.02
39	IIIA	Stromal	myCAF	130	72746	1787	3769.6	0.0518	NA	NA	NA	NA	0.033	0.348	3.575	0.164	5330.01	0.031	0.132	0.526	0.031	2024.22	0.258	1.524	5.93	0.436	23334.4	0	0.597	5.385	0.276	9148.49	0.035	1.334	6.654	0.448	20432.7	1470.1	0.0202	NA	NA	NA	NA	0.113	0.283	1.19	0.062	1690.15	0.023
39	IIIA	Stromal	matCAF	17	72746	234	565.4	0.0078	NA	NA	NA	NA	0.177	0.437	1.026	0.147	1002.97	0.067	0.171	0.561	0.107	391.7	0.618	1.716	7.479	0.826	3942.38	0	0.363	6.374	0.44	834.321	0.243	0.658	2.317	0.244	1512.11	150.2	0.0021	NA	NA	NA	NA	0.167	0.353	1.038	0.137	215.053	0.05
40	IIIA	Stromal	myCAF	43	141906	303	1717	0.0121	NA	NA	NA	NA	0.129	0.613	3.992	0.375	4272.7	0.046	0.165	1.115	0.053	1154.13	0.35	1.463	7.226	0.434	10204.7	0	0.469	5.608	0.332	3271.84	0.06	0.941	5.474	0.386	6562.61	690	0.0049	NA	NA	NA	NA	0.107	0.335	1.37	0.129	937.678	0.029
40	IIIA	Stromal	iCAF	5	141906	35	116.2	0.0008	NA	NA	NA	NA	0.171	0.414	1.622	0.345	195.535	0	0.201	0.824	0.195	94.75	0.938	5.512	23.852	1.402	2601.48	0	1.03	10.386	0.638	485.989	0.065	0.26	0.854	0.079	122.662	32.2	0.0002	NA	NA	NA	NA	0.174	0.476	1.569	0.347	62.369	0
40	IIIA	Stromal	proCAF	623	141906	4390	20329.3	0.1433	NA	NA	NA	NA	0.079	0.291	4.662	0.201	24057.1	0.02	0.126	0.746	0.058	10429.7	0	1.153	7.87	0.382	95220.2	0	0.825	15.45	0.605	68133.7	0.031	0.335	4.845	0.246	27663.1	7294.2	0.0514	NA	NA	NA	NA	0.059	0.243	1.724	0.121	7185.59	0.019
40	IIIA	Stromal	matCAF	101	141906	711.7	6151	0.0433	NA	NA	NA	NA	0.131	0.819	3.194	0.237	20456.6	0.058	0.465	1.324	0.133	11611.5	0.406	3.297	8.015	0.815	82379.2	0	0.098	6.562	0.134	2456.68	0.04	0.374	5.759	0.192	9338.81	2059.9	0.0145	NA	NA	NA	NA	0.109	0.481	1.753	0.142	4025.79	0.03
41	IIA	Stromal	matCAF	21	240871	87.2	1584.8	0.0066	NA	NA	NA	NA	0.118	0.435	5.344	0.399	2800.54	0.043	0.186	0.745	0.076	1200.19	0.453	1.413	4.84	0.451	9099.52	0	0.763	15.431	0.831	4913.06	0.059	0.319	3.006	0.251	2056.06	502.4	0.0021	NA	NA	NA	NA	0.114	0.275	0.989	0.077	560.515	0.035
41	IIA	Stromal	myCAF	45	240871	187	2384.9	0.0099	NA	NA	NA	NA	0.124	0.799	4.239	0.456	7742.34	0.036	0.167	0.638	0.059	1614.37	0.325	1.907	6.874	0.535	18473.3	0	1.252	10.538	0.779	12126.8	0.06	1.107	7.782	0.584	10723.4	750.1	0.0031	NA	NA	NA	NA	0.107	0.391	1.238	0.123	1192.66	0.025
41	IIA	Stromal	iCAF	0	240871	0	0	0	NA	NA	NA	NA	#N/A	#N/A	#N/A	#N/A	0	#N/A	#N/A	#N/A	#N/A	0	#N/A	#N/A	#N/A	#N/A	0	#N/A	#N/A	#N/A	#N/A	0	#N/A	#N/A	#N/A	#N/A	0	0	0	NA	NA	NA	NA	#N/A	#N/A	#N/A	#N/A	0	#N/A
41	IIA	Stromal	proCAF	1183	240871	4911.3	56338.4	0.2339	NA	NA	NA	NA	0.093	0.404	6.258	0.347	92529.2	0.026	0.112	0.726	0.034	25627.9	0	1.234	6.989	0.42	282401	0	1.759	34.869	1.55	402673	0	0.297	6.502	0.275	68037.4	19310	0.0802	NA	NA	NA	NA	0.073	0.27	4.879	0.092	21171.6	0.019
42	IA	Stromal	matCAF	5	304738	16	263.6	0.0009	NA	NA	NA	NA	0.208	1.45	4.426	0.578	1553.43	0.064	0.2	0.658	0.045	214.554	0.777	2.832	7.77	0.515	3033.08	0	2.92	15.167	1.125	3127.79	0.121	0.85	4.219	0.417	910.483	70.7	0.0002	NA	NA	NA	NA	0.174	0.614	1.876	0.205	176.196	0.046
42	IA	Stromal	myCAF	92	304738	302	5215.1	0.0171	NA	NA	NA	NA	0.104	1.149	6.431	0.578	24348.8	0.02	0.176	0.694	0.038	3730.83	0.259	2.981	9.601	0.772	63162.1	0	3.442	27.016	1.665	72928.5	0.109	1.559	9.067	0.541	33018	1447.2	0.0047	NA	NA	NA	NA	0.063	0.392	4.315	0.126	2302.36	0.016
42	IA	Stromal	iCAF	14	304738	45.9	841.4	0.0028	NA	NA	NA	NA	0.1	1.296	5.155	0.685	4430.46	0.025	0.196	0.5	0.034	669.847	0.327	3.916	13.715	0.737	13386.5	0	3.698	19.974	1.765	12641.4	0.069	1.194	6.304	0.501	4080.34	266.1	0.0009	NA	NA	NA	NA	0.081	0.386	1.373	0.113	417.026	0.021
42	IA	Stromal	proCAF	1738	304738	5703.3	91498.2	0.3003	NA	NA	NA	NA	0.063	0.721	7.315	0.67	267807	0.015	0.127	0.705	0.035	47055.1	0	1.997	12.595	0.684	742339	0	3.367	54.248	2.588	1.25135e+06	0.039	0.469	7.439	0.311	174178	28771.5	0.0944	NA	NA	NA	NA	0.009	0.265	6.172	0.125	31014.4	0.012
43	IA	Stromal	matCAF	2	205609	9.7	87.1	0.0004	NA	NA	NA	NA	0.256	1.745	6.274	1.074	617.895	0.046	0.485	1.121	0.168	171.569	0.513	5.482	12.666	1.453	1940.7	0	2.366	11.049	2.135	837.614	0.122	0.933	1.742	0.555	330.184	23.6	0.0001	NA	NA	NA	NA	0.139	0.369	0.912	0.007	35.385	0.04
43	IA	Stromal	myCAF	41	205609	199	2254.4	0.011	NA	NA	NA	NA	0.083	1.312	5.602	0.699	12019.3	0.024	0.156	0.594	0.038	1425.95	0.32	2.681	10.216	0.8	24555.1	0	1.984	16.263	1.008	18172.2	0.074	1.376	7.402	0.581	12598.5	668.3	0.0033	NA	NA	NA	NA	0.064	0.46	1.888	0.171	1248.16	0.018
43	IA	Stromal	iCAF	32	205609	156	1556.5	0.0076	NA	NA	NA	NA	0.16	1.458	5.975	0.788	9219.09	0.022	0.184	0.617	0.07	1163.67	0.43	4.989	24.128	2.978	31543.3	0	3.031	19.395	1.695	19165.5	0.104	0.911	5.217	0.351	5757.65	517.2	0.0025	NA	NA	NA	NA	0.123	0.485	1.713	0.151	1019.64	0.02
43	IA	Stromal	proCAF	975	205609	4742	59896.3	0.2913	NA	NA	NA	NA	0.068	0.717	8.154	0.734	174468	0.01	0.127	0.648	0.041	30890.4	0	2.094	13.568	0.708	509582	0	6.15	42.105	3.69	1.49645e+06	0	0.433	6.118	0.293	105366	19128.5	0.093	NA	NA	NA	NA	0.057	0.33	8.106	0.186	25673.6	0.012
44	IIA	Stromal	matCAF	565	209338	2699	50032.3	0.239	NA	NA	NA	NA	0.194	2.342	9.4	0.736	475993	0.038	0.481	1.486	0.082	97821.7	0.07	1.692	5.796	0.279	343864	0	0.271	5.251	0.093	55136.5	0.041	0.315	2.746	0.11	63981.2	16029.5	0.0766	NA	NA	NA	NA	0.163	1.448	8.293	0.491	94280.9	0.028
44	IIA	Stromal	myCAF	2	209338	9.6	55.1	0.0003	NA	NA	NA	NA	1.106	2.496	4.27	0.69	559.092	0.317	0.484	0.773	0.017	108.439	1.18	2.103	3.723	0.004	471.042	0.014	0.897	2.46	0.167	200.95	0.873	1.853	3.293	0.106	415.119	19.9	0.0001	NA	NA	NA	NA	0.74	1.343	2.337	0.275	108.776	0.265
44	IIA	Stromal	iCAF	0	209338	0	0	0	NA	NA	NA	NA	#N/A	#N/A	#N/A	#N/A	0	#N/A	#N/A	#N/A	#N/A	0	#N/A	#N/A	#N/A	#N/A	0	#N/A	#N/A	#N/A	#N/A	0	#N/A	#N/A	#N/A	#N/A	0	0	0	NA	NA	NA	NA	#N/A	#N/A	#N/A	#N/A	0	#N/A
44	IIA	Stromal	proCAF	268	209338	1280	15466.3	0.0739	NA	NA	NA	NA	0.032	2.444	8.558	0.952	153555	0.034	0.473	1.155	0.113	29688.1	0.084	1.637	6.328	0.385	102852	0	0.253	3.979	0.097	15872.1	0	0.311	2.492	0.129	19567.8	5786.2	0.0276	NA	NA	NA	NA	0.155	2	8.406	0.915	47004.9	0.04
45	IIA	Stromal	matCAF	3	64576.4	46	217.1	0.0034	NA	NA	NA	NA	0.209	0.494	1.055	0.174	435.598	0.056	0.177	0.551	0.092	156.513	1.233	2.451	6.473	1.226	2161.74	0	0.081	1.856	0.041	71.789	0.076	0.182	1.282	0.069	160.694	61.8	0.001	NA	NA	NA	NA	0.18	0.369	0.554	0.092	92.633	0.058
45	IIA	Stromal	myCAF	3	64576.4	46	146.2	0.0023	NA	NA	NA	NA	0.214	0.712	1.834	0.23	422.961	0.052	0.153	0.402	0.037	90.904	1	2.185	4.606	0.208	1298.16	0	0.323	1.778	0.233	191.581	0.104	0.847	4.275	0.517	503.302	41.6	0.0006	NA	NA	NA	NA	0.176	0.367	0.629	0.071	62.002	0.041
45	IIA	Stromal	iCAF	16	64576.4	248	376.9	0.0058	NA	NA	NA	NA	0.231	0.761	3.46	0.362	1165.52	0	0.094	0.384	0.056	143.391	0.983	3.981	13.925	2.221	6094.47	0	1.585	10.237	0.948	2426.57	0.135	0.442	1.863	0.094	676.446	141.3	0.0022	NA	NA	NA	NA	0.16	0.51	1.233	0.173	292.944	0
45	IIA	Stromal	proCAF	155	64576.4	2400	3528.3	0.0546	NA	NA	NA	NA	0.15	0.46	1.967	0.152	6590.09	0	0.094	0.389	0.029	1341.36	0.392	1.803	12.17	0.828	25849.1	0	0.469	5.111	0.524	6729.34	0.03	0.329	5.516	0.259	4721.45	1514.4	0.0235	NA	NA	NA	NA	0.136	0.385	1.057	0.106	2368.77	0.016
46	IIA	Stromal	matCAF	5	113796	44	50.2	0.0004	NA	NA	NA	NA	0.154	0.415	0.82	0.173	84.591	0.04	0.202	0.603	0.105	41.281	0.958	2.786	5.576	0.818	568.443	0	0.403	2.492	0.471	82.24	0.143	0.712	1.935	0.373	145.205	14.5	0.0001	NA	NA	NA	NA	0.143	0.287	0.689	0.108	16.95	0.032
46	IIA	Stromal	myCAF	10	113796	87.9	599.7	0.0053	NA	NA	NA	NA	0.107	0.404	1.432	0.153	985.189	0.031	0.116	0.446	0.042	282.989	0.532	2.113	6.841	0.71	5147.09	0	0.609	4.165	0.366	1484.06	0.072	0.95	5.015	0.503	2314.9	148.2	0.0013	NA	NA	NA	NA	0.092	0.266	0.551	0.074	159.967	0.022
46	IIA	Stromal	iCAF	242	113796	2127	19321.8	0.1698	NA	NA	NA	NA	0.111	1.344	4.953	0.505	105492	0	0.134	0.603	0.033	10508.5	0.541	5.96	17.746	1.335	467779	0	2.216	11.53	0.618	173909	0.061	0.69	2.958	0.177	54146.2	5189.7	0.0456	NA	NA	NA	NA	0.109	0.749	2.737	0.246	15792.2	0.009
46	IIA	Stromal	proCAF	182	113796	1599	8286.3	0.0728	NA	NA	NA	NA	0.061	0.236	1.481	0.074	7949.5	0.014	0.083	0.496	0.038	2778.05	0.291	1.339	8.548	0.885	45070.3	0	0.301	6.478	0.477	10134.2	0.039	0.423	4.378	0.256	14229.3	2290.8	0.0201	NA	NA	NA	NA	0.061	0.187	0.669	0.065	1744.26	0.012
47	IA	Stromal	matCAF	30	300441	99.9	13737.4	0.0457	NA	NA	NA	NA	0.081	0.296	5.199	0.415	16535.3	0.02	0.155	0.704	0.075	8639.36	0.012	2.269	11.042	0.743	126605	0	4.031	38.835	1.407	224937	0	0.253	2.839	0.142	14112.6	4126	0.0137	NA	NA	NA	NA	0.053	0.233	1.004	0.088	3907.99	0.018
47	IA	Stromal	myCAF	1	300441	3.3	82.5	0.0003	NA	NA	NA	NA	0.225	1.696	4.255	#N/A	568.232	0.064	0.202	0.361	#N/A	67.731	0.77	3.047	6.712	#N/A	1020.78	0.083	1.841	5.052	#N/A	616.757	0.219	1.44	5.671	#N/A	482.431	33.2	0.0001	NA	NA	NA	NA	0.153	0.405	1.124	#N/A	54.66	0.043
47	IA	Stromal	iCAF	5	300441	17	232.9	0.0008	NA	NA	NA	NA	0.2	1.177	3.1	0.501	1113.5	0.049	0.171	0.477	0.08	161.616	1.408	3.867	9.804	0.768	3658.08	0	1.987	7.384	0.932	1879.75	0.112	0.741	3.122	0.296	700.794	71.1	0.0002	NA	NA	NA	NA	0.134	0.463	1.435	0.144	133.856	0.032
47	IA	Stromal	proCAF	1121	300441	3731.2	95096.2	0.3165	NA	NA	NA	NA	0.013	0.327	6.914	0.436	126370	0	0.136	0.686	0.038	52429.9	0.07	1.961	11.013	0.601	757709	0	3.589	39.006	2.445	1.38627e+06	0	0.233	4.406	0.173	89870.3	34742.3	0.1156	NA	NA	NA	NA	0.047	0.227	3.131	0.068	31966.7	0.014
48	IIB	Stromal	matCAF	35	252950	138	1292.1	0.0051	NA	NA	NA	NA	0.119	0.523	4.158	0.407	2745.25	0.051	0.381	1.248	0.179	1997.78	0.312	1.73	6.54	0.381	9078.45	0	0.585	7.805	0.609	3072.05	0.107	0.512	2.281	0.197	2685.29	516.7	0.002	NA	NA	NA	NA	0.114	0.265	1.888	0.055	556.612	0.043
48	IIB	Stromal	iCAF	12	252950	47.4	1127.2	0.0045	NA	NA	NA	NA	0.153	1.532	6.615	0.607	7014.02	0	0.117	0.505	0.039	537.693	0.378	3.16	12.568	0.922	14468.6	0	2.131	11.892	0.882	9759.11	0.091	0.772	5.09	0.267	3534.72	362.1	0.0014	NA	NA	NA	NA	0.133	0.63	3.296	0.231	926.683	0
48	IIB	Stromal	proCAF	1275	252950	5040.5	59829.6	0.2365	NA	NA	NA	NA	0.067	0.537	7.216	0.479	130595	0	0.092	0.645	0.029	22296.1	0	1.323	12.982	0.483	321449	0	2.16	42.076	1.657	525072	0.003	0.451	7.576	0.314	109529	22817.6	0.0902	NA	NA	NA	NA	0.052	0.272	5.443	0.175	25211.8	0
48	IIB	Stromal	myCAF	152	252950	600.9	10119	0.04	NA	NA	NA	NA	0.106	1.065	6.146	0.593	43768.2	0.013	0.103	0.522	0.032	4254.23	0.131	1.91	13.123	0.658	78499.8	0	1.751	16.635	0.826	71959.4	0.044	0.93	8.382	0.48	38215.3	3382.4	0.0134	NA	NA	NA	NA	0.084	0.365	4.814	0.134	5015.58	0.013
49	IIB	Stromal	matCAF	201	104553	1922	5936.4	0.0568	NA	NA	NA	NA	0.155	0.743	6.628	0.251	17928.2	0.043	0.364	1.013	0.113	8773.04	0.129	1.446	4.916	0.344	34863.9	0	0.246	3.145	0.122	5930.4	0.065	0.347	3.985	0.159	8373.24	2222.2	0.0213	NA	NA	NA	NA	0.113	0.469	1.539	0.142	4231.29	0.028
49	IIB	Stromal	myCAF	22	104553	210	465	0.0044	NA	NA	NA	NA	0.201	0.807	3.701	0.356	1524.16	0.068	0.217	0.679	0.051	409.68	0.332	1.309	5.901	0.281	2472.01	0	0.731	3.508	0.224	1380.75	0.169	1.472	5.388	0.572	2779.9	169.9	0.0016	NA	NA	NA	NA	0.168	0.477	1.514	0.184	329.373	0.05
49	IIB	Stromal	iCAF	0	104553	0	0	0	NA	NA	NA	NA	#N/A	#N/A	#N/A	#N/A	0	#N/A	#N/A	#N/A	#N/A	0	#N/A	#N/A	#N/A	#N/A	0	#N/A	#N/A	#N/A	#N/A	0	#N/A	#N/A	#N/A	#N/A	0	0	0	NA	NA	NA	NA	#N/A	#N/A	#N/A	#N/A	0	#N/A
49	IIB	Stromal	proCAF	309	104553	2955	6181.5	0.0591	NA	NA	NA	NA	0.169	0.399	2.523	0.123	10008.5	0.046	0.171	0.629	0.046	4304.14	0.121	0.832	3.83	0.19	20885.4	0	0.331	4.467	0.239	8306.64	0.067	0.27	4.334	0.193	6778.59	2526.9	0.0242	NA	NA	NA	NA	0.129	0.36	1.276	0.078	3695.39	0.039
50	IA	Stromal	matCAF	2	98109.3	20	4327.9	0.0441	NA	NA	NA	NA	0.052	0.229	1.2	0.193	4025.59	0.014	0.148	0.772	0.082	2599.18	0.051	1.638	5.578	0.528	28802	0	1.684	12.938	1.021	29601.9	0.042	0.524	2.595	0.05	9211.53	899.5	0.0092	NA	NA	NA	NA	0.048	0.177	0.308	0.022	646.719	0.012
50	IA	Stromal	myCAF	1	98109.3	10	52.7	0.0005	NA	NA	NA	NA	0.246	0.697	1.581	#N/A	149.22	0.116	0.231	0.449	#N/A	49.357	1.676	3.924	7.604	#N/A	839.764	0	2.027	4.725	#N/A	433.724	0.408	1.316	3.896	#N/A	281.553	21.2	0.0002	NA	NA	NA	NA	0.183	0.278	0.418	#N/A	23.947	0.087
50	IA	Stromal	iCAF	0	98109.3	0	0	0	NA	NA	NA	NA	#N/A	#N/A	#N/A	#N/A	0	#N/A	#N/A	#N/A	#N/A	0	#N/A	#N/A	#N/A	#N/A	0	#N/A	#N/A	#N/A	#N/A	0	#N/A	#N/A	#N/A	#N/A	0	0	0	NA	NA	NA	NA	#N/A	#N/A	#N/A	#N/A	0	#N/A
50	IA	Stromal	proCAF	290	98109.3	2956	33075.2	0.3371	NA	NA	NA	NA	0.045	0.186	3.58	0.121	24979.8	0	0.111	0.466	0.039	14924	0	1.293	8.835	0.32	173664	0	0.844	10.363	0.568	113363	0.032	0.474	3.033	0.15	63697.3	8210.2	0.0837	NA	NA	NA	NA	0.036	0.137	0.716	0.053	4584.98	0
[truncated: 88 more columns]

## Sheet: Table S8
Table S8. Cell density statistics of various CAF subtypes in COAD tissue microarrays
ID	Stage	Tissue.Category	Phenotype	Total.Cells	Tissue.Category.Area..square.microns.	Cell.Density..per.square.mm.	Nucleus.Area..square.microns.	Nucleus.Area..percent.	Nucleus.Compactness	Nucleus.Minor.Axis	Nucleus.Major.Axis	Nucleus.Axis.Ratio	Nucleus.DAPI.Min..Normalized.Counts..Total.Weighting.	Nucleus.DAPI.Mean..Normalized.Counts..Total.Weighting.	Nucleus.DAPI.Max..Normalized.Counts..Total.Weighting.	Nucleus.DAPI.Std.Dev..Normalized.Counts..Total.Weighting.	Nucleus.DAPI.Total..Normalized.Counts..Total.Weighting.	Nucleus.COL10A1..Opal.520..Min..Normalized.Counts..Total.Weighting.	Nucleus.COL10A1..Opal.520..Mean..Normalized.Counts..Total.Weighting.	Nucleus.COL10A1..Opal.520..Max..Normalized.Counts..Total.Weighting.	Nucleus.COL10A1..Opal.520..Std.Dev..Normalized.Counts..Total.Weighting.	Nucleus.COL10A1..Opal.520..Total..Normalized.Counts..Total.Weighting.	Nucleus.CCL2..Opal.570..Min..Normalized.Counts..Total.Weighting.	Nucleus.CCL2..Opal.570..Mean..Normalized.Counts..Total.Weighting.	Nucleus.CCL2..Opal.570..Max..Normalized.Counts..Total.Weighting.	Nucleus.CCL2..Opal.570..Std.Dev..Normalized.Counts..Total.Weighting.	Nucleus.CCL2..Opal.570..Total..Normalized.Counts..Total.Weighting.	Nucleus.OGN..Opal.620..Min..Normalized.Counts..Total.Weighting.	Nucleus.OGN..Opal.620..Mean..Normalized.Counts..Total.Weighting.	Nucleus.OGN..Opal.620..Max..Normalized.Counts..Total.Weighting.	Nucleus.OGN..Opal.620..Std.Dev..Normalized.Counts..Total.Weighting.	Nucleus.OGN..Opal.620..Total..Normalized.Counts..Total.Weighting.	Nucleus.aSMA..Opal.690..Min..Normalized.Counts..Total.Weighting.	Nucleus.aSMA..Opal.690..Mean..Normalized.Counts..Total.Weighting.	Nucleus.aSMA..Opal.690..Max..Normalized.Counts..Total.Weighting.	Nucleus.aSMA..Opal.690..Std.Dev..Normalized.Counts..Total.Weighting.	Nucleus.aSMA..Opal.690..Total..Normalized.Counts..Total.Weighting.	Cytoplasm.Area..square.microns.	Cytoplasm.Area..percent.	Cytoplasm.Compactness	Cytoplasm.Minor.Axis	Cytoplasm.Major.Axis	Cytoplasm.Axis.Ratio	Cytoplasm.DAPI.Min..Normalized.Counts..Total.Weighting.	Cytoplasm.DAPI.Mean..Normalized.Counts..Total.Weighting.	Cytoplasm.DAPI.Max..Normalized.Counts..Total.Weighting.	Cytoplasm.DAPI.Std.Dev..Normalized.Counts..Total.Weighting.	Cytoplasm.DAPI.Total..Normalized.Counts..Total.Weighting.	Cytoplasm.COL10A1..Opal.520..Min..Normalized.Counts..Total.Weighting.
1	III	Stromal	iCAF	22	85165.7	258	606.3	0.0071	NA	NA	NA	NA	0.199	0.655	2.216	0.217	1612.87	0	0.269	0.797	0.108	661.894	0.468	4.174	27.351	3.209	10281.4	0	0.477	17.553	1.594	1176.02	0.121	0.627	2.924	0.413	1544.12	234.4	0.0028	NA	NA	NA	NA	0.141	0.426	1.176	0.155	405.082	0
1	III	Stromal	matCAF	20	85165.7	235	1279.6	0.015	NA	NA	NA	NA	0.172	0.605	3.507	0.318	3145.14	0.043	0.244	0.935	0.08	1267.25	0.367	2.83	11.189	0.799	14711.5	0	0.138	3.935	0.126	718.519	0.112	0.349	2.753	0.138	1812.29	441.1	0.0052	NA	NA	NA	NA	0.129	0.385	1.348	0.108	689.355	0.024
1	III	Stromal	myCAF	52	85165.7	611	1523	0.0179	NA	NA	NA	NA	0.158	0.568	2.429	0.239	3513.03	0	0.194	0.952	0.044	1197.85	0.353	2.826	20.281	0.492	17487.1	0	0.589	19.45	0.337	3646.52	0.185	1.651	6.051	0.692	10217.6	539.4	0.0063	NA	NA	NA	NA	0.108	0.383	1.318	0.089	840.132	0.02
1	III	Stromal	proCAF	298	85165.7	3499	7650.7	0.0898	NA	NA	NA	NA	0.107	0.362	1.83	0.14	11241.4	0.022	0.151	0.543	0.047	4679.22	0.284	1.977	7.123	0.523	61429.2	0	0.302	5.327	0.273	9377.71	0.059	0.249	3.653	0.156	7725.25	2666.3	0.0313	NA	NA	NA	NA	0.081	0.32	1.54	0.098	3462.94	0.014
2	IV	Stromal	iCAF	11	68782.7	160	554.4	0.0081	NA	NA	NA	NA	0.135	0.477	3.006	0.426	1073.45	0	0.088	0.831	0.064	197.348	0.733	3.843	18.874	1.996	8654.51	0	1.417	15.868	0.883	3190.47	0.197	0.759	5.901	0.318	1710.1	166.4	0.0024	NA	NA	NA	NA	0.135	0.301	1.372	0.146	203.162	0
2	IV	Stromal	matCAF	2	68782.7	29	76.8	0.0011	NA	NA	NA	NA	0.147	0.306	0.724	0.134	95.347	0.027	0.129	0.499	0.117	40.343	0.432	2.142	5.266	0.74	668.372	0	0.697	4.076	0.681	217.416	0.155	0.555	1.382	0.026	173.284	21.4	0.0003	NA	NA	NA	NA	0.153	0.223	0.328	0.039	19.367	0.021
2	IV	Stromal	myCAF	109	68782.7	1585	4821.5	0.0701	NA	NA	NA	NA	0.137	0.33	1.817	0.136	6472.55	0.033	0.124	0.458	0.035	2428.27	0.469	2.008	7.798	0.435	39325.4	0	0.573	4.782	0.237	11218.3	0.201	1.311	6.601	0.469	25674.9	1635.8	0.0238	NA	NA	NA	NA	0.132	0.281	1.545	0.069	1864.74	0.025
2	IV	Stromal	proCAF	252	68782.7	3664	6869.8	0.0999	NA	NA	NA	NA	0.107	0.297	2.608	0.095	8275.56	0.022	0.098	0.349	0.026	2727.57	0.313	1.856	9.194	0.507	51794.9	0	0.505	5.054	0.407	14099.5	0.123	0.672	4.794	0.33	18752	2658.9	0.0387	NA	NA	NA	NA	0.105	0.258	0.982	0.052	2787.46	0.003
3	I	Stromal	iCAF	26	163221	159	1435.2	0.0088	NA	NA	NA	NA	0.122	0.918	6.609	0.683	5354.29	0	0.065	0.209	0.031	378.194	0.552	5.678	33.112	3.596	33101.8	0	2.255	24.218	1.891	13148.2	0	0.538	2.954	0.255	3139.17	378.1	0.0023	NA	NA	NA	NA	0.093	0.395	1.465	0.171	606.669	0
3	I	Stromal	matCAF	1	163221	6.1	21.4	0.0001	NA	NA	NA	NA	0.156	0.266	0.309	#N/A	23.16	0.072	0.106	0.156	#N/A	9.248	1.2	2.036	3.373	#N/A	177.147	0.194	0.9	2.203	#N/A	78.284	0.506	1.252	2.105	#N/A	108.915	6.6	0	NA	NA	NA	NA	0.179	0.248	0.284	#N/A	6.697	0.06
3	I	Stromal	myCAF	96	163221	588	4677.5	0.0287	NA	NA	NA	NA	0.108	0.295	2.386	0.114	5606.85	0.021	0.1	0.419	0.016	1899.86	0.254	1.8	6.722	0.501	34196.5	0	0.627	4.51	0.325	11914.4	0.124	1.216	6.599	0.308	23095.9	1459.5	0.0089	NA	NA	NA	NA	0.099	0.236	0.848	0.039	1400.79	0.016
3	I	Stromal	proCAF	714	163221	4374	17513.2	0.1073	NA	NA	NA	NA	0.05	0.237	2.786	0.093	16883.2	0	0.067	0.301	0.028	4742.59	0.298	1.411	9.715	0.637	100381	0	0.377	10.114	0.328	26810.9	0.052	0.525	4.563	0.317	37362.2	6898.4	0.0423	NA	NA	NA	NA	0.082	0.197	1.9	0.053	5526.91	0
4	III	Stromal	iCAF	44	68788.4	640	1048.4	0.0152	NA	NA	NA	NA	0.22	0.879	5.834	0.492	3744.36	0	0.11	0.397	0.042	468.528	0.723	4.162	13.899	0.959	17725.9	0	1.83	9.641	0.781	7795.83	0.199	0.809	4.737	0.309	3446.7	510.6	0.0074	NA	NA	NA	NA	0.228	0.53	1.963	0.158	1098.41	0
4	III	Stromal	matCAF	12	68788.4	174	468	0.0068	NA	NA	NA	NA	0.255	0.623	1.152	0.128	1185.02	0.036	0.269	0.696	0.091	511.967	0.451	3.33	7.688	0.735	6329.48	0	0.129	5.665	0.575	244.644	0.131	0.715	2.461	0.179	1359.39	161.2	0.0023	NA	NA	NA	NA	0.176	0.475	0.899	0.092	311.127	0.018
4	III	Stromal	myCAF	117	68788.4	1701	2435.8	0.0354	NA	NA	NA	NA	0.227	0.499	2.026	0.101	4937.93	0.048	0.143	0.629	0.023	1413.09	0.694	2.486	7.309	0.496	24597.2	0	0.672	5.075	0.435	6652.81	0.282	1.376	5.677	0.492	13620.2	1058.3	0.0154	NA	NA	NA	NA	0.222	0.43	1.167	0.059	1848.18	0.037
4	III	Stromal	proCAF	133	68788.4	1933	2275.8	0.0331	NA	NA	NA	NA	0.078	0.47	3.789	0.229	4345.04	0.02	0.135	0.384	0.024	1251.06	0.525	2.512	10.208	0.819	23222.1	0	0.799	11.067	0.822	7389.07	0.082	1	5.124	0.388	9245.81	1068.1	0.0155	NA	NA	NA	NA	0.208	0.393	1.906	0.146	1706.88	0.023
5	II	Stromal	iCAF	62	129005	481	3109.8	0.0241	NA	NA	NA	NA	0.168	0.978	4.428	0.391	12354.7	0	0.085	0.413	0.031	1076.43	1.131	3.593	18.413	0.63	45389.1	0	1.491	10.796	0.348	18835.2	0.14	0.427	2.154	0.101	5391.16	1017.9	0.0079	NA	NA	NA	NA	0.13	0.611	2.116	0.2	2526.98	0
5	II	Stromal	matCAF	11	129005	85.3	457.4	0.0035	NA	NA	NA	NA	0.15	0.475	0.97	0.128	883.242	0.04	0.23	0.467	0.063	427.355	0.74	2.765	4.646	0.672	5138.17	0	0.063	1.867	0.263	117.082	0.167	0.61	2.033	0.243	1133.33	129	0.001	NA	NA	NA	NA	0.166	0.359	0.692	0.072	188.089	0.024
5	II	Stromal	myCAF	61	129005	473	2150.5	0.0167	NA	NA	NA	NA	0.138	0.383	3.021	0.245	3346.99	0.031	0.115	0.4	0.023	1004.51	0.319	1.912	6.322	0.396	16702.4	0	0.551	6.987	0.241	4811.17	0.104	1.184	5.224	0.352	10342.1	773	0.006	NA	NA	NA	NA	0.112	0.298	0.836	0.09	937.213	0.019
5	II	Stromal	proCAF	332	129005	2574	7249.4	0.0562	NA	NA	NA	NA	0.101	0.364	3.91	0.182	10727	0.018	0.109	0.406	0.039	3211.97	0.312	2.084	7.751	0.69	61367.2	0	0.548	6.99	0.476	16130.5	0.084	0.64	4.529	0.377	18853.2	2699	0.0209	NA	NA	NA	NA	0.092	0.307	2.104	0.105	3361.7	0.015
6	I	Stromal	iCAF	8	98656.5	81	318.8	0.0032	NA	NA	NA	NA	0.165	0.966	4.486	0.67	1251.2	0	0.097	0.258	0.032	125.272	0.471	3.424	13.605	1.396	4434.58	0	1.649	9.691	1.026	2135.75	0.145	0.855	4.799	0.451	1107.35	122.3	0.0012	NA	NA	NA	NA	0.129	0.321	1.321	0.119	159.763	0
6	I	Stromal	matCAF	2	98656.5	20	16.7	0.0002	NA	NA	NA	NA	0.156	0.25	0.308	0.014	17.001	0.057	0.087	0.128	0.017	5.92	0.951	1.466	2.295	0.029	99.697	0	0.375	1.821	0.081	25.469	0.242	0.469	0.99	0.214	31.861	6.2	0.0001	NA	NA	NA	NA	0.166	0.241	0.294	0.004	6.03	0.055
6	I	Stromal	myCAF	32	98656.5	324	699.4	0.0071	NA	NA	NA	NA	0.137	0.565	4.496	0.383	1605.65	0.023	0.13	0.288	0.024	369.884	0.312	1.903	5.807	0.372	5406.7	0	0.603	7.004	0.322	1713.38	0.128	1.691	6.304	0.706	4805.03	277.4	0.0028	NA	NA	NA	NA	0.074	0.303	1.345	0.116	341.223	0.018
6	I	Stromal	proCAF	623	98656.5	6315	11837.3	0.12	NA	NA	NA	NA	0.021	0.211	3.905	0.126	10157.5	0	0.059	0.259	0.025	2848.62	0.234	1.29	13.592	0.447	62016.8	0	0.309	11.158	0.281	14875.4	0.022	0.296	4.718	0.197	14236.6	5835.4	0.0591	NA	NA	NA	NA	0.037	0.15	1.37	0.049	3558.11	0
7	III	Stromal	iCAF	43	51534.4	834	1497	0.029	NA	NA	NA	NA	0.109	0.331	1.028	0.081	2013.76	0	0.134	0.548	0.057	815.838	0.458	4.703	12.752	1.31	28601.4	0	1.221	7.168	0.47	7425.32	0.108	0.47	1.381	0.092	2855.33	734.8	0.0143	NA	NA	NA	NA	0.094	0.313	0.967	0.045	934.573	0
7	III	Stromal	matCAF	108	51534.4	2096	5277.1	0.1024	NA	NA	NA	NA	0.108	0.713	4.103	0.274	15275.9	0.023	0.339	1.079	0.108	7257.59	0.198	2.868	8.706	0.654	61471	0	0.186	4.04	0.135	3986.55	0.075	0.583	3.72	0.187	12494.5	1867.2	0.0362	NA	NA	NA	NA	0.085	0.444	1.774	0.131	3369.3	0.016
7	III	Stromal	myCAF	3	51534.4	58	57.8	0.0011	NA	NA	NA	NA	0.201	0.629	1.581	0.216	147.889	0.06	0.194	0.47	0.029	45.49	0.619	2.207	3.957	0.52	518.666	0	0.35	1.35	0.116	82.351	0.279	1.063	3.996	0.554	249.877	23.9	0.0005	NA	NA	NA	NA	0.223	0.443	0.895	0.1	42.978	0.041
7	III	Stromal	proCAF	139	51534.4	2697	5819.7	0.1129	NA	NA	NA	NA	0.098	0.311	1.883	0.146	7361.17	0.016	0.125	0.491	0.048	2957.74	0.177	1.754	9.495	0.854	41462.3	0	0.335	5.939	0.333	7921.31	0.071	0.304	2.784	0.118	7193.93	2096.6	0.0407	NA	NA	NA	NA	0.076	0.274	1.742	0.097	2336.28	0.013
8	II	Stromal	iCAF	10	26212.5	381	198.4	0.0076	NA	NA	NA	NA	0.149	0.471	2.524	0.37	379.393	0	0.14	0.687	0.122	113.186	1.312	4.033	11.287	1.739	3250.97	0	0.848	5.991	0.529	683.841	0.142	0.564	2.369	0.285	454.304	87.6	0.0033	NA	NA	NA	NA	0.124	0.324	1.265	0.27	115.181	0
8	II	Stromal	matCAF	18	26212.5	687	589.6	0.0225	NA	NA	NA	NA	0.254	0.893	3.014	0.268	2138.92	0.089	0.352	0.833	0.101	843.047	0.878	2.876	5.353	0.471	6887.02	0	0.158	2.518	0.105	377.473	0.358	0.846	2.771	0.113	2026.27	207.5	0.0079	NA	NA	NA	NA	0.07	0.549	1.955	0.115	463.017	0.091
8	II	Stromal	myCAF	10	26212.5	381	185.9	0.0071	NA	NA	NA	NA	0.194	0.58	1.803	0.338	438.008	0.051	0.216	0.564	0.123	163.221	0.472	2.257	5.229	0.774	1704.03	0	0.466	4.3	0.282	351.825	0.226	1.36	4.322	0.469	1026.59	87.6	0.0033	NA	NA	NA	NA	0.146	0.402	1.475	0.244	143.123	0.045
8	II	Stromal	proCAF	58	26212.5	2210	1518.4	0.0579	NA	NA	NA	NA	0.11	0.237	1.067	0.108	1463.78	0	0.077	0.538	0.08	477.004	0.276	1.78	9.49	0.732	10980.1	0	0.331	4.29	0.283	2040.31	0.105	0.307	1.903	0.297	1891.55	582.2	0.0222	NA	NA	NA	NA	0.095	0.209	0.944	0.096	495.206	0
9	III	Stromal	iCAF	2	33401.9	60	78.8	0.0024	NA	NA	NA	NA	0.182	0.413	0.619	0.111	132.226	0.005	0.082	0.229	0.022	26.242	1.91	4.428	9.234	0.249	1417.04	0	1.457	4.601	0.239	466.16	0.342	0.551	1.778	0.549	176.294	33	0.001	NA	NA	NA	NA	0.178	0.33	0.5	0.047	44.172	0.006
9	III	Stromal	matCAF	5	33401.9	150	139.3	0.0042	NA	NA	NA	NA	0.19	0.487	1.52	0.183	275.899	0.057	0.195	0.361	0.04	110.106	0.527	2.207	4.698	0.545	1249.41	0	0.256	1.679	0.074	145.09	0.156	0.764	1.971	0.198	432.642	63.3	0.0019	NA	NA	NA	NA	0.151	0.336	0.62	0.061	86.44	0.042
9	III	Stromal	myCAF	21	33401.9	629	303.5	0.0091	NA	NA	NA	NA	0.155	0.346	1.361	0.165	427.104	0.032	0.131	0.278	0.022	161.33	0.302	1.734	4.038	0.314	2137.8	0	0.613	3.638	0.226	755.594	0.251	1.348	4.021	0.364	1661.97	149.4	0.0045	NA	NA	NA	NA	0.087	0.292	0.82	0.083	177.206	0.023
9	III	Stromal	proCAF	127	33401.9	3802	2419.6	0.0724	NA	NA	NA	NA	0.063	0.267	1.718	0.072	2623.73	0.019	0.103	0.364	0.036	1008.33	0.262	1.501	6.73	0.539	14748.7	0	0.442	5.27	0.287	4346.13	0.093	0.628	3.804	0.361	6169.57	1164.1	0.0349	NA	NA	NA	NA	0.089	0.241	0.693	0.054	1137.4	0
10	III	Stromal	iCAF	0	26313.9	0	0	0	NA	NA	NA	NA	#N/A	#N/A	#N/A	#N/A	0	#N/A	#N/A	#N/A	#N/A	0	#N/A	#N/A	#N/A	#N/A	0	#N/A	#N/A	#N/A	#N/A	0	#N/A	#N/A	#N/A	#N/A	0	0	0	NA	NA	NA	NA	#N/A	#N/A	#N/A	#N/A	0	#N/A
10	III	Stromal	matCAF	27	26313.9	1030	1644.9	0.0625	NA	NA	NA	NA	0.166	1.452	5.026	0.581	9703.64	0.058	0.436	1.134	0.149	2913.66	0.417	3.279	7.892	0.933	21908.7	0	0.292	5.287	0.139	1948.9	0.11	0.594	2.075	0.124	3970.72	578.7	0.022	NA	NA	NA	NA	0.143	0.997	5.66	0.356	2343.04	0.033
10	III	Stromal	myCAF	65	26313.9	2470	1696.3	0.0645	NA	NA	NA	NA	0.093	0.649	4.767	0.383	4473.41	0.025	0.192	0.768	0.074	1322	0.187	1.958	10.249	0.817	13493.3	0	0.905	5.236	0.317	6238.21	0.154	2.09	9.772	0.824	14400.9	702.6	0.0267	NA	NA	NA	NA	0.081	0.363	1.413	0.15	1035.19	0.017
10	III	Stromal	proCAF	50	26313.9	1900	1227.9	0.0467	NA	NA	NA	NA	0.103	0.315	3.559	0.339	1569.28	0.021	0.12	0.417	0.053	596.157	0	1.314	8.793	0.69	6554.64	0	0.491	9.459	0.807	2449.78	0.081	0.63	4.368	0.343	3141.96	483.7	0.0184	NA	NA	NA	NA	0.085	0.305	6.067	0.533	600.179	0.017
11	I	Stromal	iCAF	5	113017	44	123.6	0.0011	NA	NA	NA	NA	0.161	0.292	0.442	0.029	146.76	0	0.096	0.27	0.033	48.025	0.585	2.247	11.906	1.89	1128.09	0	0.606	7.205	1.011	304.119	0.028	0.621	3.662	0.51	311.67	61.5	0.0005	NA	NA	NA	NA	0.126	0.245	0.4	0.031	61.352	0
11	I	Stromal	matCAF	83	113017	734	4463.3	0.0395	NA	NA	NA	NA	0.128	0.27	0.672	0.038	4894.47	0.027	0.086	0.407	0.03	1567.27	0.38	1.202	5.953	0.347	21794.5	0	0.08	2.939	0.13	1454.01	0.072	0.172	1.247	0.073	3124.41	1379	0.0122	NA	NA	NA	NA	0.12	0.239	0.456	0.027	1340.89	0.019
11	I	Stromal	myCAF	14	113017	124	388.9	0.0034	NA	NA	NA	NA	0.034	0.379	1.621	0.157	599.219	0.033	0.132	0.319	0.015	208.824	0.438	2.063	6.867	0.43	3259.38	0	0.531	3.652	0.281	838.485	0.159	1.357	5.288	0.605	2144.31	132.7	0.0012	NA	NA	NA	NA	0.134	0.3	1.135	0.07	161.679	0.033
11	I	Stromal	proCAF	686	113017	6070	24482.5	0.2166	NA	NA	NA	NA	0.105	0.256	2.738	0.059	25501.6	0	0.078	0.431	0.026	7768	0.269	1.163	12.558	0.417	115713	0	0.122	6.551	0.181	12095.6	0	0.186	3.884	0.138	18544.2	8994.3	0.0796	NA	NA	NA	NA	0.102	0.222	0.82	0.043	8124.8	0
12	III	Stromal	iCAF	2	80543.4	25	119.6	0.0015	NA	NA	NA	NA	0.329	1.06	2.293	0.354	514.985	0	0.07	0.229	0.014	34.054	2.474	9.499	19.774	4.219	4616.27	0	3.372	12.942	1.245	1638.6	0.311	0.587	1.211	0.117	285.403	20.9	0.0003	NA	NA	NA	NA	0.266	0.522	0.887	0.009	44.378	0.02
12	III	Stromal	matCAF	47	80543.4	584	1497.2	0.0186	NA	NA	NA	NA	0.142	0.454	2.588	0.203	2761.73	0	0.231	0.951	0.098	1403.51	0.543	2.19	15.813	0.568	13317.9	0	0.217	6.692	0.165	1322.59	0.131	0.633	4.33	0.198	3850.16	667.9	0.0083	NA	NA	NA	NA	0.116	0.311	0.999	0.065	842.982	0.034
12	III	Stromal	myCAF	138	80543.4	1713	4928	0.0612	NA	NA	NA	NA	0.114	0.324	3.196	0.168	6476.67	0.032	0.121	0.517	0.024	2425.56	0.375	1.557	7.517	0.289	31168.6	0	0.391	6.395	0.201	7822.71	0.162	1.234	6.675	0.426	24697.2	1645.9	0.0204	NA	NA	NA	NA	0.105	0.258	1.05	0.048	1724.79	0.024
12	III	Stromal	proCAF	311	80543.4	3861	7865.8	0.0977	NA	NA	NA	NA	0.092	0.264	2.912	0.058	8436.66	0.012	0.111	0.679	0.045	3544.85	0.257	1.472	8.407	0.475	47029.4	0	0.259	6.859	0.255	8275.87	0.073	0.641	3.834	0.287	20486.9	2641.6	0.0328	NA	NA	NA	NA	0.091	0.237	0.644	0.048	2546.32	0.014
13	IV	Stromal	iCAF	14	91278.3	153	523.6	0.0057	NA	NA	NA	NA	0.122	0.531	1.926	0.261	1130.4	0.028	0.111	0.339	0.01	236.698	0.638	3.551	13.72	1.072	7553.83	0	1.184	7.047	0.436	2518.77	0.216	0.749	3.269	0.254	1593.71	196.2	0.0021	NA	NA	NA	NA	0.141	0.369	1.435	0.121	294.104	0.024
13	IV	Stromal	matCAF	21	91278.3	230	921.4	0.0101	NA	NA	NA	NA	0.149	0.436	1.921	0.074	1630.53	0.025	0.142	0.449	0.027	531.002	0.305	1.81	5.694	0.493	6773.67	0	0.444	5.156	0.415	1660.87	0.143	1.09	4.253	0.367	4079.43	373.7	0.0041	NA	NA	NA	NA	0.12	0.345	0.574	0.058	523.077	0.023
13	IV	Stromal	myCAF	239	91278.3	2618	13994.7	0.1533	NA	NA	NA	NA	0.117	0.384	2.864	0.153	21833.7	0.021	0.131	0.392	0.026	7437.32	0.269	1.74	6.343	0.363	98891.1	0	0.507	5.892	0.191	28829.2	0.128	1.407	6.629	0.413	79960.2	5030.2	0.0551	NA	NA	NA	NA	0.112	0.292	1.271	0.067	5968.67	0.019
13	IV	Stromal	proCAF	253	91278.3	2772	7533	0.0825	NA	NA	NA	NA	0.057	0.337	1.195	0.066	10297.9	0	0.113	0.34	0.023	3446.16	0.214	1.531	10.412	0.556	46858.3	0	0.394	6.268	0.348	12056.9	0.105	0.98	4.709	0.368	29974	3030.3	0.0332	NA	NA	NA	NA	0.091	0.294	0.652	0.059	3621.03	0.015
14	II	Stromal	iCAF	26	183428	142	653.6	0.0036	NA	NA	NA	NA	0.138	0.503	1.702	0.161	1336.78	0	0.162	0.476	0.051	429.066	0.452	4.083	19.548	1.256	10839.7	0	1.267	16.379	0.681	3363.42	0.13	0.76	4.045	0.309	2017.27	304.3	0.0017	NA	NA	NA	NA	0.115	0.366	0.937	0.119	452.658	0.015
14	II	Stromal	matCAF	45	183428	245	4947.5	0.027	NA	NA	NA	NA	0.13	0.414	2.824	0.226	8316.18	0.052	0.236	1.028	0.051	4739.05	0.596	2.236	7.936	0.567	44934.2	0	0.199	3.491	0.126	3997.68	0.173	0.849	4.649	0.26	17064.7	1436.9	0.0078	NA	NA	NA	NA	0.118	0.288	0.91	0.081	1678.68	0.041
14	II	Stromal	myCAF	210	183428	1145	13866.9	0.0756	NA	NA	NA	NA	0.134	0.436	3.692	0.148	24551.6	0.024	0.211	0.681	0.044	11884.1	0.352	2.382	9.67	0.476	134158	0	0.438	5.2	0.26	24689.3	0.166	1.286	7.523	0.39	72451.1	4508.6	0.0246	NA	NA	NA	NA	0.12	0.295	1.122	0.057	5402.87	0.018
14	II	Stromal	proCAF	747	183428	4072	22018.1	0.12	NA	NA	NA	NA	0.11	0.297	2.922	0.071	26602	0.022	0.161	0.789	0.033	14427.8	0.483	1.657	7.84	0.379	148250	0	0.194	5.991	0.19	17320	0.119	0.761	5.302	0.285	68050.3	8717.6	0.0475	NA	NA	NA	NA	0.045	0.244	1.027	0.036	8651.84	0.023
15	II	Stromal	iCAF	148	73592.4	2011	5618.1	0.0763	NA	NA	NA	NA	0.122	0.313	1.403	0.097	7138.08	0	0.11	0.523	0.024	2502.31	0.381	4.431	13.111	1.047	101113	0	1.562	8.209	0.433	35639.6	0.098	0.718	2.474	0.136	16376.9	2410.5	0.0328	NA	NA	NA	NA	0.113	0.296	1.204	0.069	2893.64	0
15	II	Stromal	matCAF	16	73592.4	217	333.8	0.0045	NA	NA	NA	NA	0.125	0.34	0.828	0.083	461.518	0.021	0.165	0.673	0.076	224.034	0.607	2.868	8.486	1.386	3888.54	0	0.564	5.326	0.76	764.986	0.163	0.538	1.37	0.273	729.843	161.2	0.0022	NA	NA	NA	NA	0.124	0.297	0.687	0.053	194.33	0.031
15	II	Stromal	myCAF	14	73592.4	190	473.9	0.0064	NA	NA	NA	NA	0.142	0.402	1.528	0.177	774.722	0.037	0.162	0.443	0.052	311.808	0.531	2.452	9.518	0.679	4720.92	0	0.786	4.926	0.315	1512.92	0.231	1.504	6.518	0.55	2895.57	181.2	0.0025	NA	NA	NA	NA	0.115	0.317	1.457	0.115	233.596	0.026
15	II	Stromal	proCAF	187	73592.4	2541	4267.8	0.058	NA	NA	NA	NA	0.075	0.258	1.753	0.052	4479.84	0	0.099	0.329	0.029	1715.73	0.174	2.562	12.902	1.468	44424.9	0	0.894	8.304	0.735	15493.7	0.071	0.543	2.701	0.229	9413.5	1990	0.027	NA	NA	NA	NA	0.072	0.243	0.551	0.053	1966.47	0
16	II	Stromal	iCAF	101	113640	888.8	3835.6	0.0338	NA	NA	NA	NA	0.15	0.96	6.585	0.56	14963.2	0	0.118	0.391	0.024	1846.28	0.449	4.561	15.427	1.212	71058.2	0	1.532	8.014	0.59	23863.3	0.101	0.604	3.062	0.17	9410.38	1636.5	0.0144	NA	NA	NA	NA	0.117	0.551	2.23	0.209	3666.05	0
16	II	Stromal	matCAF	18	113640	158	564	0.005	NA	NA	NA	NA	0.153	0.674	4.269	0.266	1544.03	0.04	0.133	0.39	0.039	305.163	0.656	2.031	7.381	0.648	4653.98	0	0.143	4.262	0.323	328.223	0.167	0.52	2.657	0.258	1191.19	172.8	0.0015	NA	NA	NA	NA	0.158	0.451	1.292	0.129	316.64	0.023
16	II	Stromal	myCAF	52	113640	458	2568.3	0.0226	NA	NA	NA	NA	0.143	0.691	5.474	0.246	7211.74	0.027	0.158	0.446	0.027	1652.34	0.496	1.99	7.261	0.46	20761.8	0	0.229	5.377	0.206	2390.72	0.16	1.182	6.404	0.319	12329.3	1095.7	0.0096	NA	NA	NA	NA	0.117	0.378	1.689	0.068	1682.96	0.022
16	II	Stromal	proCAF	329	113640	2895	8313.9	0.0732	NA	NA	NA	NA	0.095	0.402	3.294	0.135	13575.1	0	0.135	0.485	0.037	4551.25	0.274	1.793	14.28	0.587	60571	0	0.185	10.199	0.309	6239.53	0.019	0.861	4.274	0.364	29070.2	3376.9	0.0297	NA	NA	NA	NA	0.084	0.316	1.323	0.064	4331.5	0.012
17	II	Stromal	iCAF	102	104654	974.6	5091	0.0486	NA	NA	NA	NA	0.122	0.59	5.788	0.474	12200.9	0	0.106	0.513	0.047	2198.23	0.413	4.551	19.531	1.366	94118.6	0	1.361	11.205	0.574	28146	0.103	0.445	3.677	0.217	9198.89	1955.6	0.0187	NA	NA	NA	NA	0.114	0.336	3.848	0.171	2667.36	0
17	II	Stromal	matCAF	51	104654	487	3746.2	0.0358	NA	NA	NA	NA	0.013	0.421	5.717	0.333	6402.97	0.015	0.205	0.654	0.058	3113.55	0.177	2.747	8.54	0.538	41801	0	0.177	3.591	0.13	2697.61	0.014	0.482	3.329	0.127	7330.18	1275.9	0.0122	NA	NA	NA	NA	0.1	0.303	1.339	0.084	1568.58	0.011
17	II	Stromal	myCAF	35	104654	334	1022.8	0.0098	NA	NA	NA	NA	0.162	0.316	1.02	0.075	1314.78	0.006	0.164	0.487	0.03	680.646	1	2.32	11.848	0.882	9639.05	0	0.536	5.611	0.463	2227.77	0.263	1.093	6.13	0.247	4541.54	397.8	0.0038	NA	NA	NA	NA	0.149	0.285	0.693	0.049	460.735	0.035
17	II	Stromal	proCAF	463	104654	4424	10068.5	0.0962	NA	NA	NA	NA	0.102	0.274	2.672	0.129	11216.2	0	0.105	0.572	0.069	4282.51	0.271	1.803	9.442	0.821	73747.9	0	0.362	9.235	0.36	14822.5	0.086	0.411	2.946	0.242	16794.7	4668.1	0.0446	NA	NA	NA	NA	0.09	0.232	2.288	0.098	4407.31	0
18	IV	Stromal	iCAF	11	72785.2	151	309.4	0.0043	NA	NA	NA	NA	0.165	0.737	2.727	0.247	926.876	0	0.118	0.504	0.1	148.472	1.116	6.464	30.363	2.345	8125.84	0	2.201	20.168	1.987	2766.12	0.155	0.601	2.531	0.234	755.245	100.9	0.0014	NA	NA	NA	NA	0.14	0.391	1.079	0.112	160.327	0
18	IV	Stromal	matCAF	6	72785.2	82	146.5	0.002	NA	NA	NA	NA	0.19	0.823	4.059	0.301	489.727	0.085	0.226	0.737	0.141	134.375	1.385	3.11	7.344	1.276	1850.63	0	0.324	2.362	0.152	192.719	0.427	1.173	3.212	0.305	697.923	60.8	0.0008	NA	NA	NA	NA	0.182	0.42	1.692	0.1	103.69	0.071
18	IV	Stromal	myCAF	74	72785.2	1020	2533.1	0.0348	NA	NA	NA	NA	0.165	0.368	1.828	0.08	3788.24	0.024	0.157	0.495	0.035	1616.41	0.43	2.352	8.392	0.477	24202	0	0.493	3.98	0.282	5070.29	0.149	1.521	6.451	0.426	15647.8	898.5	0.0123	NA	NA	NA	NA	0.133	0.32	1.178	0.059	1166.41	0.026
18	IV	Stromal	proCAF	327	72785.2	4493	10508	0.1444	NA	NA	NA	NA	0.119	0.334	3.054	0.099	14256.1	0.029	0.139	0.442	0.032	5936.06	0.357	2.076	8.043	0.49	88625	0	0.338	17.287	0.773	14419.7	0.114	0.859	4.276	0.411	36653.6	3603.9	0.0495	NA	NA	NA	NA	0.115	0.303	1.348	0.048	4439.25	0.016
19	I	Stromal	iCAF	30	207105	145	915.3	0.0044	NA	NA	NA	NA	0.167	0.786	5.516	0.339	2922.9	0	0.318	0.923	0.127	1182.37	0.712	3.992	17.75	0.991	14842.6	0	0.176	12.195	0.397	654.07	0.056	0.613	3.49	0.17	2279.41	338.2	0.0016	NA	NA	NA	NA	0.155	0.432	1.162	0.123	593.511	0.007
19	I	Stromal	matCAF	63	207105	304	3528.8	0.017	NA	NA	NA	NA	0.145	0.645	4.173	0.263	9246.67	0.032	0.317	1.242	0.089	4548.02	0.41	3.761	11.899	0.83	53919.8	0	0.082	3.713	0.067	1177.17	0.114	0.612	5.089	0.196	8768.76	1290.2	0.0062	NA	NA	NA	NA	0.116	0.387	1.411	0.092	2029.42	0.025
19	I	Stromal	myCAF	116	207105	560.1	5481.7	0.0265	NA	NA	NA	NA	0.142	0.53	3.976	0.219	11809.9	0.042	0.175	0.732	0.052	3887.02	0.545	2.467	9.924	0.627	54940.3	0	0.334	4.979	0.226	7444.73	0.198	1.24	8.066	0.415	27618.9	1953.6	0.0094	NA	NA	NA	NA	0.065	0.349	1.196	0.071	2768.08	0.013
19	I	Stromal	proCAF	1287	207105	6214.3	18772.8	0.0906	NA	NA	NA	NA	0.091	0.253	3.071	0.102	19299.5	0.004	0.082	0.632	0.051	6272.58	0.254	1.476	6.916	0.521	112532	0	0.204	4.446	0.146	15557.3	0.079	0.393	4.669	0.245	29971.8	10768.2	0.052	NA	NA	NA	NA	0.09	0.203	1.151	0.062	8873.76	0.007
20	IV	Stromal	iCAF	3	66941.4	45	54.4	0.0008	NA	NA	NA	NA	0.283	1.538	3.82	0.785	339.981	0	0.096	0.229	0.043	21.127	0.682	7.092	23.462	3.208	1567.38	0	2.885	14.539	0.676	637.626	0.161	0.767	2.018	0.204	169.582	24.4	0.0004	NA	NA	NA	NA	0.207	0.52	1.585	0.18	51.502	0
20	IV	Stromal	matCAF	1	66941.4	15	26.3	0.0004	NA	NA	NA	NA	0.305	0.864	1.85	#N/A	92.447	0.112	0.156	0.28	#N/A	16.673	1.233	1.769	2.489	#N/A	189.236	0	0.156	0.975	#N/A	16.674	0.571	0.866	1.234	#N/A	92.631	9.8	0.0001	NA	NA	NA	NA	0.236	0.391	0.474	#N/A	15.641	0.111
20	IV	Stromal	myCAF	55	66941.4	822	1678.4	0.0251	NA	NA	NA	NA	0.155	0.557	3.805	0.27	3795.77	0.025	0.162	0.447	0.031	1101.8	0.338	2.293	6.385	0.427	15635.4	0	0.472	4.491	0.235	3219.08	0.151	1.423	7.01	0.492	9701.16	573.3	0.0086	NA	NA	NA	NA	0.102	0.338	1.382	0.072	786.619	0.016
20	IV	Stromal	proCAF	368	66941.4	5497	8292.4	0.1239	NA	NA	NA	NA	0.119	0.361	2.313	0.057	12145.3	0.016	0.149	0.484	0.025	5010.72	0.273	1.993	9.759	0.304	67148	0	0.327	4.426	0.187	11001.3	0.088	0.99	4.252	0.269	33356.7	3530.1	0.0527	NA	NA	NA	NA	0.102	0.328	0.765	0.04	4698.39	0.014
21	III	Stromal	iCAF	12	82312.9	146	374.9	0.0046	NA	NA	NA	NA	0.194	0.776	3.233	0.286	1181.27	0.024	0.111	0.335	0.027	169.172	1.174	3.381	10.081	0.559	5148.67	0	1.779	12.052	0.448	2709.88	0.166	0.573	1.852	0.107	872.142	140.1	0.0017	NA	NA	NA	NA	0.173	0.342	1.116	0.076	194.369	0.032
21	III	Stromal	matCAF	23	82312.9	279	352	0.0043	NA	NA	NA	NA	0.183	0.334	0.445	0.017	476.953	0.06	0.116	0.232	0.014	165.927	0.821	1.547	6.638	0.788	2211.69	0	0.295	5.55	0.619	421.275	0.313	0.95	2.53	0.242	1358.35	184.6	0.0022	NA	NA	NA	NA	0.177	0.311	0.431	0.02	233.208	0.058
21	III	Stromal	myCAF	52	82312.9	632	1562.4	0.019	NA	NA	NA	NA	0.143	0.335	1.034	0.037	2126.08	0.02	0.123	0.32	0.013	779.451	0.242	1.583	4.516	0.184	10045	0	0.328	3.418	0.166	2084.03	0.181	1.173	5.724	0.198	7442.26	553.9	0.0067	NA	NA	NA	NA	0.149	0.305	0.435	0.027	686.047	0.019
21	III	Stromal	proCAF	261	82312.9	3171	6318.7	0.0768	NA	NA	NA	NA	0.112	0.378	3.988	0.2	9703.46	0.015	0.104	0.427	0.03	2680.92	0.032	1.94	9.354	0.656	49787.9	0	0.62	12.936	0.566	15912.6	0.078	0.544	5.5	0.258	13969.9	2722.6	0.0331	NA	NA	NA	NA	0.106	0.313	2.256	0.107	3465.85	0.013
22	III	Stromal	iCAF	1	27978	36	15.3	0.0005	NA	NA	NA	NA	0.211	0.425	0.647	#N/A	26.334	0.007	0.072	0.166	#N/A	4.478	3.057	8.013	12.765	#N/A	496.819	0	2.209	6.708	#N/A	136.931	0.344	0.503	0.848	#N/A	31.204	8.1	0.0003	NA	NA	NA	NA	0.326	0.42	0.504	#N/A	13.86	0.015
22	III	Stromal	matCAF	6	27978	210	164.4	0.0059	NA	NA	NA	NA	0.179	0.34	0.574	0.03	227.452	0.041	0.173	0.415	0.055	115.323	0.462	1.881	3.591	0.279	1256.29	0	0.336	2.297	0.116	224.334	0.321	1.144	2.278	0.265	764.495	56.4	0.002	NA	NA	NA	NA	0.13	0.254	0.375	0.041	58.06	0.022
22	III	Stromal	myCAF	65	27978	2320	1536.1	0.0549	NA	NA	NA	NA	0.135	0.366	3.561	0.141	2280.94	0.029	0.13	0.363	0.032	809.88	0.402	1.689	5.014	0.387	10536.6	0	0.455	3.646	0.222	2842.01	0.319	1.357	4.777	0.424	8467.47	493.1	0.0176	NA	NA	NA	NA	0.133	0.295	0.617	0.04	591.357	0.019
22	III	Stromal	proCAF	64	27978	2290	1408.1	0.0503	NA	NA	NA	NA	0.132	0.302	1.535	0.086	1728.89	0.018	0.113	0.386	0.043	645.04	0.208	1.439	5.603	0.428	8232.4	0	0.329	3.049	0.181	1880.66	0.13	0.864	3.472	0.429	4942.48	437.2	0.0156	NA	NA	NA	NA	0.129	0.273	0.82	0.069	484.307	0.014
23	III	Stromal	iCAF	0	65515.1	0	0	0	NA	NA	NA	NA	#N/A	#N/A	#N/A	#N/A	0	#N/A	#N/A	#N/A	#N/A	0	#N/A	#N/A	#N/A	#N/A	0	#N/A	#N/A	#N/A	#N/A	0	#N/A	#N/A	#N/A	#N/A	0	0	0	NA	NA	NA	NA	#N/A	#N/A	#N/A	#N/A	0	#N/A
23	III	Stromal	matCAF	28	65515.1	427	4089.4	0.0624	NA	NA	NA	NA	0.13	0.291	1.155	0.068	4829.6	0.02	0.111	0.305	0.028	1848.18	0.203	1.296	3.554	0.246	21529.1	0	0.154	2.308	0.076	2557.3	0.122	0.465	2.048	0.237	7720.83	1093.7	0.0167	NA	NA	NA	NA	0.124	0.271	0.38	0.028	1202.34	0.016
23	III	Stromal	myCAF	69	65515.1	1050	1843.3	0.0281	NA	NA	NA	NA	0.135	0.367	2.286	0.107	2748.4	0.027	0.136	0.312	0.027	1018.9	0.25	1.695	6.866	0.517	12694.7	0	0.561	4.322	0.233	4201.2	0.191	1.742	6.181	0.481	13042.9	678.7	0.0104	NA	NA	NA	NA	0.114	0.28	0.75	0.042	770.812	0.02
23	III	Stromal	proCAF	326	65515.1	4976	7434.8	0.1135	NA	NA	NA	NA	0.096	0.348	5.019	0.133	10521.4	0.017	0.129	0.372	0.031	3894.51	0.191	1.396	7.173	0.421	42160.6	0	0.206	4.88	0.235	6211.69	0.116	0.653	4.489	0.348	19723.6	2720.9	0.0415	NA	NA	NA	NA	0.103	0.29	1.827	0.056	3210.13	0.014
24	IV	Stromal	iCAF	15	99729.3	150	669.1	0.0067	NA	NA	NA	NA	0.131	0.437	3.517	0.314	1187.26	0	0.113	0.481	0.091	307.337	0.662	3.069	16.887	1.23	8341.8	0	0.885	13.963	0.814	2405.43	0.178	0.521	3.091	0.148	1416.18	228.4	0.0023	NA	NA	NA	NA	0.117	0.356	1.272	0.17	330.065	0.01
24	IV	Stromal	matCAF	31	99729.3	311	1052.4	0.0106	NA	NA	NA	NA	0.12	0.47	1.888	0.097	2007.53	0.036	0.281	0.79	0.078	1201.55	0.426	3.299	9.465	0.798	14103.1	0	0.103	4.528	0.301	438.792	0.132	0.583	3.813	0.181	2492.91	471.2	0.0047	NA	NA	NA	NA	0.119	0.299	0.662	0.062	572.074	0.017
24	IV	Stromal	myCAF	305	99729.3	3058	9840.8	0.0987	NA	NA	NA	NA	0.079	0.779	6.047	0.35	31122	0.023	0.159	0.524	0.029	6355.84	0.285	2.269	10.571	0.408	90695.8	0	0.439	7.66	0.275	17562.6	0.138	1.666	8.553	0.573	66588.6	3754.6	0.0376	NA	NA	NA	NA	0.118	0.389	2.075	0.095	5931.9	0.015
24	IV	Stromal	proCAF	275	99729.3	2757	6599.5	0.0662	NA	NA	NA	NA	0.114	0.329	4.886	0.125	8817.6	0	0.116	0.563	0.049	3103.71	0.281	1.863	10.046	0.655	49944.5	0	0.337	9.901	0.418	9027.84	0.089	0.708	4.561	0.397	18988.8	2487.5	0.0249	NA	NA	NA	NA	0.098	0.281	4.878	0.071	2844.42	0
25	III	Stromal	iCAF	21	65312.2	322	1077	0.0165	NA	NA	NA	NA	0.123	1.606	4.373	0.739	7026.47	0	0.118	0.318	0.04	514.705	0.756	6.559	24.896	1.99	28695.7	0	2.436	12.849	0.991	10657.9	0.11	0.807	2.928	0.238	3531.93	372.7	0.0057	NA	NA	NA	NA	0.13	0.948	4.431	0.389	1435.4	0
25	III	Stromal	matCAF	32	65312.2	490	1284	0.0197	NA	NA	NA	NA	0.133	0.322	1.508	0.13	1678.49	0.04	0.197	0.711	0.053	1026.75	0.545	2.178	7.765	0.467	11361.2	0	0.371	3.924	0.108	1934.54	0.279	0.994	3.876	0.203	5186.32	451.2	0.0069	NA	NA	NA	NA	0.112	0.259	0.953	0.06	474.994	0.025
25	III	Stromal	myCAF	147	65312.2	2251	5105	0.0782	NA	NA	NA	NA	0.124	0.295	3.244	0.06	6109.71	0.025	0.126	0.449	0.027	2617.44	0.313	1.897	7.979	0.401	39341.8	0	0.536	4.853	0.201	11109	0.233	1.181	5.374	0.282	24483.7	1716.3	0.0263	NA	NA	NA	NA	0.104	0.246	0.689	0.03	1713.12	0.019
25	III	Stromal	proCAF	225	65312.2	3445	4460.3	0.0683	NA	NA	NA	NA	0.104	0.273	0.739	0.036	4942.2	0.005	0.117	0.46	0.037	2125.68	0.245	1.777	7.21	0.529	32190.9	0	0.412	6.95	0.311	7473.98	0.115	0.852	3.75	0.297	15432.3	1866.5	0.0286	NA	NA	NA	NA	0.094	0.247	0.582	0.036	1871.38	0.003
26	II	Stromal	iCAF	109	103725	1051	4707.2	0.0454	NA	NA	NA	NA	0.058	0.482	5.199	0.361	9212.5	0	0.088	0.309	0.021	1673.3	0.495	3.749	17.077	1.26	71682.9	0	1.562	13.226	0.642	29865.2	0.07	0.816	3.835	0.237	15598.5	1919.1	0.0185	NA	NA	NA	NA	0.097	0.264	1.343	0.078	2057.52	0
26	II	Stromal	matCAF	12	103725	116	102.9	0.001	NA	NA	NA	NA	0.146	0.242	0.298	0.009	101.134	0.057	0.096	0.193	0.009	40.188	1.125	1.953	5.364	0.686	816.413	0	0.58	3.159	0.296	242.395	0.58	0.888	1.606	0.087	371.066	78.8	0.0008	NA	NA	NA	NA	0.139	0.231	0.279	0.013	73.877	0.05
26	II	Stromal	myCAF	48	103725	463	1061.7	0.0102	NA	NA	NA	NA	0.115	0.24	1.398	0.053	1035.62	0.049	0.112	0.292	0.012	482.881	0.985	2.466	7.458	0.411	10636.8	0	1.025	6.508	0.279	4422.5	0.398	1.101	3.702	0.213	4748.35	495.8	0.0048	NA	NA	NA	NA	0.128	0.218	0.336	0.013	439.048	0.029
26	II	Stromal	proCAF	463	103725	4464	11138.4	0.1074	NA	NA	NA	NA	0.021	0.256	3.673	0.064	11590.9	0.001	0.102	0.432	0.014	4593.32	0.473	2.556	9.613	0.522	115663	0	1.138	15.58	0.506	51512.4	0.076	0.973	3.708	0.194	44035.2	5396.5	0.052	NA	NA	NA	NA	0.104	0.23	0.845	0.018	5038.72	0.01
27	III	Stromal	iCAF	4	175267	23	67	0.0004	NA	NA	NA	NA	0.163	0.274	0.549	0.049	74.488	0.001	0.107	0.327	0.024	28.989	1.442	3.539	11.676	1.387	962.55	0	1.127	7.017	0.529	306.417	0.376	0.736	1.81	0.133	200.129	28.3	0.0002	NA	NA	NA	NA	0.16	0.255	0.407	0.029	29.318	0.013
27	III	Stromal	matCAF	102	175267	582	2224.1	0.0127	NA	NA	NA	NA	0.145	0.258	0.704	0.018	2328.18	0.054	0.102	0.28	0.011	922.641	0.948	1.903	7.333	0.263	17196	0	0.559	3.426	0.156	5052.64	0.523	0.849	1.887	0.049	7669.42	1206.5	0.0069	NA	NA	NA	NA	0.138	0.244	0.351	0.013	1197.69	0.02
27	III	Stromal	myCAF	1	175267	5.7	4.4	0	NA	NA	NA	NA	0.198	0.249	0.278	#N/A	4.473	0.117	0.16	0.192	#N/A	2.871	1.256	1.453	1.77	#N/A	26.153	0.412	1.065	1.514	#N/A	19.177	1.047	1.176	1.275	#N/A	21.165	4.2	0	NA	NA	NA	NA	0.245	0.274	0.316	#N/A	4.662	0.143
27	III	Stromal	proCAF	1162	175267	6629.9	20229.4	0.1154	NA	NA	NA	NA	0.139	0.259	0.917	0.022	21290.9	0.025	0.111	0.3	0.012	9121.76	0.522	1.759	9.701	0.329	144572	0	0.504	5.674	0.17	41382.5	0.28	0.885	2.876	0.08	72711.8	11548.8	0.0659	NA	NA	NA	NA	0.128	0.247	0.57	0.014	11587.1	0.005
28	II	Stromal	iCAF	105	57598.8	1823	1982.6	0.0344	NA	NA	NA	NA	0.137	0.547	1.998	0.221	4405.74	0	0.099	0.294	0.019	797.57	0.305	4.703	30.149	1.526	37877.3	0	1.734	18.655	0.652	13962.5	0	0.54	2.575	0.113	4352.45	1039.6	0.018	NA	NA	NA	NA	0.1	0.386	1.975	0.132	1631.55	0
28	II	Stromal	matCAF	0	57598.8	0	0	0	NA	NA	NA	NA	#N/A	#N/A	#N/A	#N/A	0	#N/A	#N/A	#N/A	#N/A	0	#N/A	#N/A	#N/A	#N/A	0	#N/A	#N/A	#N/A	#N/A	0	#N/A	#N/A	#N/A	#N/A	0	0	0	NA	NA	NA	NA	#N/A	#N/A	#N/A	#N/A	0	#N/A
28	II	Stromal	myCAF	18	57598.8	313	289.7	0.005	NA	NA	NA	NA	0.154	0.596	2.974	0.294	701.616	0.022	0.166	0.301	0.033	195.324	0.377	2.42	5.372	0.631	2847.9	0	0.334	3.14	0.384	393.286	0.102	1.167	4.139	0.345	1373.48	158.8	0.0028	NA	NA	NA	NA	0.114	0.365	0.923	0.064	235.262	0.014
28	II	Stromal	proCAF	127	57598.8	2205	3776.7	0.0656	NA	NA	NA	NA	0.074	0.4	4.06	0.177	6133.14	0.014	0.119	0.292	0.044	1823.27	0.263	1.979	8.892	0.985	30360.9	0	0.257	4.61	0.49	3936.96	0.046	0.421	2.799	0.235	6461.43	1470.1	0.0255	NA	NA	NA	NA	0.094	0.332	1.464	0.111	1983.22	0.012
29	II	Stromal	iCAF	61	161746	377	6991.7	0.0432	NA	NA	NA	NA	0.178	3.559	9.293	1.923	101084	0	0.421	1.092	0.207	11951.1	1.105	14.872	39.845	6.777	422402	0	4.103	23.633	1.793	116532	0	1.277	5.09	0.499	36273.5	2779.5	0.0172	NA	NA	NA	NA	0.17	3.418	9.207	1.892	38597.9	0
29	II	Stromal	matCAF	6	161746	37	93.3	0.0006	NA	NA	NA	NA	0.182	0.319	0.426	0.017	121.081	0.087	0.145	0.261	0.026	54.849	1.113	1.927	4.596	0.458	730.306	0	0.179	1.377	0.181	67.82	0.284	0.577	1.355	0.321	218.5	12.3	0.0001	NA	NA	NA	NA	0.166	0.317	0.413	0.034	15.838	0.066
29	II	Stromal	myCAF	47	161746	291	2291.8	0.0142	NA	NA	NA	NA	0.13	0.349	1.126	0.092	3247	0.031	0.149	0.384	0.024	1389.24	0.489	1.971	7.983	0.402	18351.3	0	0.443	3.561	0.225	4123.4	0.166	1.062	4.466	0.335	9887.99	705.5	0.0044	NA	NA	NA	NA	0.126	0.294	0.722	0.042	844.01	0.023
29	II	Stromal	proCAF	715	161746	4421	27778.4	0.1717	NA	NA	NA	NA	0.084	0.282	1.45	0.073	31787.6	0	0.133	0.42	0.027	14963.6	0.256	1.818	12.333	0.567	205164	0	0.424	9.55	0.381	47821.6	0.109	0.831	4.146	0.28	93765.2	9000.9	0.0556	NA	NA	NA	NA	0.076	0.252	0.956	0.05	9210.36	0.015
30	IV	Stromal	iCAF	2	193203	10	258.2	0.0013	NA	NA	NA	NA	0.134	0.468	3.191	0.21	491.304	0	0.137	0.338	0.034	143.215	0.615	2.077	13.611	0.402	2179.15	0	0.323	6.101	0.089	339.221	0.216	0.783	3.438	0.361	821.725	70.9	0.0004	NA	NA	NA	NA	0.116	0.238	0.464	0.016	68.576	0.015
30	IV	Stromal	matCAF	19	193203	98.3	592.3	0.0031	NA	NA	NA	NA	0.124	0.279	0.666	0.047	670.753	0.055	0.147	0.398	0.03	353.669	0.521	1.778	5.367	0.378	4278.86	0	0.341	4.786	0.232	819.842	0.219	0.802	3.263	0.306	1929.28	227	0.0012	NA	NA	NA	NA	0.124	0.229	0.344	0.017	211.2	0.046
30	IV	Stromal	myCAF	355	193203	1837	10816.9	0.056	NA	NA	NA	NA	0.024	0.375	3.802	0.179	16481.8	0.026	0.133	0.45	0.021	5853.85	0.211	1.538	12.257	0.311	67565.4	0	0.44	5.91	0.182	19334.8	0.117	1.307	5.928	0.409	57413.2	3905.7	0.0202	NA	NA	NA	NA	0.086	0.248	1.347	0.057	3927.33	0.018
30	IV	Stromal	proCAF	811	193203	4198	19399.6	0.1004	NA	NA	NA	NA	0.083	0.256	2.038	0.059	20205.6	0	0.123	0.496	0.022	9703.97	0.189	1.43	12.887	0.375	112732	0	0.276	9.187	0.213	21747.1	0.043	0.833	4.81	0.361	65652	7530.8	0.039	NA	NA	NA	NA	0.076	0.224	1.182	0.036	6852.74	0.016
31	III	Stromal	iCAF	1	27469.2	36	5.9	0.0002	NA	NA	NA	NA	0.232	0.25	0.271	#N/A	6.004	0.081	0.126	0.159	#N/A	3.017	2.428	3.638	4.606	#N/A	87.303	0.563	0.973	1.354	#N/A	23.35	0.668	0.882	1.226	#N/A	21.164	1.2	0	NA	NA	NA	NA	0.25	0.255	0.261	#N/A	1.273	0.096
31	III	Stromal	matCAF	36	27469.2	1310	1167.1	0.0425	NA	NA	NA	NA	0.123	0.322	1.064	0.092	1528.71	0.029	0.142	0.704	0.065	671.948	0.284	1.275	5.474	0.499	6044.69	0	0.347	5.23	0.323	1647.21	0.132	0.52	1.988	0.23	2466.58	400.3	0.0146	NA	NA	NA	NA	0.101	0.253	0.762	0.053	411.463	0.019
31	III	Stromal	myCAF	38	27469.2	1380	1745.1	0.0635	NA	NA	NA	NA	0.107	0.588	4.313	0.355	4170.86	0.019	0.173	0.506	0.049	1224.98	0.162	1.764	5.754	0.599	12503.9	0	0.743	6.142	0.345	5268.94	0.26	1.75	6.746	0.575	12408.2	497.8	0.0181	NA	NA	NA	NA	0.094	0.364	1.961	0.134	736.025	0.017
31	III	Stromal	proCAF	144	27469.2	5242	3754.3	0.1367	NA	NA	NA	NA	0.088	0.279	4.085	0.166	4251.62	0.019	0.103	0.36	0.039	1568.61	0.129	1.157	5.647	0.478	17645.3	0	0.455	6.719	0.384	6932.56	0.093	0.491	2.565	0.199	7493.77	1411	0.0514	NA	NA	NA	NA	0.081	0.22	1.548	0.077	1259.02	0.014
32	IV	Stromal	iCAF	3	143197	21	229.2	0.0016	NA	NA	NA	NA	0.147	0.44	3.656	0.809	409.314	0	0.077	0.228	0.009	72.106	0.995	5.099	21.008	6.514	4747.58	0	2.133	16.954	5.319	1985.63	0.026	0.266	1.25	0.236	248.109	66.2	0.0005	NA	NA	NA	NA	0.124	0.271	0.826	0.178	72.957	0
32	IV	Stromal	matCAF	13	143197	90.8	215.9	0.0015	NA	NA	NA	NA	0.154	0.277	0.84	0.105	242.865	0.064	0.117	0.46	0.041	102.885	0.872	1.839	5.503	0.492	1612.53	0	0.359	2.452	0.218	314.88	0.211	0.868	2.214	0.398	761.513	83.2	0.0006	NA	NA	NA	NA	0.15	0.258	0.355	0.019	87.145	0.052
32	IV	Stromal	myCAF	173	143197	1208	6383.9	0.0446	NA	NA	NA	NA	0.134	0.281	1.152	0.067	7297.03	0.037	0.113	0.332	0.016	2937.66	0.482	1.797	5.806	0.328	46607.6	0	0.415	4.771	0.25	10774.2	0.195	1.027	5.178	0.357	26644.9	2619	0.0183	NA	NA	NA	NA	0.108	0.249	0.955	0.032	2652.65	0.031
32	IV	Stromal	proCAF	627	143197	4379	14644.3	0.1023	NA	NA	NA	NA	0.071	0.249	1.564	0.028	14830.5	0.003	0.105	0.422	0.016	6255.42	0.373	1.669	9.479	0.385	99267	0	0.317	5.874	0.303	18837.6	0.09	0.653	4.329	0.283	38872.3	6179.3	0.0432	NA	NA	NA	NA	0.094	0.23	1.12	0.025	5778.58	0.016
33	III	Stromal	iCAF	31	84769.9	366	824.4	0.0097	NA	NA	NA	NA	0.116	0.555	4.094	0.359	1859.07	0	0.142	0.718	0.108	476.924	0.324	3.136	11.288	1.073	10503.6	0	0.653	5.172	0.537	2186.63	0.091	0.381	2.428	0.131	1275.23	421.2	0.005	NA	NA	NA	NA	0.11	0.35	1.571	0.169	598.329	0
33	III	Stromal	matCAF	42	84769.9	495	1173.2	0.0138	NA	NA	NA	NA	0.149	0.431	3.291	0.246	2052.43	0.03	0.176	0.769	0.115	839.073	0.494	2.267	7.977	1.141	10804.4	0	0.098	2.147	0.088	467.152	0.124	0.499	2.424	0.252	2377.72	439.2	0.0052	NA	NA	NA	NA	0.123	0.312	1.119	0.111	557.252	0.023
33	III	Stromal	myCAF	36	84769.9	425	747.1	0.0088	NA	NA	NA	NA	0.167	0.565	4.786	0.258	1714.16	0.072	0.142	0.378	0.016	431.617	0.86	1.876	4.399	0.308	5692.76	0	0.211	2.135	0.177	641.02	0.364	0.989	3.303	0.218	3002.44	354.5	0.0042	NA	NA	NA	NA	0.166	0.35	1.459	0.069	504.542	0.034
33	III	Stromal	proCAF	353	84769.9	4164	8147	0.0961	NA	NA	NA	NA	0.103	0.317	2.992	0.124	10485.7	0.005	0.116	0.537	0.037	3826.08	0.252	1.628	6.15	0.465	53885.4	0	0.532	30.023	1.198	17609.5	0.079	0.515	3.35	0.289	17036.4	3482.5	0.0411	NA	NA	NA	NA	0.09	0.266	1.103	0.063	3762.84	0
34	III	Stromal	iCAF	37	104586	354	1140	0.0109	NA	NA	NA	NA	0.145	0.523	4.146	0.416	2423	0	0.095	0.354	0.022	441.137	0.499	3.456	12.996	1.138	16006.4	0	1.158	7.92	0.611	5364.36	0.199	0.701	2.825	0.255	3246.64	398.8	0.0038	NA	NA	NA	NA	0.123	0.281	1.716	0.081	454.632	0.027
34	III	Stromal	matCAF	61	104586	583	1912	0.0183	NA	NA	NA	NA	0.14	0.295	1.942	0.056	2294.38	0.034	0.104	0.337	0.013	811.225	0.745	1.697	7.54	0.32	13180.6	0	0.238	4.218	0.189	1850.53	0.185	0.615	3.752	0.231	4777.9	663.7	0.0063	NA	NA	NA	NA	0.127	0.255	0.72	0.034	686.455	0.028
34	III	Stromal	myCAF	55	104586	526	1601.6	0.0153	NA	NA	NA	NA	0.145	0.283	2.705	0.124	1842.64	0.042	0.115	0.322	0.018	746.458	0.605	2.043	7.756	0.644	13294.5	0	0.467	6.135	0.349	3036.75	0.266	1.126	4.802	0.38	7325.67	543.3	0.0052	NA	NA	NA	NA	0.131	0.248	0.559	0.025	548.276	0.03
34	III	Stromal	proCAF	372	104586	3557	6674.4	0.0638	NA	NA	NA	NA	0.115	0.29	3.508	0.089	7870.88	0.018	0.106	0.483	0.017	2870.43	0.389	1.832	11.122	0.582	49682.8	0	0.341	7.72	0.418	9241.89	0.11	0.664	3.849	0.3	18009.3	3000.8	0.0287	NA	NA	NA	NA	0.115	0.26	0.834	0.028	3172.13	0.02
35	III	Stromal	iCAF	10	86147.9	116	620.1	0.0072	NA	NA	NA	NA	0.139	0.313	0.849	0.107	787.301	0.005	0.118	0.383	0.023	296.419	0.174	3.788	12.745	1.29	9540.76	0	1.492	7.776	0.628	3757.25	0.157	0.866	2.569	0.191	2180.34	205.8	0.0024	NA	NA	NA	NA	0.111	0.277	0.618	0.065	231.467	0.018
35	III	Stromal	matCAF	48	86147.9	557	3971.4	0.0461	NA	NA	NA	NA	0.115	0.351	1.818	0.098	5661.67	0.02	0.168	0.595	0.055	2716.57	0.239	1.601	6.942	0.553	25827.8	0	0.137	3.832	0.232	2217.2	0.1	0.86	3.535	0.429	13875.1	1061.2	0.0123	NA	NA	NA	NA	0.101	0.293	0.64	0.075	1264.97	0.015
35	III	Stromal	myCAF	130	86147.9	1509	8843.9	0.1027	NA	NA	NA	NA	0.03	0.491	4.99	0.209	17651.1	0.025	0.176	0.586	0.025	6316.43	0.241	1.705	9.02	0.405	61265.1	0	0.291	5.234	0.291	10438.1	0.13	1.304	5.092	0.302	46858.9	2789.6	0.0324	NA	NA	NA	NA	0.105	0.331	1.704	0.056	3752.7	0.017
35	III	Stromal	proCAF	277	86147.9	3215	5761.8	0.0669	NA	NA	NA	NA	0.099	0.321	3.092	0.074	7522.55	0.006	0.148	0.512	0.033	3457.18	0.236	1.547	7.522	0.44	36216.4	0	0.271	5.471	0.278	6331.32	0.103	0.81	4.46	0.369	18958.2	2417.4	0.0281	NA	NA	NA	NA	0.058	0.276	0.981	0.035	2714.77	0.014
36	II	Stromal	iCAF	84	55174.8	1520	2318.7	0.042	NA	NA	NA	NA	0.149	0.54	2.89	0.254	5083.47	0	0.094	0.306	0.019	886.847	0.738	4.498	16.298	1.467	42370.2	0	1.717	10.231	0.566	16174.6	0.126	0.565	3.87	0.221	5325.55	973.4	0.0176	NA	NA	NA	NA	0.12	0.384	1.674	0.126	1520.12	0
36	II	Stromal	matCAF	4	55174.8	72	51.7	0.0009	NA	NA	NA	NA	0.21	0.395	0.735	0.064	82.85	0.035	0.179	0.489	0.054	37.612	0.673	3.327	6.974	0.962	698.632	0	0.575	4.49	0.67	120.712	0.237	0.837	1.848	0.348	175.717	32.2	0.0006	NA	NA	NA	NA	0.179	0.307	0.445	0.032	40.243	0.027
36	II	Stromal	myCAF	69	55174.8	1250	1905.3	0.0345	NA	NA	NA	NA	0.155	0.391	2.15	0.091	3028.59	0.021	0.146	0.642	0.029	1131.86	0.353	2.761	8.821	0.512	21371.4	0	0.761	5.616	0.329	5886.63	0.178	1.722	7.405	0.389	13330.7	746.6	0.0135	NA	NA	NA	NA	0.108	0.309	1.223	0.04	935.928	0.016
36	II	Stromal	proCAF	81	55174.8	1470	1472.8	0.0267	NA	NA	NA	NA	0.099	0.25	1.095	0.073	1496.97	0.009	0.078	0.37	0.033	468.625	0.257	2.44	10.355	1.227	14596.1	0	0.832	6.468	0.605	4978.13	0.088	0.533	3.699	0.335	3190.62	670.8	0.0122	NA	NA	NA	NA	0.084	0.22	0.89	0.068	600.409	0.012
37	III	Stromal	iCAF	45	123437	365	3061.1	0.0248	NA	NA	NA	NA	0.119	0.368	3.04	0.287	4576.27	0	0.101	0.726	0.045	1252.15	0.508	3.515	22.821	1.512	43708.2	0	1.475	18.442	0.902	18335.6	0.077	0.795	5.778	0.321	9886.05	975.6	0.0079	NA	NA	NA	NA	0.098	0.293	1.252	0.127	1161.45	0
37	III	Stromal	matCAF	17	123437	138	1225.7	0.0099	NA	NA	NA	NA	0.124	0.317	0.764	0.059	1576.82	0.031	0.22	0.912	0.117	1094.79	0.739	2.065	9.614	0.56	10282	0	0.169	3.647	0.391	843.933	0.184	0.734	3.32	0.353	3652.11	315.8	0.0026	NA	NA	NA	NA	0.11	0.286	0.433	0.041	366.838	0.02
37	III	Stromal	myCAF	91	123437	737	7676	0.0622	NA	NA	NA	NA	0.091	0.296	2.628	0.146	9225.33	0.019	0.101	0.486	0.024	3141.41	0.281	1.781	8.584	0.377	55523.1	0	0.437	5.564	0.242	13633.4	0.078	0.932	6.141	0.464	29061.3	2237.7	0.0181	NA	NA	NA	NA	0.093	0.245	1.148	0.041	2230.69	0.015
37	III	Stromal	proCAF	495	123437	4010	18735.4	0.1518	NA	NA	NA	NA	0.088	0.267	3.28	0.087	20341.9	0	0.087	0.48	0.033	6639.48	0.202	1.903	8.512	0.791	144824	0	0.568	6.951	0.597	43205.6	0.091	0.588	4.78	0.256	44777.6	6525.4	0.0529	NA	NA	NA	NA	0.078	0.232	1.764	0.049	6140.3	0
38	II	Stromal	iCAF	277	117961	2348	10506	0.0891	NA	NA	NA	NA	0.129	1.015	6.375	0.491	43338.7	0	0.114	0.562	0.036	4874.77	0.313	4.209	22.279	1.371	179620	0	2.147	32.304	1.296	91636.9	0	0.66	4.112	0.174	28174	5294.3	0.0449	NA	NA	NA	NA	0.123	0.528	2.526	0.159	11360.5	0
38	II	Stromal	matCAF	3	117961	25	86.4	0.0007	NA	NA	NA	NA	0.283	0.735	2.498	0.214	257.865	0.034	0.203	0.446	0.101	71.342	1.684	2.979	5.769	1.013	1045.74	0	0.31	3.019	1.14	108.973	0.346	0.562	1.01	0.083	197.387	25.4	0.0002	NA	NA	NA	NA	0.241	0.477	0.809	0.111	49.123	0.054
38	II	Stromal	myCAF	0	117961	0	0	0	NA	NA	NA	NA	#N/A	#N/A	#N/A	#N/A	0	#N/A	#N/A	#N/A	#N/A	0	#N/A	#N/A	#N/A	#N/A	0	#N/A	#N/A	#N/A	#N/A	0	#N/A	#N/A	#N/A	#N/A	0	0	0	NA	NA	NA	NA	#N/A	#N/A	#N/A	#N/A	0	#N/A
38	II	Stromal	proCAF	228	117961	1933	5452.9	0.0462	NA	NA	NA	NA	0.116	0.882	5.525	0.418	19541.6	0.011	0.117	0.421	0.036	2589.41	0.237	3.427	11.801	1.136	75901.3	0	2.488	34.579	2.411	55106.1	0.073	0.591	2.849	0.163	13083.4	3099.5	0.0263	NA	NA	NA	NA	0.109	0.492	6.114	0.154	6190.12	0.01
39	II	Stromal	iCAF	183	84955.3	2154	10236.4	0.1205	NA	NA	NA	NA	0.139	0.862	4.471	0.396	35858.5	0	0.08	0.742	0.039	3338.85	0.513	6.442	49.604	4.546	267892	0	2.763	38.399	2.369	114910	0	0.528	2.741	0.137	21973.9	3445.4	0.0406	NA	NA	NA	NA	0.124	0.46	1.933	0.136	6433.68	0
39	II	Stromal	matCAF	1	84955.3	12	3	0	NA	NA	NA	NA	0.296	0.323	0.365	#N/A	3.88	0.1	0.129	0.157	#N/A	1.552	1.687	1.947	2.284	#N/A	23.363	0	0.239	0.741	#N/A	2.87	0.805	0.907	0.991	#N/A	10.879	4.9	0.0001	NA	NA	NA	NA	0.205	0.297	0.365	#N/A	5.938	0.081
39	II	Stromal	myCAF	8	84955.3	94	414.3	0.0049	NA	NA	NA	NA	0.173	0.508	1.358	0.136	855.793	0.074	0.157	0.409	0.023	264.287	1.324	2.794	6.553	0.41	4702.29	0	0.65	4.663	0.215	1093.56	0.521	1.333	3.808	0.389	2243	128.3	0.0015	NA	NA	NA	NA	0.173	0.349	0.671	0.035	181.779	0.046
39	II	Stromal	proCAF	259	84955.3	3049	6728.8	0.0792	NA	NA	NA	NA	0.12	0.354	1.911	0.077	9684.19	0	0.137	0.367	0.035	3747.85	0.257	2.326	15.362	0.864	63592	0	0.489	8.541	0.605	13357.9	0.098	0.914	4.52	0.358	24995.9	2681.5	0.0316	NA	NA	NA	NA	0.105	0.31	1.226	0.059	3381.96	0.01
40	IV	Stromal	iCAF	16	39960.1	400	559	0.014	NA	NA	NA	NA	0.18	0.859	3.341	0.597	1950.3	0.016	0.147	0.496	0.052	333.667	0.791	4.294	14.554	1.07	9751.43	0	1.886	7.831	0.563	4284.04	0.262	0.869	2.502	0.252	1972.85	216.1	0.0054	NA	NA	NA	NA	0.184	0.512	2.573	0.268	449.243	0
40	IV	Stromal	matCAF	6	39960.1	150	183.6	0.0046	NA	NA	NA	NA	0.138	0.445	0.943	0.085	331.662	0.025	0.192	0.579	0.054	142.883	0.351	2.669	5.494	0.875	1990.85	0	0.266	2.356	0.21	198.265	0.153	0.807	5.114	0.493	601.666	56.6	0.0014	NA	NA	NA	NA	0.12	0.321	0.617	0.097	73.822	0.019
40	IV	Stromal	myCAF	103	39960.1	2578	2839.3	0.0711	NA	NA	NA	NA	0.156	0.538	3.482	0.295	6203.93	0.021	0.18	0.827	0.054	2073.24	0.311	2.837	11.935	0.906	32721	0	0.823	7.214	0.473	9488.6	0.208	2.057	9.945	0.68	23723.6	1056.8	0.0264	NA	NA	NA	NA	0.127	0.366	1.771	0.167	1571.56	0.018
40	IV	Stromal	proCAF	68	39960.1	1700	1684.8	0.0422	NA	NA	NA	NA	0.117	0.646	5.049	0.536	4421.14	0.009	0.111	0.428	0.042	757.201	0.186	2.075	8.776	0.768	14202.2	0	0.929	10.942	0.831	6361.09	0.119	0.695	3.43	0.246	4755.23	702.3	0.0176	NA	NA	NA	NA	0.107	0.413	5.01	0.306	1178.15	0.014
41	I	Stromal	iCAF	12	129554	92.6	1103.8	0.0085	NA	NA	NA	NA	0.139	0.657	2.255	0.14	2945.24	0	0.225	0.658	0.089	1009.1	0.732	4.634	29.974	1.653	20779.2	0	0.573	18.137	0.545	2569.45	0.067	0.447	2.039	0.125	2004.65	427.3	0.0033	NA	NA	NA	NA	0.115	0.467	1.335	0.143	811.232	0
41	I	Stromal	matCAF	18	129554	139	723	0.0056	NA	NA	NA	NA	0.17	0.596	2.572	0.219	1751.02	0.028	0.24	1.099	0.064	704.738	0.456	2.923	7.051	0.664	8584.91	0	0.048	4.81	0.061	141.183	0.116	0.332	1.014	0.061	975.826	267.8	0.0021	NA	NA	NA	NA	0.117	0.347	1.124	0.081	377.984	0.022
41	I	Stromal	myCAF	22	129554	170	1187.3	0.0092	NA	NA	NA	NA	0.146	0.338	0.688	0.038	1629.79	0.04	0.126	0.302	0.024	605.847	0.728	2.205	6.45	0.418	10635.6	0	0.46	4.65	0.213	2217.89	0.201	1.151	5.908	0.434	5553.07	465.8	0.0036	NA	NA	NA	NA	0.142	0.296	0.547	0.039	560.524	0.032
41	I	Stromal	proCAF	818	129554	6314	35005.2	0.2702	NA	NA	NA	NA	0.097	0.33	1.6	0.053	46978.3	0.015	0.11	0.47	0.023	15658.5	0.179	1.834	7.921	0.388	260821	0	0.191	23.948	0.156	27174.4	0	0.315	5.41	0.234	44770.9	13909.3	0.1074	NA	NA	NA	NA	0.082	0.281	0.716	0.04	15892.4	0.014
42	III	Stromal	iCAF	8	71539.6	110	848.1	0.0119	NA	NA	NA	NA	0.123	0.252	0.587	0.016	868.953	0	0.078	0.263	0.018	269.368	0.308	3.117	13.176	0.83	10738.9	0	1.011	5.535	0.172	3481.92	0.148	0.832	3.011	0.187	2867.69	244.7	0.0034	NA	NA	NA	NA	0.09	0.212	0.328	0.033	210.592	0.005
42	III	Stromal	matCAF	42	71539.6	587	1608.2	0.0225	NA	NA	NA	NA	0.098	0.284	1.136	0.049	1854.09	0.01	0.116	0.463	0.045	756.684	0.313	1.719	7.75	0.666	11227.3	0	0.378	4	0.42	2468.26	0.126	0.774	3.155	0.313	5057.12	552.6	0.0077	NA	NA	NA	NA	0.088	0.243	0.422	0.029	546.454	0.016
42	III	Stromal	myCAF	163	71539.6	2278	7005.5	0.0979	NA	NA	NA	NA	0.107	0.367	3.266	0.167	10431.8	0.004	0.126	0.435	0.026	3591.14	0.234	1.816	12.036	0.422	51684.8	0	0.573	5.707	0.236	16311	0.177	1.833	7.773	0.718	52166.2	2614.3	0.0365	NA	NA	NA	NA	0.081	0.27	1.602	0.069	2863.63	0.016
42	III	Stromal	proCAF	220	71539.6	3075	5343.8	0.0747	NA	NA	NA	NA	0.086	0.224	1.867	0.059	4857.7	0.004	0.068	0.298	0.034	1478.04	0.15	1.472	8.189	0.773	31951.8	0	0.416	5.422	0.377	9040.38	0.093	0.501	3.424	0.311	10880.3	2298.7	0.0321	NA	NA	NA	NA	0.081	0.193	0.393	0.049	1799.75	0.001
43	II	Stromal	iCAF	38	67331.3	564	1712.8	0.0254	NA	NA	NA	NA	0.138	0.522	4.281	0.413	3634.92	0	0.098	0.361	0.031	683.179	0.399	3.929	15.53	1.306	27336.7	0	1.303	9.802	0.392	9063.69	0.093	0.451	2.105	0.185	3137.19	562	0.0083	NA	NA	NA	NA	0.104	0.385	3.11	0.177	878.709	0
43	II	Stromal	matCAF	56	67331.3	832	1973	0.0293	NA	NA	NA	NA	0.137	0.345	1.389	0.104	2768.74	0.018	0.139	0.559	0.079	1116.68	0.399	2.244	6.28	0.737	17988	0	0.199	4.183	0.244	1594.49	0.118	0.464	2.736	0.187	3716.75	614.4	0.0091	NA	NA	NA	NA	0.118	0.281	0.741	0.073	701.937	0.012
43	II	Stromal	myCAF	62	67331.3	921	1580.2	0.0235	NA	NA	NA	NA	0.149	0.502	3.115	0.273	3220.06	0.02	0.133	0.326	0.027	851.274	0.318	2.349	6.483	0.489	15078.1	0	0.606	4.777	0.282	3889.46	0.284	1.859	7.723	0.595	11933.6	589.3	0.0088	NA	NA	NA	NA	0.131	0.338	1.746	0.088	810.091	0.016
43	II	Stromal	proCAF	221	67331.3	3282	4998.7	0.0742	NA	NA	NA	NA	0.112	0.269	1.919	0.064	5461.31	0	0.08	0.402	0.04	1622.27	0.263	1.797	8.178	0.795	36482.4	0	0.357	4.587	0.369	7259.12	0.082	0.372	3.557	0.227	7545.91	1792.6	0.0266	NA	NA	NA	NA	0.1	0.24	0.541	0.055	1748.12	0.009
44	I	Stromal	iCAF	6	79903.1	75	349.8	0.0044	NA	NA	NA	NA	0.112	0.277	0.983	0.106	393.336	0	0.087	0.208	0.033	123.068	0.439	2.581	14.929	1.539	3667.56	0	0.552	9.022	0.768	784.732	0.1	0.376	1.532	0.177	534.027	130.7	0.0016	NA	NA	NA	NA	0.094	0.225	0.981	0.116	119.715	0
44	I	Stromal	matCAF	18	79903.1	225	1378.3	0.0172	NA	NA	NA	NA	0.116	0.307	1.001	0.118	1718.82	0.027	0.118	0.494	0.036	661.038	0.441	1.936	6.694	0.764	10841.6	0	0.108	2.98	0.336	603.206	0.112	0.442	2.66	0.364	2476.8	447.3	0.0056	NA	NA	NA	NA	0.111	0.274	0.798	0.073	498.353	0.019
44	I	Stromal	myCAF	69	79903.1	864	1977.7	0.0248	NA	NA	NA	NA	0.151	0.453	2.579	0.212	3638.05	0.02	0.146	0.336	0.027	1169.81	0.438	2.552	10.617	0.501	20501	0	0.571	4.927	0.257	4587.1	0.188	1.864	8.887	0.652	14973.5	805.5	0.0101	NA	NA	NA	NA	0.142	0.326	1.801	0.052	1066.16	0.017
44	I	Stromal	proCAF	456	79903.1	5707	16011.8	0.2004	NA	NA	NA	NA	0.083	0.255	3.126	0.125	16557.7	0.009	0.075	0.285	0.029	4853.35	0.249	1.315	7.786	0.483	85556.3	0	0.149	10.73	0.251	9685.24	0.069	0.243	3.566	0.159	15792.5	6518.8	0.0816	NA	NA	NA	NA	0.075	0.201	1.764	0.084	5333.37	0.004
45	IV	Stromal	iCAF	36	144121	250	1187.5	0.0082	NA	NA	NA	NA	0.112	0.614	4.788	0.515	2963.17	0	0.115	0.319	0.02	555.765	0.479	4.445	17.015	1.869	21442.7	0	1.52	12.323	0.832	7330.74	0.104	0.648	2.779	0.177	3127.43	476.8	0.0033	NA	NA	NA	NA	0.083	0.304	1.144	0.092	588.112	0
45	IV	Stromal	matCAF	10	144121	69.4	224	0.0016	NA	NA	NA	NA	0.137	0.501	4.014	0.567	455.518	0.048	0.127	0.296	0.031	115.193	0.963	2.446	7.562	0.873	2226.04	0	0.67	6.186	0.619	609.641	0.308	1.02	2.999	0.378	928.372	61.5	0.0004	NA	NA	NA	NA	0.125	0.278	1.122	0.099	69.594	0.035
45	IV	Stromal	myCAF	635	144121	4406	17997.1	0.1249	NA	NA	NA	NA	0.112	0.435	4.639	0.224	31804.7	0.028	0.146	0.533	0.027	10689.8	0.349	2.236	8.415	0.436	163493	0	0.472	10.036	0.239	34507.9	0.149	1.593	7.187	0.477	116498	6828	0.0474	NA	NA	NA	NA	0.096	0.273	1.54	0.056	7563.2	0.017
45	IV	Stromal	proCAF	273	144121	1894	5509.7	0.0382	NA	NA	NA	NA	0.08	0.266	1.992	0.059	5953.76	0.019	0.116	0.389	0.031	2607.43	0.259	1.958	7.588	0.55	43813.1	0	0.332	16.033	0.323	7434.24	0.074	0.837	4.528	0.358	18734.7	2093.2	0.0145	NA	NA	NA	NA	0.08	0.225	0.868	0.042	1910.7	0.014
46	II	Stromal	iCAF	22	44904.8	490	774.7	0.0173	NA	NA	NA	NA	0.128	0.497	2.584	0.36	1563.77	0.016	0.145	0.422	0.043	457.199	0.314	3.831	10.183	1.179	12057.2	0	1.393	6.851	0.663	4382.92	0.083	0.733	2.911	0.21	2306.63	303.8	0.0068	NA	NA	NA	NA	0.117	0.406	2.473	0.276	501.363	0
46	II	Stromal	matCAF	6	44904.8	130	433.3	0.0096	NA	NA	NA	NA	0.153	0.485	1.317	0.111	853.701	0.022	0.233	0.677	0.068	410.847	0.39	2.971	6.934	0.627	5228.57	0	0.142	2.26	0.045	249.807	0.11	0.417	1.722	0.186	734.566	98.5	0.0022	NA	NA	NA	NA	0.139	0.28	0.634	0.044	111.912	0.017
46	II	Stromal	myCAF	21	44904.8	468	660.5	0.0147	NA	NA	NA	NA	0.152	0.389	1.564	0.103	1044.68	0.027	0.168	0.487	0.03	450.44	0.561	2.423	5.206	0.463	6500.4	0	0.507	4.713	0.213	1359.78	0.273	1.35	5.144	0.41	3621.46	267.3	0.006	NA	NA	NA	NA	0.149	0.293	0.587	0.043	318.048	0.024
46	II	Stromal	proCAF	180	44904.8	4008	4070.2	0.0906	NA	NA	NA	NA	0.072	0.292	4.061	0.166	4822.38	0.017	0.108	0.47	0.035	1781.75	0.245	2.503	9.849	0.82	41389.9	0	0.937	9.411	0.628	15484.9	0.072	0.614	3.603	0.257	10154	1785	0.0398	NA	NA	NA	NA	0.086	0.267	4.394	0.124	1937.69	0.014
47	I	Stromal	iCAF	166	237562	698.8	12323.9	0.0519	NA	NA	NA	NA	0.056	0.586	5.172	0.495	29351.9	0	0.192	0.69	0.073	9619.91	0.368	4.431	21.198	1.902	221826	0	2.101	23.236	1.603	105195	0.036	0.567	6.998	0.299	28368.3	3802.6	0.016	NA	NA	NA	NA	0.073	0.321	1.837	0.116	4961.86	0
47	I	Stromal	matCAF	86	237562	362	8002.9	0.0337	NA	NA	NA	NA	0.099	0.475	5.2	0.139	15438.4	0.025	0.282	0.77	0.076	9159.31	0.342	4.12	13.157	0.809	133934	0	0.859	16.661	1.006	27925	0.055	0.482	5.903	0.152	15685.9	2325.1	0.0098	NA	NA	NA	NA	0.076	0.361	0.789	0.091	3406.2	0.014
47	I	Stromal	myCAF	49	237562	206	2150.3	0.0091	NA	NA	NA	NA	0.132	0.592	5.504	0.432	5172.79	0.036	0.182	0.541	0.037	1593.5	0.585	3.695	9.72	0.637	32278	0	1.398	12.269	1.061	12208	0.163	1.395	6.942	0.478	12181	734.1	0.0031	NA	NA	NA	NA	0.086	0.344	1.091	0.084	1025.4	0.026
47	I	Stromal	proCAF	842	237562	3544	60305.9	0.2539	NA	NA	NA	NA	0.068	0.268	4.451	0.142	65673.6	0	0.133	0.61	0.045	32630	0.099	2.584	11.859	0.8	633134	0	2.27	26.141	1.27	556139	0	0.375	6.371	0.225	91881.2	15950.5	0.0671	NA	NA	NA	NA	0.061	0.212	1.273	0.063	13742.4	0
48	II	Stromal	iCAF	38	59060	643	1142.5	0.0193	NA	NA	NA	NA	0.129	0.532	4.016	0.288	2467.33	0	0.124	0.425	0.031	573.272	1.023	5.671	22.299	1.668	26316.8	0	1.727	12.029	0.717	8015.31	0.157	0.778	5.897	0.288	3611.57	389.9	0.0066	NA	NA	NA	NA	0.117	0.467	4.569	0.248	740.221	0
48	II	Stromal	matCAF	9	59060	150	465.3	0.0079	NA	NA	NA	NA	0.098	0.37	1.268	0.148	698.974	0.046	0.178	0.519	0.047	336.902	0.813	2.82	7.366	0.723	5329.88	0	0.394	5.064	0.442	745.434	0.121	0.561	2.042	0.346	1060.71	116.9	0.002	NA	NA	NA	NA	0.156	0.28	0.619	0.052	133.206	0.034
48	II	Stromal	myCAF	46	59060	779	912.1	0.0154	NA	NA	NA	NA	0.112	0.336	1.045	0.065	1244.12	0.052	0.143	0.373	0.025	530.774	0.812	2.668	10.48	0.774	9883.55	0	0.783	4.836	0.398	2900.92	0.291	1.466	6.901	0.433	5432.08	302.8	0.0051	NA	NA	NA	NA	0.108	0.285	0.845	0.052	350.875	0.04
48	II	Stromal	proCAF	175	59060	2963	4150.9	0.0703	NA	NA	NA	NA	0.085	0.298	1.746	0.09	5030.88	0	0.116	0.392	0.038	1961.56	0.242	2.036	11.989	0.843	34335	0	0.354	6.03	0.407	5977.34	0.057	0.586	4.56	0.331	9876.17	1620.5	0.0274	NA	NA	NA	NA	0.069	0.264	0.834	0.06	1737.05	0.013
49	III	Stromal	iCAF	11	96244.3	114	531.7	0.0055	NA	NA	NA	NA	0.134	0.356	1.841	0.136	769.392	0	0.107	0.332	0.023	231.103	0.419	3.116	12.314	1.45	6731.12	0	1.853	9.049	0.607	4002.14	0.161	0.636	2.535	0.308	1373.48	193.2	0.002	NA	NA	NA	NA	0.094	0.254	0.438	0.015	199.611	0
49	III	Stromal	matCAF	57	96244.3	592	2189.9	0.0228	NA	NA	NA	NA	0.094	0.304	3.025	0.15	2702.3	0.024	0.142	0.599	0.051	1263.99	0.257	1.764	9.119	0.341	15693	0	0.767	7.639	0.399	6823.14	0.154	0.774	3.049	0.22	6886.68	754.3	0.0078	NA	NA	NA	NA	0.089	0.247	0.871	0.037	756.919	0.017
49	III	Stromal	myCAF	212	96244.3	2203	5735.7	0.0596	NA	NA	NA	NA	0.129	0.289	2.659	0.091	6723.11	0.031	0.132	0.475	0.024	3075.08	0.262	1.776	7.136	0.33	41391.1	0	0.549	9.162	0.293	12795	0.142	1.145	5.143	0.254	26676.1	2269.7	0.0236	NA	NA	NA	NA	0.09	0.255	0.84	0.025	2346.58	0.017
49	III	Stromal	proCAF	306	96244.3	3179	6816.2	0.0708	NA	NA	NA	NA	0.084	0.294	4.836	0.133	8130.51	0	0.113	0.601	0.04	3140.5	0.15	1.759	9.985	0.47	48693	0	0.802	11.184	0.489	22213	0.095	0.743	3.818	0.312	20578.4	2756.8	0.0286	NA	NA	NA	NA	0.072	0.243	1.205	0.05	2720.74	0.002
50	II	Stromal	iCAF	68	85116.7	799	1779.3	0.0209	NA	NA	NA	NA	0.12	0.752	4.605	0.387	5431.86	0	0.108	0.474	0.045	778.236	0.419	3.982	13.057	1.031	28782.2	0	1.112	6.529	0.541	8037.11	0.079	0.474	2.652	0.189	3427.9	825.4	0.0097	NA	NA	NA	NA	0.055	0.456	1.693	0.185	1527.76	0
50	II	Stromal	matCAF	23	85116.7	270	494.1	0.0058	NA	NA	NA	NA	0.146	0.353	0.861	0.112	707.753	0.04	0.164	0.572	0.077	329.423	1.204	2.586	6.126	0.802	5190.71	0	0.313	2.155	0.205	627.636	0.223	0.935	2.613	0.254	1877.41	223.3	0.0026	NA	NA	NA	NA	0.152	0.304	0.749	0.063	275.797	0.021
50	II	Stromal	myCAF	68	85116.7	799	1663.6	0.0195	NA	NA	NA	NA	0.142	0.342	1.862	0.101	2310.73	0.043	0.142	0.476	0.027	961.772	0.725	2.394	5.233	0.386	16180.2	0	0.566	3.149	0.251	3822.32	0.309	1.538	5.703	0.426	10392.7	471.9	0.0055	NA	NA	NA	NA	0.124	0.271	0.552	0.028	519.713	0.026
50	II	Stromal	proCAF	241	85116.7	2831	5364.8	0.063	NA	NA	NA	NA	0.009	0.281	3.14	0.094	6134.64	0.001	0.115	0.368	0.039	2504.71	0.158	2.184	7.476	0.591	47585.9	0	0.415	4.083	0.267	9035.44	0.007	0.75	3.976	0.385	16342.5	2001.4	0.0235	NA	NA	NA	NA	0.078	0.255	0.858	0.059	2070.53	0.007
51	IV	Stromal	iCAF	95	132280	718	4290.5	0.0324	NA	NA	NA	NA	0.1	0.562	4.435	0.296	9800.07	0	0.105	0.551	0.026	1832.23	0.373	5.055	24.38	1.288	88106.1	0	1.838	16.926	0.624	32032.8	0.125	0.807	5.009	0.192	14065.2	1409.8	0.0107	NA	NA	NA	NA	0.074	0.327	1.707	0.099	1872.62	0
51	IV	Stromal	matCAF	8	132280	60	293.9	0.0022	NA	NA	NA	NA	0.127	0.428	3.596	0.48	510.444	0.025	0.115	0.529	0.035	137.076	0.732	2.32	6.816	1.196	2770.26	0	0.632	7.032	0.779	754.166	0.172	0.81	2.081	0.284	966.761	72.4	0.0005	NA	NA	NA	NA	0.131	0.228	0.453	0.02	66.951	0.022
51	IV	Stromal	myCAF	227	132280	1716	8931.5	0.0675	NA	NA	NA	NA	0.08	0.318	2.606	0.153	11547.8	0.015	0.144	0.681	0.035	5218.47	0.233	2.428	12.84	0.728	88104.7	0	0.574	6.556	0.361	20833.7	0.113	1.698	11.795	0.555	61624.9	3000.3	0.0227	NA	NA	NA	NA	0.074	0.233	0.99	0.058	2843.6	0.006
51	IV	Stromal	proCAF	651	132280	4921	16740.5	0.1266	NA	NA	NA	NA	0.065	0.16	2.349	0.048	10894.1	0	0.05	0.48	0.028	3394.72	0.215	1.356	15.578	0.694	92227	0	0.289	9.942	0.317	19686	0.057	0.284	4.927	0.223	19297.5	6877.7	0.052	NA	NA	NA	NA	0.057	0.133	0.469	0.032	3725.05	0.005
52	II	Stromal	iCAF	108	67952.4	1589	3793.7	0.0558	NA	NA	NA	NA	0.099	0.469	3.357	0.195	7231.56	0	0.111	0.709	0.03	1705.56	0.454	5.903	21.577	2.372	90964	0	2.417	15.125	0.995	37249	0.113	0.792	5.368	0.154	12206.9	1444.8	0.0213	NA	NA	NA	NA	0.099	0.317	1.806	0.089	1861.53	0
52	II	Stromal	matCAF	8	67952.4	120	901.7	0.0133	NA	NA	NA	NA	0.136	0.397	2.254	0.265	1452.94	0.024	0.179	0.377	0.039	654.397	0.344	2.439	4.375	0.367	8932.24	0	0.041	1.151	0.037	151.403	0.113	0.508	1.446	0.113	1861.55	186.6	0.0027	NA	NA	NA	NA	0.111	0.344	0.741	0.1	260.526	0.014
52	II	Stromal	myCAF	85	67952.4	1250	3087.2	0.0454	NA	NA	NA	NA	0.091	0.435	2.377	0.161	5450.99	0.017	0.154	0.465	0.029	1928.39	0.221	2.438	7.033	0.459	30580.8	0	0.611	4.5	0.265	7657.22	0.123	1.843	8.811	0.514	23113.8	1045.7	0.0154	NA	NA	NA	NA	0.072	0.298	0.978	0.095	1264.41	0.011
52	II	Stromal	proCAF	122	67952.4	1795	3656.8	0.0538	NA	NA	NA	NA	0.089	0.396	4.964	0.241	5878.1	0.011	0.128	0.322	0.048	1903.87	0.248	2.327	10.176	0.869	34565.6	0	0.436	6.425	0.651	6470.18	0.059	0.53	4.095	0.26	7873.84	1340.4	0.0197	NA	NA	NA	NA	0.066	0.299	1.691	0.14	1628.33	0.011
53	III	Stromal	iCAF	34	46907.9	725	966.5	0.0206	NA	NA	NA	NA	0.152	0.976	5.316	0.547	3830.02	0.018	0.151	0.651	0.068	592.142	0.31	4.643	15.133	1.309	18228.7	0	1.497	11.823	0.789	5876.69	0.098	0.82	3.166	0.252	3217.54	479	0.0102	NA	NA	NA	NA	0.13	0.525	4.97	0.238	1022.22	0.015
53	III	Stromal	matCAF	31	46907.9	661	1063.7	0.0227	NA	NA	NA	NA	0.162	0.802	4.713	0.268	3466.22	0.047	0.26	0.921	0.122	1125.01	0.754	3.104	8.139	1.093	13411.6	0	0.106	3.162	0.109	460.134	0.155	0.6	3.793	0.238	2591.17	415.5	0.0089	NA	NA	NA	NA	0.143	0.491	1.801	0.137	828.133	0.032
53	III	Stromal	myCAF	31	46907.9	661	1157.7	0.0247	NA	NA	NA	NA	0.16	0.532	3.262	0.199	2503.85	0.031	0.174	0.737	0.031	816.488	0.527	2.756	11.106	0.726	12962	0	0.539	4.229	0.289	2533.1	0.237	1.592	6.59	0.658	7488.23	404	0.0086	NA	NA	NA	NA	0.153	0.372	1.396	0.077	610.637	0.025
53	III	Stromal	proCAF	106	46907.9	2260	2701.7	0.0576	NA	NA	NA	NA	0.065	0.409	3.7	0.184	4493.39	0.014	0.143	0.657	0.064	1574.59	0.3	2.118	8.281	0.904	23248.7	0	0.295	4.619	0.481	3239.57	0.099	0.558	3.672	0.334	6119.24	1019.9	0.0217	NA	NA	NA	NA	0.058	0.308	1.317	0.089	1274.83	0.013
54	II	Stromal	iCAF	50	48368.7	1030	2525	0.0522	NA	NA	NA	NA	0.098	0.498	5.006	0.706	5108.51	0	0.115	0.502	0.076	1182.27	0.406	4.324	18.072	2.187	44351.3	0	1.555	10.18	0.845	15945.6	0	0.638	2.876	0.316	6542.75	929.8	0.0192	NA	NA	NA	NA	0.084	0.428	5.502	0.703	1615.41	0
54	II	Stromal	matCAF	2	48368.7	41	49.2	0.001	NA	NA	NA	NA	0.46	1.798	3.23	0.962	359.619	0.13	0.283	0.67	0.097	56.506	1.845	3.968	7.979	1.444	793.519	0	0.24	2.958	0.055	47.904	0.43	1.056	3.362	0.119	211.119	15	0.0003	NA	NA	NA	NA	0.359	0.715	1.2	0.194	43.618	0.099
54	II	Stromal	myCAF	90	48368.7	1860	2409.7	0.0498	NA	NA	NA	NA	0.1	0.534	3.474	0.212	5228.71	0.023	0.158	0.434	0.037	1544.05	0.35	3.101	10.892	0.83	30353.1	0	0.924	7.634	0.397	9049.76	0.192	2.383	11.526	0.823	23322.9	859.4	0.0178	NA	NA	NA	NA	0.099	0.337	1.251	0.117	1175.67	0.02
54	II	Stromal	proCAF	74	48368.7	1530	1741.4	0.036	NA	NA	NA	NA	0.085	0.227	1.176	0.103	1607.41	0	0.067	0.327	0.042	476.355	0.279	2.233	10.029	0.876	15793.9	0	0.835	7.596	0.5	5909.44	0.058	0.419	3.075	0.249	2963.21	722.5	0.0149	NA	NA	NA	NA	0.045	0.178	1.225	0.079	521.245	0
55	IV	Stromal	iCAF	10	42519.7	235	714.4	0.0168	NA	NA	NA	NA	0.121	0.606	3.144	0.329	1758.63	0	0.203	0.762	0.116	588.071	0.267	4.002	19.401	2.785	11613.4	0	0.797	9.788	1.069	2313.45	0.168	1.457	7.898	0.877	4227.92	257.5	0.0061	NA	NA	NA	NA	0.083	0.36	1.251	0.165	376.858	0
55	IV	Stromal	matCAF	15	42519.7	353	744.7	0.0175	NA	NA	NA	NA	0.104	0.494	1.349	0.153	1494	0.018	0.272	0.817	0.063	823.501	0.265	3.092	7.488	0.662	9353.8	0	0.213	3.002	0.337	643.128	0.133	0.932	3.921	0.418	2818.51	241	0.0057	NA	NA	NA	NA	0.087	0.336	0.917	0.126	328.6	0.014
55	IV	Stromal	myCAF	181	42519.7	4257	9637.5	0.2267	NA	NA	NA	NA	0.094	0.544	3.912	0.241	21310	0	0.198	0.902	0.064	7755.45	0.176	2.904	14.043	0.842	113698	0	0.711	7.106	0.27	27832.2	0.18	2.288	11.781	0.795	89557.9	2994.6	0.0704	NA	NA	NA	NA	0.074	0.34	1.731	0.105	4131.2	0.012
55	IV	Stromal	proCAF	74	42519.7	1740	1748	0.0411	NA	NA	NA	NA	0.096	0.261	0.636	0.055	1853.33	0	0.104	0.272	0.031	740.564	0.213	1.741	5.326	0.437	12360.1	0	0.376	5.736	0.386	2670.49	0.068	0.629	4.175	0.252	4466.34	754.5	0.0177	NA	NA	NA	NA	0.074	0.231	0.638	0.048	709.015	0.011
56	II	Stromal	iCAF	57	69160.1	824	2676.3	0.0387	NA	NA	NA	NA	0.099	0.277	1.883	0.116	3015.6	0	0.098	0.325	0.024	1066.3	0.224	4.208	16.12	1.333	45746.1	0	1.528	9.075	0.83	16611.8	0.089	0.867	2.956	0.244	9427.32	952.4	0.0138	NA	NA	NA	NA	0.087	0.251	1.224	0.062	972.534	0
56	II	Stromal	matCAF	21	69160.1	304	567.4	0.0082	NA	NA	NA	NA	0.136	0.333	0.782	0.097	767.529	0.024	0.164	0.536	0.078	377.475	0.473	2.198	8.399	0.881	5065.98	0	0.376	4.17	0.33	865.67	0.226	0.892	2.691	0.337	2057.09	158	0.0023	NA	NA	NA	NA	0.106	0.29	0.705	0.111	186.391	0.022
56	II	Stromal	myCAF	145	69160.1	2097	7644.5	0.1105	NA	NA	NA	NA	0.104	0.355	2.452	0.18	11036.8	0.014	0.15	0.582	0.037	4660.98	0.181	2.328	13.069	0.81	72290.7	0	0.63	7.012	0.369	19573.3	0.131	1.637	8.976	0.628	50839	2201.2	0.0318	NA	NA	NA	NA	0.036	0.273	1.316	0.064	2443.29	0.014
56	II	Stromal	proCAF	147	69160.1	2126	4470.2	0.0646	NA	NA	NA	NA	0.086	0.287	1.656	0.063	5207	0.002	0.122	0.357	0.037	2212.16	0.226	1.939	10.5	0.846	35202.1	0	0.468	7.796	0.506	8495.54	0.124	0.726	3.994	0.309	13181.6	1354.4	0.0196	NA	NA	NA	NA	0.084	0.25	0.664	0.059	1378.06	0.008
57	III	Stromal	iCAF	16	182154	87.8	1292.9	0.0071	NA	NA	NA	NA	0.124	0.274	0.885	0.092	1436.59	0	0.14	0.79	0.091	733.286	0.213	2.811	11.562	1.277	14765.8	0	1.335	7.429	0.43	7013.69	0.127	0.539	1.798	0.113	2830.23	500.7	0.0027	NA	NA	NA	NA	0.09	0.238	0.744	0.048	485.004	0
57	III	Stromal	matCAF	151	182154	829	15297.9	0.084	NA	NA	NA	NA	0.119	0.524	1.829	0.194	32572.6	0	0.444	1.904	0.227	27583.9	0	2.489	9.255	0.591	154691	0	0.857	10.248	0.395	53252.6	0.115	0.611	4.669	0.161	37971.4	4243.5	0.0233	NA	NA	NA	NA	0.088	0.337	1.158	0.131	5806.31	0
57	III	Stromal	myCAF	36	182154	198	2655.7	0.0146	NA	NA	NA	NA	0.123	0.368	3.061	0.134	3972.15	0.019	0.184	0.834	0.07	1988.45	0.161	2.034	8.753	0.489	21940.6	0	1.061	6.965	0.366	11444.5	0.133	1.027	6.205	0.655	11077.3	854.5	0.0047	NA	NA	NA	NA	0.095	0.283	0.961	0.082	982.262	0.017
57	III	Stromal	proCAF	842	182154	4622	41994.6	0.2305	NA	NA	NA	NA	0.011	0.265	2.912	0.068	45122.1	0	0.137	0.56	0.032	23411.3	0	2.07	12.229	0.528	353051	0	1.356	12.548	0.54	231280	0.016	0.478	3.879	0.115	81469.7	14988	0.0823	NA	NA	NA	NA	0.069	0.232	0.855	0.032	14138.1	0
58	II	Stromal	iCAF	12	75048.4	160	302.3	0.004	NA	NA	NA	NA	0.153	0.356	1.593	0.199	437.433	0	0.106	0.291	0.046	130.365	0.856	3.409	16.468	1.941	4186.73	0	1.387	8.011	0.983	1702.81	0.228	0.625	2.911	0.34	767.443	131	0.0017	NA	NA	NA	NA	0.142	0.303	0.826	0.133	160.975	0
58	II	Stromal	matCAF	16	75048.4	213	373.2	0.005	NA	NA	NA	NA	0.159	0.389	0.781	0.089	590.411	0.048	0.162	0.454	0.043	245.461	0.704	2.434	5.773	0.62	3689.71	0	0.162	3.293	0.301	245.776	0.194	0.65	2.533	0.275	984.727	200.1	0.0027	NA	NA	NA	NA	0.137	0.291	0.614	0.073	236.92	0.035
58	II	Stromal	myCAF	157	75048.4	2092	3264.7	0.0435	NA	NA	NA	NA	0.129	0.343	3.085	0.105	4551.22	0.032	0.127	0.389	0.023	1679.54	0.444	2.098	7.12	0.39	27829.5	0	0.528	4.682	0.252	7007.84	0.224	1.43	6.692	0.469	18960.5	1225.2	0.0163	NA	NA	NA	NA	0.11	0.263	0.98	0.048	1308.16	0.019
58	II	Stromal	proCAF	254	75048.4	3384	4289.7	0.0572	NA	NA	NA	NA	0.075	0.297	1.014	0.061	5170.22	0.031	0.119	0.433	0.025	2070.58	0.47	2.068	8.436	0.65	36028.9	0	0.47	7.418	0.542	8197.4	0.151	0.676	4.165	0.277	11774.3	1875.1	0.025	NA	NA	NA	NA	0.099	0.26	0.755	0.047	1980.02	0.021
59	II	Stromal	iCAF	100	73369.6	1363	3884	0.0529	NA	NA	NA	NA	0.098	0.61	4.276	0.371	9628.5	0	0.159	0.898	0.105	2511.53	0.55	4.688	22.496	1.592	73975.1	0	2.073	39.404	1.73	32708.6	0.103	0.753	4.674	0.308	11873.6	1427.5	0.0195	NA	NA	NA	NA	0.096	0.33	1.549	0.135	1912.69	0
59	II	Stromal	matCAF	49	73369.6	668	2380	0.0324	NA	NA	NA	NA	0.109	0.544	2.611	0.13	5259.19	0.018	0.293	0.828	0.085	2829.78	0.533	4.224	10.009	0.923	40835.1	0	0.163	7.091	0.137	1572.74	0.119	0.721	5.227	0.321	6967.99	917.7	0.0125	NA	NA	NA	NA	0.096	0.303	1.466	0.088	1131.29	0.022
59	II	Stromal	myCAF	96	73369.6	1310	4057.1	0.0553	NA	NA	NA	NA	0.106	0.596	3.97	0.296	9822.69	0.024	0.208	0.846	0.064	3432.96	0.346	3.244	9.584	0.772	53470.5	0	0.694	5.788	0.385	11443.3	0.125	1.989	9.357	0.649	32778.2	1345.6	0.0183	NA	NA	NA	NA	0.094	0.336	1.349	0.098	1836.4	0.019
59	II	Stromal	proCAF	197	73369.6	2685	4639.3	0.0632	NA	NA	NA	NA	0.08	0.242	1.104	0.058	4562.08	0	0.094	0.389	0.04	1774.2	0.305	2.74	12.222	1.249	51634.4	0	1.131	34.533	1.06	21316.7	0.066	0.473	4.262	0.262	8922.34	1856.4	0.0253	NA	NA	NA	NA	0.076	0.209	0.738	0.05	1577.59	0
60	III	Stromal	iCAF	21	62243.5	337	1094.2	0.0176	NA	NA	NA	NA	0.131	0.27	0.411	0.018	1200.94	0	0.091	0.272	0.017	404.447	0.728	4.165	11.366	0.988	18515.1	0	1.575	9.695	0.451	7001.7	0.287	0.89	2.367	0.153	3956.32	420.7	0.0068	NA	NA	NA	NA	0.123	0.253	0.369	0.015	431.951	0
60	III	Stromal	matCAF	65	62243.5	1040	2817.4	0.0453	NA	NA	NA	NA	0.137	1.174	6.462	0.609	13441.8	0.018	0.362	0.874	0.145	4140.63	0.378	3.673	11.341	1.16	42035.9	0	0.569	10.514	0.466	6509.44	0.342	1.604	5.604	0.446	18361.1	1035.4	0.0166	NA	NA	NA	NA	0.095	0.866	5.127	0.394	3640.64	0.02
60	III	Stromal	myCAF	155	62243.5	2490	7960.6	0.1279	NA	NA	NA	NA	0.105	0.476	2.761	0.184	15380.2	0.016	0.209	0.625	0.063	6762.78	0.157	2.534	10.611	0.87	81949.9	0	0.781	6.579	0.322	25246.4	0.175	2.166	9.734	0.71	70048.6	2012.4	0.0323	NA	NA	NA	NA	0.071	0.357	1.087	0.112	2917.82	0.013
60	III	Stromal	proCAF	102	62243.5	1639	2066.6	0.0332	NA	NA	NA	NA	0.021	0.26	1.3	0.093	2179.21	0	0.12	0.363	0.051	1006.44	0	1.535	8.372	0.583	12889.9	0	0.671	8.27	0.439	5628.97	0.066	0.88	3.885	0.382	7385.23	679.2	0.0109	NA	NA	NA	NA	0.071	0.222	0.82	0.076	612.816	0.012
61	II	Stromal	iCAF	21	102343	205	995	0.0097	NA	NA	NA	NA	0.114	0.299	2.402	0.226	1209.51	0	0.089	0.383	0.057	359.119	0.601	3.464	15.254	1.88	14000.5	0	0.93	10.024	1.127	3759.1	0.132	0.433	3.095	0.45	1748.68	467.7	0.0046	NA	NA	NA	NA	0.093	0.22	1.434	0.099	418.703	0
61	II	Stromal	matCAF	21	102343	205	3024.7	0.0296	NA	NA	NA	NA	0.024	0.29	1.35	0.077	3562.69	0.018	0.11	0.428	0.056	1346.57	0.343	2.147	7.301	0.628	26380.3	0	0.806	7.113	0.812	9900.27	0.038	0.403	1.953	0.354	4955.25	994.5	0.0097	NA	NA	NA	NA	0.092	0.215	0.558	0.053	868.417	0
61	II	Stromal	myCAF	43	102343	420	1080.2	0.0106	NA	NA	NA	NA	0.152	0.524	4.189	0.279	2297.99	0.037	0.149	0.334	0.023	652.404	0.623	2.221	8.282	0.477	9746.51	0	0.691	5.618	0.504	3030.26	0.396	1.604	6.361	0.415	7038.86	436	0.0043	NA	NA	NA	NA	0.107	0.325	1.685	0.063	576.347	0.027
61	II	Stromal	proCAF	320	102343	3127	14108.7	0.1379	NA	NA	NA	NA	0.085	0.349	6.528	0.323	19994.1	0	0.099	0.38	0.037	5666.24	0	1.81	9.887	0.542	103763	0	0.943	12.562	0.83	54056.2	0.005	0.442	5.444	0.341	25321.8	5613.1	0.0548	NA	NA	NA	NA	0.082	0.218	1.742	0.07	4977.07	0
62	IV	Stromal	iCAF	7	107379	65	844.6	0.0079	NA	NA	NA	NA	0.121	0.265	0.494	0.017	908.885	0.023	0.129	0.328	0.011	441.212	0.54	3.483	11.68	0.627	11950.4	0	1.223	5.905	0.254	4196.07	0.194	0.724	1.974	0.128	2485.3	223.8	0.0021	NA	NA	NA	NA	0.076	0.228	0.463	0.02	206.873	0.019
62	IV	Stromal	matCAF	41	107379	382	2458	0.0229	NA	NA	NA	NA	0.084	0.281	1.984	0.03	2801.96	0.011	0.117	0.352	0.019	1170.38	0.263	2.379	9.502	0.766	23754.2	0	0.811	5.427	0.394	8101.36	0.157	0.749	3.321	0.324	7478.98	698.9	0.0065	NA	NA	NA	NA	0.074	0.216	1.093	0.023	614.212	0.014
62	IV	Stromal	myCAF	224	107379	2086	11835.5	0.1102	NA	NA	NA	NA	0.077	0.274	2.704	0.068	13191.2	0.019	0.133	0.45	0.025	6414.3	0.21	1.823	9.065	0.396	87638.2	0	0.642	5.638	0.216	30850.9	0.138	1.515	5.821	0.43	72825.3	3601.9	0.0335	NA	NA	NA	NA	0.068	0.215	0.811	0.042	3151.79	0.013
62	IV	Stromal	proCAF	369	107379	3436	6924.5	0.0645	NA	NA	NA	NA	0.067	0.198	0.584	0.059	5575.38	0	0.091	0.346	0.044	2552.59	0.185	1.491	9.189	0.552	41941.9	0	0.445	6.352	0.306	12520.4	0.107	0.705	4.499	0.393	19837.6	2845.5	0.0265	NA	NA	NA	NA	0.059	0.162	0.391	0.054	1866.81	0
63	IV	Stromal	iCAF	42	82930.5	506	1417.7	0.0171	NA	NA	NA	NA	0.121	0.309	1.609	0.193	1777.48	0	0.098	0.429	0.055	566.319	0.695	3.411	16.465	1.3	19644.6	0	1.185	10.754	0.691	6825.62	0.063	0.473	2.461	0.212	2723.26	560.8	0.0068	NA	NA	NA	NA	0.097	0.271	1.003	0.123	618.311	0
63	IV	Stromal	matCAF	18	82930.5	217	709.5	0.0086	NA	NA	NA	NA	0.102	0.325	0.891	0.117	936.371	0.023	0.16	0.633	0.085	462.194	0.737	2.549	8.251	1.039	7345.83	0	0.23	4.083	0.44	662.621	0.18	0.47	1.796	0.251	1354.57	246.2	0.003	NA	NA	NA	NA	0.11	0.239	0.668	0.073	238.797	0.022
63	IV	Stromal	myCAF	137	82930.5	1652	4616.9	0.0557	NA	NA	NA	NA	0.118	0.306	3.764	0.163	5737.71	0.033	0.136	0.472	0.028	2546.83	0.47	2.278	9.086	0.49	42722.7	0	0.532	4.445	0.267	9980.51	0.213	1.291	7.049	0.376	24211.3	1540	0.0186	NA	NA	NA	NA	0.082	0.236	1.835	0.04	1475.56	0.024
63	IV	Stromal	proCAF	340	82930.5	4100	7958.1	0.096	NA	NA	NA	NA	0.082	0.22	1.795	0.067	7110.75	0.006	0.082	0.311	0.032	2653.25	0.288	1.818	7.427	0.637	58773.1	0	0.456	5.041	0.345	14732.8	0.079	0.451	3.536	0.277	14571	3141.1	0.0379	NA	NA	NA	NA	0.083	0.192	1.017	0.047	2452.41	0.011
64	II	Stromal	iCAF	188	101244	1857	9930.2	0.0981	NA	NA	NA	NA	0.089	0.477	5.526	0.414	19243.9	0	0.189	1.024	0.2	7640.57	0.629	4.468	27.274	2.148	180228	0	0.651	12.997	0.932	26269.3	0	0.202	1.425	0.091	8136.34	4117.7	0.0407	NA	NA	NA	NA	0.057	0.338	2.1	0.211	5661.49	0
64	II	Stromal	matCAF	55	101244	543	4498.7	0.0444	NA	NA	NA	NA	0.185	0.924	4.612	0.4	16877.6	0.037	0.532	1.164	0.18	9725.99	0.957	5.816	11.348	1.49	106283	0	0.029	1.813	0.066	524.136	0.089	0.31	1.679	0.084	5665.46	1329.8	0.0131	NA	NA	NA	NA	0.134	0.678	3.783	0.193	3661.19	0.021
64	II	Stromal	myCAF	0	101244	0	0	0	NA	NA	NA	NA	#N/A	#N/A	#N/A	#N/A	0	#N/A	#N/A	#N/A	#N/A	0	#N/A	#N/A	#N/A	#N/A	0	#N/A	#N/A	#N/A	#N/A	0	#N/A	#N/A	#N/A	#N/A	0	0	0	NA	NA	NA	NA	#N/A	#N/A	#N/A	#N/A	0	#N/A
64	II	Stromal	proCAF	119	101244	1175	2283	0.0225	NA	NA	NA	NA	0.012	0.522	3.754	0.395	4844.8	0	0.126	0.73	0.057	1166.34	0.249	2.709	8.811	0.659	25122.8	0	0.276	3.953	0.333	2560.23	0.005	0.227	2.546	0.2	2104.16	1178.7	0.0116	NA	NA	NA	NA	0.104	0.359	3.808	0.214	1719.98	0
65	II	Stromal	iCAF	21	23454.2	895	507.8	0.0217	NA	NA	NA	NA	0.123	0.315	1.841	0.186	650.613	0.015	0.106	0.283	0.016	217.914	0.265	3.739	10.661	0.967	7713.25	0	1.154	5.223	0.332	2380.47	0.078	0.49	1.221	0.121	1010.12	203.1	0.0087	NA	NA	NA	NA	0.092	0.268	0.668	0.065	220.697	0.012
65	II	Stromal	matCAF	29	23454.2	1240	616.4	0.0263	NA	NA	NA	NA	0.11	0.345	1.898	0.11	863.981	0.027	0.188	0.687	0.095	470.269	0.356	2.704	6.739	0.794	6771.67	0	0.411	3.859	0.345	1027.95	0.099	0.594	2.412	0.288	1487.66	192.3	0.0082	NA	NA	NA	NA	0.085	0.271	0.734	0.102	211.615	0.015
65	II	Stromal	myCAF	9	23454.2	380	384	0.0164	NA	NA	NA	NA	0.164	0.596	2.035	0.24	929.357	0.036	0.147	0.386	0.022	230.002	0.721	1.65	3.435	0.22	2573.29	0	0.226	2.211	0.119	352.085	0.347	1.141	4.092	0.46	1779.72	141.3	0.006	NA	NA	NA	NA	0.114	0.297	0.62	0.029	170.647	0.017
65	II	Stromal	proCAF	55	23454.2	2340	1024.6	0.0437	NA	NA	NA	NA	0.088	0.292	1.777	0.148	1214.6	0.013	0.132	0.532	0.062	547.495	0.183	1.786	5.081	0.55	7432.91	0	0.276	3.686	0.228	1149.04	0.069	0.6	2.541	0.403	2497.48	390.4	0.0166	NA	NA	NA	NA	0.067	0.24	1.071	0.071	380.563	0.01
66	II	Stromal	iCAF	13	41701	312	295.9	0.0071	NA	NA	NA	NA	0.143	0.867	2.432	0.284	1041.62	0	0.08	0.215	0.014	96.125	1.893	4.892	23.189	1.684	5879.72	0	1.901	14.02	0.697	2284.97	0.215	0.478	1.341	0.068	574.641	200.4	0.0048	NA	NA	NA	NA	0.143	0.529	1.594	0.161	430.619	0
66	II	Stromal	matCAF	5	41701	120	136.1	0.0033	NA	NA	NA	NA	0.12	0.316	0.542	0.056	174.511	0.032	0.156	0.402	0.06	86.032	0.559	2.358	5.054	0.837	1303.79	0	0.25	2.216	0.417	138.371	0.156	0.664	2.81	0.343	366.939	57.1	0.0014	NA	NA	NA	NA	0.107	0.274	0.523	0.021	63.591	0.024
66	II	Stromal	myCAF	28	41701	671	772.5	0.0185	NA	NA	NA	NA	0.109	0.291	1.485	0.111	913.557	0.025	0.137	0.535	0.054	428.707	0.379	2.277	6.474	0.534	7145.32	0	0.542	4.327	0.287	1700.73	0.117	1.154	5.349	0.576	3620.88	329.1	0.0079	NA	NA	NA	NA	0.092	0.244	1.298	0.046	326.573	0.021
66	II	Stromal	proCAF	172	41701	4125	3777.7	0.0906	NA	NA	NA	NA	0.081	0.21	1.338	0.07	3219.53	0.007	0.073	0.354	0.024	1123.3	0.217	1.912	8.654	0.667	29348.8	0	0.614	17.377	0.996	9425.8	0.058	0.405	3.992	0.216	6211.79	1504.1	0.0361	NA	NA	NA	NA	0.068	0.188	1.028	0.061	1147.56	0.01
67	III	Stromal	iCAF	36	50302.8	716	1278.8	0.0254	NA	NA	NA	NA	0.09	0.492	4.062	0.305	2558.53	0.005	0.136	0.458	0.04	705.465	0.341	3.57	18.581	0.918	18546.2	0	1.042	14.499	0.677	5411.61	0.091	0.726	4.614	0.257	3773.71	526.8	0.0105	NA	NA	NA	NA	0.078	0.325	1.038	0.085	694.895	0
67	III	Stromal	matCAF	13	50302.8	258	733.6	0.0146	NA	NA	NA	NA	0.12	0.561	2.33	0.358	1671.52	0.045	0.186	0.45	0.042	554.773	0.552	2.902	8.456	0.73	8647.01	0	0.235	6.319	0.556	699.479	0.169	0.552	2.339	0.244	1645.96	205.1	0.0041	NA	NA	NA	NA	0.083	0.359	0.869	0.123	298.829	0.025
67	III	Stromal	myCAF	86	50302.8	1710	3991.1	0.0793	NA	NA	NA	NA	0.1	0.582	2.62	0.25	9428.64	0.022	0.184	0.475	0.036	2984.97	0.406	2.693	10.089	0.571	43656.3	0	0.334	4.585	0.262	5410.7	0.105	1.222	6.674	0.503	19819.7	1426.5	0.0284	NA	NA	NA	NA	0.077	0.354	1.515	0.091	2050.86	0.016
67	III	Stromal	proCAF	100	50302.8	1988	1715.1	0.0341	NA	NA	NA	NA	0.076	0.251	0.974	0.081	1750.15	0.015	0.113	0.331	0.042	786.328	0.249	2.155	5.984	0.637	15015.4	0	0.479	5.212	0.416	3337.68	0.082	0.45	2.719	0.221	3131.72	681.9	0.0136	NA	NA	NA	NA	0.06	0.225	0.772	0.061	622.809	0.013
68	IV	Stromal	iCAF	10	142958	70	398.1	0.0028	NA	NA	NA	NA	0.15	1.023	3.272	0.503	1653.79	0.025	0.15	0.31	0.034	242.375	1.054	3.37	13.091	2.008	5448.8	0	0.737	7.344	1.034	1191.62	0.231	0.614	1.783	0.202	993.449	154.3	0.0011	NA	NA	NA	NA	0.144	0.474	1.39	0.138	296.934	0.026
68	IV	Stromal	matCAF	121	142958	846.4	4343.4	0.0304	NA	NA	NA	NA	0.134	0.485	4.588	0.332	8552.37	0.032	0.172	0.573	0.043	3042.3	0.536	2.093	5.645	0.417	36932.5	0	0.093	2.338	0.088	1644.13	0.157	0.752	3.295	0.278	13261.7	1475.8	0.0103	NA	NA	NA	NA	0.106	0.31	1.574	0.102	1861.25	0.026
68	IV	Stromal	myCAF	260	142958	1819	9137.5	0.0639	NA	NA	NA	NA	0.118	0.617	7.001	0.394	22904.8	0.022	0.166	0.57	0.028	6151.71	0.309	2.084	6.564	0.338	77365.6	0	0.229	6.576	0.18	8514.47	0.154	1.147	5.104	0.369	42583.4	3429.1	0.024	NA	NA	NA	NA	0.085	0.313	1.629	0.081	4365.91	0.023
68	IV	Stromal	proCAF	478	142958	3344	10790.8	0.0755	NA	NA	NA	NA	0.077	0.38	6.531	0.224	16640	0.016	0.139	0.421	0.051	6100.78	0.213	1.747	7.921	0.547	76574.6	0	0.108	4.186	0.145	4727.69	0.086	0.609	3.249	0.307	26685.9	3787.1	0.0265	NA	NA	NA	NA	0.022	0.275	1.49	0.085	4228.8	0.014
69	IV	Stromal	iCAF	6	40914.5	150	126	0.0031	NA	NA	NA	NA	0.158	0.269	0.468	0.008	137.637	0.024	0.093	0.172	0.003	47.715	1.717	3.224	6.47	0.642	1650.77	0	1.393	5.262	0.531	713.095	0.371	0.753	1.642	0.212	385.44	57.8	0.0014	NA	NA	NA	NA	0.141	0.262	0.318	0.019	61.492	0.015
69	IV	Stromal	matCAF	6	40914.5	150	179.7	0.0044	NA	NA	NA	NA	0.152	0.619	2.307	0.367	452.222	0.04	0.151	0.498	0.133	109.87	0.944	2.513	5.258	0.467	1834.4	0	0.531	3.854	0.547	387.744	0.263	0.684	1.681	0.219	499.297	62	0.0015	NA	NA	NA	NA	0.162	0.448	1.061	0.208	112.873	0.029
69	IV	Stromal	myCAF	55	40914.5	1340	1769.7	0.0433	NA	NA	NA	NA	0.125	0.636	3.673	0.327	4572.39	0.02	0.16	0.455	0.04	1148.27	0.277	2.136	5.928	0.462	15356.2	0	0.439	3.181	0.283	3152.47	0.308	1.556	7.472	0.451	11188.2	663.2	0.0162	NA	NA	NA	NA	0.086	0.404	1.509	0.143	1088.23	0.016
69	IV	Stromal	proCAF	183	40914.5	4473	4047	0.0989	NA	NA	NA	NA	0.088	0.241	2.071	0.109	3958.32	0	0.083	0.301	0.036	1364.18	0.235	1.728	6.539	0.551	28407.1	0	0.611	4.138	0.347	10042.9	0.08	0.601	4.32	0.338	9879.92	1623.2	0.0397	NA	NA	NA	NA	0.075	0.22	1.019	0.082	1451.84	0.012
70	III	Stromal	iCAF	164	253691	646.5	9542	0.0376	NA	NA	NA	NA	0.089	0.681	5.907	0.476	26412.2	0	0.284	1.705	0.194	11016.8	0	4.298	25.809	1.798	166598	0	1.966	20.607	1.608	76218.9	0.048	0.626	4.982	0.223	24281.7	3158.3	0.0124	NA	NA	NA	NA	0.06	0.345	1.618	0.14	4426.05	0
70	III	Stromal	matCAF	238	253691	938.1	29935.6	0.118	NA	NA	NA	NA	0.099	0.72	4.22	0.177	87560.9	0.034	0.643	2.074	0.176	78239.8	0.245	4.424	24.289	1.001	537979	0	0.059	10.168	0.233	7123.71	0.077	0.562	1.974	0.097	68289.4	8891.6	0.035	NA	NA	NA	NA	0.07	0.527	1.438	0.146	19019.9	0.007
70	III	Stromal	myCAF	81	253691	319	5962.7	0.0235	NA	NA	NA	NA	0.111	0.502	5.889	0.49	12156.6	0	0.17	0.634	0.048	4118.96	0.337	2.615	12.413	0.796	63349.4	0	1.881	16.593	0.737	45569	0.112	1.307	7.302	0.533	31655.7	2030.9	0.008	NA	NA	NA	NA	0.095	0.283	1.447	0.085	2332.84	0.017
70	III	Stromal	proCAF	769	253691	3031	46229	0.1822	NA	NA	NA	NA	0.011	0.358	6.649	0.348	67291.9	0	0.139	0.749	0.051	26131	0	2.365	22.533	0.906	444214	0	3.938	35.926	2.383	739542	0	0.4	5.051	0.261	75147.9	15296.7	0.0603	NA	NA	NA	NA	0.037	0.237	2.094	0.082	14696.5	0
71	I	Stromal	iCAF	176	153479	1147	8403.7	0.0548	NA	NA	NA	NA	0.096	1.097	7.127	0.659	37454.6	0	0.15	0.677	0.075	5109.57	0.538	4.262	16.709	1.41	145502	0	1.599	19.765	0.862	54601.3	0.007	0.636	5.802	0.302	21723.8	2723.1	0.0177	NA	NA	NA	NA	0.09	0.441	4.857	0.192	4875.03	0
71	I	Stromal	matCAF	30	153479	195	1844.5	0.012	NA	NA	NA	NA	0.117	0.42	5.503	0.426	3143.35	0.028	0.158	0.705	0.096	1182.82	0.664	2.405	10.512	1.144	18018.4	0	0.523	6.252	0.529	3922.29	0.131	0.359	2.164	0.157	2688.12	557.6	0.0036	NA	NA	NA	NA	0.108	0.303	1.033	0.092	686.677	0.026
71	I	Stromal	myCAF	14	153479	91.2	486.7	0.0032	NA	NA	NA	NA	0.137	0.528	2.57	0.234	1044.61	0.037	0.164	0.395	0.047	324.865	1.352	3.263	9.144	0.85	6450.76	0	0.909	5.326	0.598	1796.81	0.265	1.66	5.162	0.564	3282.2	187.6	0.0012	NA	NA	NA	NA	0.118	0.364	1.426	0.126	277.204	0.056
71	I	Stromal	proCAF	626	153479	4079	14622.4	0.0953	NA	NA	NA	NA	0.066	0.349	6.226	0.303	20708.9	0	0.102	0.499	0.051	6038.12	0.284	2.112	12.323	0.995	125443	0	0.733	15.48	0.68	43527	0.006	0.334	4.683	0.138	19821	5594.9	0.0365	NA	NA	NA	NA	0.069	0.229	5.364	0.111	5202.37	0
72	II	Stromal	iCAF	141	79236	1779	12286	0.1551	NA	NA	NA	NA	0.085	0.364	4.562	0.339	18154.9	0	0.1	0.995	0.077	4993.77	0.31	4.865	21.821	1.447	242803	0	1.5	17.271	0.649	74888.4	0.067	0.616	5.574	0.25	30755	4107.1	0.0518	NA	NA	NA	NA	0.083	0.254	2.305	0.187	4234.68	0
72	II	Stromal	matCAF	10	79236	126	396.1	0.005	NA	NA	NA	NA	0.18	0.807	3.648	0.312	1298.4	0.057	0.414	0.981	0.136	666.831	0.613	4.369	10.73	1.122	7030.08	0	0.064	2.537	0.054	103.213	0.17	0.708	4.624	0.173	1139.62	147	0.0019	NA	NA	NA	NA	0.129	0.479	1.149	0.122	286.21	0.037
72	II	Stromal	myCAF	26	79236	328	1251.8	0.0158	NA	NA	NA	NA	0.107	0.585	2.563	0.318	2973.15	0.031	0.193	0.941	0.111	983.92	0.665	3.44	9.448	0.944	17490.8	0	0.989	7.467	0.499	5031.45	0.296	1.9	9.368	0.722	9660.17	422.9	0.0053	NA	NA	NA	NA	0.098	0.39	1.768	0.133	670.091	0.027
72	II	Stromal	proCAF	157	79236	1981	3835.8	0.0484	NA	NA	NA	NA	0.075	0.205	0.571	0.043	3199.6	0	0.076	0.357	0.035	1182.82	0.238	2.578	10.501	0.803	40164.5	0	0.855	7.538	0.497	13328.2	0.055	0.488	2.697	0.258	7607.7	1495	0.0189	NA	NA	NA	NA	0.066	0.17	0.464	0.044	1032.9	0
73	IV	Stromal	iCAF	105	97498.5	1077	7468.3	0.0766	NA	NA	NA	NA	0.087	0.313	2.465	0.204	9500.01	0	0.089	0.508	0.037	2697.94	0.375	5.045	44.858	3.294	153063	0	1.951	32.858	2.071	59200.3	0	0.463	2.417	0.124	14046.5	3195.3	0.0328	NA	NA	NA	NA	0.071	0.237	1.166	0.076	3074.62	0
73	IV	Stromal	matCAF	2	97498.5	21	46.3	0.0005	NA	NA	NA	NA	0.153	0.371	0.753	0.13	69.697	0.074	0.198	0.488	0.084	37.176	0.897	2.904	5.94	1.512	545.871	0	0.358	2.734	0.147	67.284	0.441	1.431	4.014	0.129	268.95	14.8	0.0002	NA	NA	NA	NA	0.143	0.294	0.496	0.107	17.625	0.041
73	IV	Stromal	myCAF	163	97498.5	1672	6305.6	0.0647	NA	NA	NA	NA	0.101	0.482	4.894	0.223	12353	0.013	0.164	0.927	0.04	4190.97	0.223	2.365	9.981	0.56	60591.4	0	0.353	8.465	0.232	9040.59	0.105	1.512	8.293	0.484	38728.5	2453.3	0.0252	NA	NA	NA	NA	0.073	0.304	1.273	0.07	3028.27	0.011
73	IV	Stromal	proCAF	272	97498.5	2790	7146.5	0.0733	NA	NA	NA	NA	0.081	0.258	3.358	0.103	7478.15	0	0.11	0.445	0.039	3205.94	0.235	2.316	20.863	0.772	67247.4	0	0.509	13.215	0.516	14769.3	0	0.54	4.179	0.314	15683.4	2971.5	0.0305	NA	NA	NA	NA	0.065	0.217	1.344	0.068	2625.4	0
74	I	Stromal	iCAF	64	206399	310	3074.4	0.0149	NA	NA	NA	NA	0.128	0.435	4.638	0.311	5431.97	0	0.108	0.424	0.029	1347.54	0.699	4.504	13.758	1.953	56250.9	0	1.922	9.994	0.799	23999.5	0.151	0.754	6.122	0.214	9419.74	1147.9	0.0056	NA	NA	NA	NA	0.048	0.265	1.432	0.107	1237.16	0
74	I	Stromal	matCAF	27	206399	131	1878.8	0.0091	NA	NA	NA	NA	0.125	0.31	0.84	0.085	2363.85	0.033	0.143	0.638	0.068	1093.62	0.721	2.215	6.96	0.645	16903.5	0	0.642	7.186	0.581	4898.72	0.122	0.349	3.53	0.332	2663.88	624.3	0.003	NA	NA	NA	NA	0.091	0.232	0.534	0.036	588.03	0.025
74	I	Stromal	myCAF	56	206399	271	1692.7	0.0082	NA	NA	NA	NA	0.111	0.524	4.242	0.359	3604.45	0.022	0.125	0.404	0.027	860.959	0.375	2.09	7.539	0.425	14373.5	0	0.8	5.659	0.392	5498.83	0.155	1.383	6.083	0.586	9509.97	495.5	0.0024	NA	NA	NA	NA	0.105	0.28	1.348	0.112	563.55	0.015
74	I	Stromal	proCAF	1226	206399	5939.9	41932.4	0.2032	NA	NA	NA	NA	0.01	0.267	4.293	0.174	45400.7	0.004	0.104	0.462	0.019	17734.6	0.243	2.154	10.053	0.59	366982	0	1.955	15.659	1.134	333073	0	0.306	4.386	0.177	52084.3	18834.9	0.0913	NA	NA	NA	NA	0.074	0.211	1.448	0.044	16118.2	0
75	IV	Stromal	iCAF	23	109216	211	1504.1	0.0138	NA	NA	NA	NA	0.116	0.256	1.213	0.111	1561.69	0	0.123	0.377	0.036	748.518	0.762	2.913	22.576	3.338	17796.2	0	0.658	13.558	1.62	4022.5	0	0.551	4.027	0.446	3366.57	557.3	0.0051	NA	NA	NA	NA	0.11	0.218	0.572	0.079	493.677	0
75	IV	Stromal	matCAF	10	109216	91.6	797.3	0.0073	NA	NA	NA	NA	0.118	0.292	0.616	0.063	946.489	0.037	0.136	0.382	0.03	439.013	0.761	1.968	5.29	0.407	6373.32	0	0.133	2.456	0.272	430.78	0.187	0.556	2.295	0.455	1799.49	167.6	0.0015	NA	NA	NA	NA	0.105	0.25	0.37	0.034	170.205	0.038
75	IV	Stromal	myCAF	220	109216	2014	11882.6	0.1088	NA	NA	NA	NA	0.084	0.37	2.793	0.172	17838.2	0.027	0.143	0.363	0.02	6920.16	0.4	2.135	9.623	0.398	103063	0	0.348	6.551	0.239	16787.9	0.101	1.257	6.392	0.434	60677.7	4027.6	0.0369	NA	NA	NA	NA	0.065	0.253	1.251	0.055	4137.87	0.016
75	IV	Stromal	proCAF	388	109216	3553	13229.8	0.1211	NA	NA	NA	NA	0.077	0.265	2.314	0.076	14255.7	0.014	0.117	0.518	0.029	6298.37	0.262	1.855	9.923	0.513	99686.6	0	0.243	5.176	0.295	13034.9	0.027	0.505	3.88	0.311	27129.9	4793.6	0.0439	NA	NA	NA	NA	0.06	0.221	0.942	0.053	4311.89	0.012
76	IV	Stromal	iCAF	0	152810	0	0	0	NA	NA	NA	NA	#N/A	#N/A	#N/A	#N/A	0	#N/A	#N/A	#N/A	#N/A	0	#N/A	#N/A	#N/A	#N/A	0	#N/A	#N/A	#N/A	#N/A	0	#N/A	#N/A	#N/A	#N/A	0	0	0	NA	NA	NA	NA	#N/A	#N/A	#N/A	#N/A	0	#N/A
76	IV	Stromal	matCAF	23	152810	151	1946.7	0.0127	NA	NA	NA	NA	0.133	0.655	3.222	0.212	5182.14	0.032	0.386	0.801	0.082	3051.69	0.282	2.813	5.7	0.45	22248.3	0	0.059	3.47	0.116	470.365	0.14	0.684	3.204	0.31	5405.97	397.8	0.0026	NA	NA	NA	NA	0.081	0.374	1.115	0.083	603.714	0.021
76	IV	Stromal	myCAF	181	152810	1184	6553.3	0.0429	NA	NA	NA	NA	0.113	0.458	5.247	0.238	12203.8	0.026	0.17	0.465	0.03	4521.65	0.269	1.885	8.001	0.336	50173.6	0	0.45	4.436	0.239	11976.9	0.186	1.449	6.735	0.519	38583.3	2650.5	0.0173	NA	NA	NA	NA	0.084	0.287	1.532	0.063	3092.34	0.022
76	IV	Stromal	proCAF	674	152810	4411	20270.3	0.1326	NA	NA	NA	NA	0.018	0.294	4.596	0.077	24174.5	0.018	0.16	0.553	0.026	13157.6	0.182	1.739	8.375	0.41	143216	0	0.372	7.215	0.267	30641.6	0.098	1.113	5.703	0.416	91608.4	8332.1	0.0545	NA	NA	NA	NA	0.067	0.252	1.315	0.036	8544.63	0.001
77	I	Stromal	iCAF	48	74241.5	647	3063.1	0.0413	NA	NA	NA	NA	0.084	0.645	4.905	0.432	8023.06	0	0.131	0.745	0.092	1635.98	0.32	9.521	73.936	9.392	118464	0	3.744	49.702	5.621	46589.1	0	0.65	4.86	0.359	8083.31	971.1	0.0131	NA	NA	NA	NA	0.075	0.397	1.667	0.199	1565.26	0
77	I	Stromal	matCAF	2	74241.5	27	33.5	0.0005	NA	NA	NA	NA	0.154	0.401	0.708	0.098	54.511	0.043	0.221	0.523	0.094	30.018	0.621	3.253	5.704	0.491	442.417	0	0.269	1.351	0.271	36.575	0.345	0.76	1.076	0.249	103.406	13.5	0.0002	NA	NA	NA	NA	0.106	0.268	0.376	0.031	14.732	0.036
77	I	Stromal	myCAF	90	74241.5	1210	3318.1	0.0447	NA	NA	NA	NA	0.109	0.325	6.023	0.189	4387.16	0.017	0.148	0.463	0.034	1990.86	0.331	2.484	8.037	0.448	33480.3	0	0.7	3.807	0.341	9438.04	0.148	1.541	6.629	0.437	20775.6	1063.9	0.0143	NA	NA	NA	NA	0.083	0.248	1.015	0.067	1072.19	0.012
77	I	Stromal	proCAF	264	74241.5	3556	7395.2	0.0996	NA	NA	NA	NA	0.074	0.265	4.683	0.176	7975.78	0.011	0.136	0.617	0.044	4081.44	0.25	2.247	8.991	0.759	67498.1	0	0.444	5.377	0.397	13337.1	0.088	0.646	3.981	0.314	19417.7	2406.5	0.0324	NA	NA	NA	NA	0.059	0.226	2.124	0.113	2214.04	0.008
78	IV	Stromal	iCAF	3	84889.8	35	104.1	0.0012	NA	NA	NA	NA	0.111	0.223	0.317	0.012	94.282	0.029	0.101	0.208	0.024	42.879	1.444	3.226	7.7	0.677	1364.69	0	1.155	4.474	0.162	488.744	0.337	0.773	1.826	0.347	327.031	29.5	0.0003	NA	NA	NA	NA	0.125	0.235	0.364	0.003	28.168	0.053
78	IV	Stromal	matCAF	45	84889.8	530	1427.3	0.0168	NA	NA	NA	NA	0.119	0.312	1.12	0.111	1808.03	0.038	0.166	0.667	0.08	960.135	0.409	1.812	6.393	0.731	10508.6	0	0.162	5.119	0.223	940.284	0.177	0.621	2.768	0.376	3598.56	569.6	0.0067	NA	NA	NA	NA	0.091	0.248	0.963	0.052	573.024	0.024
78	IV	Stromal	myCAF	272	84889.8	3204	10505.5	0.1238	NA	NA	NA	NA	0.083	0.34	3.545	0.184	14496.3	0.027	0.14	0.563	0.025	5965.27	0.339	1.907	10.099	0.438	81379.7	0	0.533	4.894	0.223	22726	0.135	1.695	7.51	0.598	72353.2	3650.2	0.043	NA	NA	NA	NA	0.07	0.252	1.507	0.066	3729.28	0.02
78	IV	Stromal	proCAF	139	84889.8	1637	2894.7	0.0341	NA	NA	NA	NA	0.074	0.261	2.252	0.109	3065.24	0.018	0.114	0.502	0.035	1345.35	0.247	1.57	9.575	0.447	18463.1	0	0.375	4.708	0.302	4404.54	0.137	0.718	5.508	0.357	8447.46	1068.4	0.0126	NA	NA	NA	NA	0.059	0.218	0.73	0.055	946.885	0.016
79	III	Stromal	iCAF	0	64833.2	0	0	0	NA	NA	NA	NA	#N/A	#N/A	#N/A	#N/A	0	#N/A	#N/A	#N/A	#N/A	0	#N/A	#N/A	#N/A	#N/A	0	#N/A	#N/A	#N/A	#N/A	0	#N/A	#N/A	#N/A	#N/A	0	0	0	NA	NA	NA	NA	#N/A	#N/A	#N/A	#N/A	0	#N/A
79	III	Stromal	matCAF	11	64833.2	170	544.5	0.0084	NA	NA	NA	NA	0.129	0.445	1.617	0.26	984.471	0.035	0.182	0.436	0.043	402.791	0.593	2.017	6.42	0.411	4460.96	0	0.312	2.234	0.169	690.185	0.247	1.168	4.495	0.354	2583.89	188.6	0.0029	NA	NA	NA	NA	0.091	0.351	1.47	0.163	268.833	0.019
79	III	Stromal	myCAF	39	64833.2	602	1363.5	0.021	NA	NA	NA	NA	0.108	0.422	2.294	0.159	2339.14	0.024	0.151	0.411	0.024	834.117	0.235	1.737	4.191	0.334	9621.48	0	0.51	3.187	0.231	2822.2	0.231	1.609	5.206	0.445	8912.56	431.8	0.0067	NA	NA	NA	NA	0.086	0.289	1.005	0.071	506.212	0.017
79	III	Stromal	proCAF	320	64833.2	4936	8728.6	0.1346	NA	NA	NA	NA	0.088	0.265	1.731	0.053	9388.15	0.017	0.118	0.413	0.028	4169.02	0.178	1.421	5.178	0.333	50384.7	0	0.337	3.343	0.2	11965	0.085	0.994	4.571	0.437	35239.1	2733	0.0422	NA	NA	NA	NA	0.071	0.228	0.802	0.044	2528.95	0.012
80	III	Stromal	iCAF	68	100521	676	2674.1	0.0266	NA	NA	NA	NA	0.086	0.431	5.075	0.446	4676.99	0	0.168	0.711	0.13	1820.2	0.518	4.256	22.367	2.536	46228.3	0	0.948	10.363	1.064	10299.8	0.055	0.482	8.755	0.481	5236.55	980.5	0.0098	NA	NA	NA	NA	0.08	0.319	4.969	0.337	1272.05	0
80	III	Stromal	matCAF	82	100521	816	5954.8	0.0592	NA	NA	NA	NA	0.081	0.568	3.895	0.246	13744	0.04	0.374	1.212	0.099	9035.29	0.57	4.066	12.694	0.836	98358.1	0	0.033	3.056	0.073	807.625	0.071	0.405	2.776	0.201	9788.51	1803.9	0.0179	NA	NA	NA	NA	0.07	0.34	1.136	0.14	2492.91	0.026
80	III	Stromal	myCAF	27	100521	269	798.8	0.0079	NA	NA	NA	NA	0.152	0.618	3.366	0.353	2005.9	0.029	0.273	0.863	0.108	887.331	0.576	4.47	21.2	1.98	14504.3	0	0.776	11.41	0.619	2519.23	0.204	1.686	9.648	0.848	5472.36	305.7	0.003	NA	NA	NA	NA	0.12	0.394	1.456	0.137	489.967	0.02
80	III	Stromal	proCAF	352	100521	3502	7576.3	0.0754	NA	NA	NA	NA	0.058	0.193	1.33	0.068	5941.55	0	0.093	0.617	0.054	2861.93	0.271	1.844	10.296	0.806	56742.7	0	0.302	6.637	0.275	9285.8	0.048	0.275	2.754	0.134	8470.86	3944.4	0.0392	NA	NA	NA	NA	0.057	0.139	0.525	0.053	2223.56	0
81	IV	Stromal	iCAF	28	80689.6	347	3187.4	0.0395	NA	NA	NA	NA	0.086	0.272	3.648	0.288	3517.79	0	0.115	0.368	0.042	1484.78	0.568	3.267	22.658	1.988	42305.1	0	1.245	14.134	0.745	16117.1	0	0.658	3.05	0.27	8517.51	1005.6	0.0125	NA	NA	NA	NA	0.077	0.23	0.92	0.111	940.175	0
81	IV	Stromal	matCAF	12	80689.6	149	137.1	0.0017	NA	NA	NA	NA	0.148	0.321	0.614	0.087	178.834	0.049	0.164	0.475	0.061	91.296	1.019	2.992	5.372	0.588	1666.27	0	0.903	4.144	0.844	502.79	0.335	0.811	2.515	0.246	451.615	61.8	0.0008	NA	NA	NA	NA	0.153	0.282	0.577	0.08	70.734	0.051
81	IV	Stromal	myCAF	197	80689.6	2441	5089.3	0.0631	NA	NA	NA	NA	0.091	0.411	3.927	0.201	8494.65	0.021	0.165	0.61	0.03	3411.45	0.341	2.334	9.089	0.435	48249.4	0	0.386	4.629	0.276	7970.62	0.183	1.448	8.952	0.472	29934.6	2013.4	0.025	NA	NA	NA	NA	0.083	0.287	1.33	0.077	2344.31	0.013
81	IV	Stromal	proCAF	215	80689.6	2665	5413.7	0.0671	NA	NA	NA	NA	0.067	0.282	2.349	0.146	6208.21	0.011	0.131	0.379	0.047	2887.91	0.329	2.182	9.097	0.638	47979.4	0	0.504	5.836	0.512	11087.9	0.082	0.761	3.903	0.358	16739.7	2090.2	0.0259	NA	NA	NA	NA	0.067	0.252	1.313	0.086	2136.39	0.003
82	IV	Stromal	iCAF	36	97638.1	369	1204.3	0.0123	NA	NA	NA	NA	0.162	0.533	2.787	0.141	2608.33	0	0.256	0.767	0.075	1254.67	1.022	5.571	31.024	2.257	27251.9	0	0.652	15.787	1.185	3187.24	0	0.438	2.031	0.163	2141.28	460.8	0.0047	NA	NA	NA	NA	0.149	0.407	0.784	0.075	762.233	0
82	IV	Stromal	matCAF	14	97638.1	143	1297.8	0.0133	NA	NA	NA	NA	0.15	0.536	2.314	0.102	2826.22	0.061	0.293	0.658	0.065	1547.09	0.818	3.494	6.34	0.613	18422.5	0	0.052	2.132	0.121	275.032	0.18	0.466	1.891	0.277	2456.85	459.8	0.0047	NA	NA	NA	NA	0.14	0.433	0.697	0.087	808.937	0.044
82	IV	Stromal	myCAF	90	97638.1	922	2620.7	0.0268	NA	NA	NA	NA	0.111	0.297	1.096	0.059	3157.2	0.04	0.136	0.375	0.023	1449.15	0.725	2.116	5.87	0.365	22531.2	0	0.368	3.444	0.167	3922.3	0.269	1.098	4.822	0.233	11688.1	722	0.0074	NA	NA	NA	NA	0.089	0.258	0.69	0.041	756.86	0.032
82	IV	Stromal	proCAF	484	97638.1	4957	11465.1	0.1174	NA	NA	NA	NA	0.089	0.301	1.763	0.087	14012.5	0.024	0.139	0.577	0.035	6481.3	0.293	2.022	11.502	0.572	94150	0	0.202	4.237	0.151	9393.85	0.056	0.74	3.538	0.28	34462.1	4059.1	0.0416	NA	NA	NA	NA	0.082	0.264	1.037	0.059	4352.81	0.016
83	II	Stromal	iCAF	176	123832	1421	6043.7	0.0488	NA	NA	NA	NA	0.085	0.427	3.086	0.261	10489	0	0.127	0.551	0.042	3114.05	0.408	5.563	19.023	1.702	136577	0	1.578	10.672	0.77	38730	0.081	0.667	5.786	0.289	16372.8	2500.8	0.0202	NA	NA	NA	NA	0.075	0.326	2.221	0.142	3309.64	0
83	II	Stromal	matCAF	7	123832	57	272	0.0022	NA	NA	NA	NA	0.186	0.409	0.9	0.031	451.594	0.105	0.245	0.436	0.017	270.39	1.307	2.796	5.123	0.317	3089.24	0	0.238	2.283	0.139	262.662	0.549	1.36	3.047	0.281	1502.37	93.1	0.0008	NA	NA	NA	NA	0.167	0.335	0.689	0.036	126.789	0.116
83	II	Stromal	myCAF	360	123832	2907	16644.2	0.1344	NA	NA	NA	NA	0.09	0.535	5.263	0.265	36192.2	0.023	0.237	0.908	0.067	16012.8	0.299	3.032	10.047	0.764	204988	0	0.532	6.03	0.3	35941.2	0.118	1.74	8.487	0.536	117669	5583.4	0.0451	NA	NA	NA	NA	0.066	0.327	1.374	0.08	7410.8	0
83	II	Stromal	proCAF	166	123832	1341	4076.1	0.0329	NA	NA	NA	NA	0.08	0.257	1.459	0.089	4253.68	0	0.129	0.434	0.06	2136.29	0.257	1.939	10.632	0.911	32101.3	0	0.33	5.964	0.435	5459.63	0.087	0.792	4.015	0.399	13106.3	1360.3	0.011	NA	NA	NA	NA	0.052	0.21	0.669	0.067	1161.61	0.009
[truncated: 90 more columns]
